# Supplementary material for: Co-Existence of blaNDM-1, blaOXA-23, blaOXA-64, blaPER-7 and blaADC-57 in a Clinical Isolate of Acinetobacter baumannii from Alexandria, Egypt
Source: Int J Mol Sci. 2023 Aug 7;24(15):12515. doi: 10.3390/ijms241512515 (PMC10419532; doi:10.3390/ijms241512515)
Supplement: Supplementary file 1 [file ijms-24-12515-s001.zip]

Archive with 5 entries (5 files):
- Table S1. Genes coded by the Chromosome (contig_1).xlsx
- Table S2. Genes coded by the 240.8 Kb Plasmid pAbAle25.1 (contig_2).xlsx
- Table S3. Genes coded by the 70.4 Kb Plasmid pAbAle25.2 (contig_3).xlsx
- Table S4. Genes coded by the 2.7 Kb Plasmid pAbAle25.3 (contig_4).xlsx
- Table S5. Genes coded by the 22.3 Kb Plasmid pAbAle25.4 (contig_5).xlsx
