# Supplementary material for: Co-Existence of blaNDM-1, blaOXA-23, blaOXA-64, blaPER-7 and blaADC-57 in a Clinical Isolate of Acinetobacter baumannii from Alexandria, Egypt
Source: Int J Mol Sci. 2023 Aug 7;24(15):12515. doi: 10.3390/ijms241512515 (PMC10419532; doi:10.3390/ijms241512515)
Supplement: Supplementary file 1 [file ijms-24-12515-s001.zip › Table S1. Genes coded by the Chromosome (contig_1).xlsx]

## Sheet: Chromosome
#Annotated with Bakta (v1.7.0): https://github.com/oschwengers/bakta
#Database (v5.0): https://doi.org/10.5281/zenodo.4247252
#Sequence Id	Type	Start	Stop	Strand	Locus Tag	Gene	Product	DbXrefs
contig_1	rRNA	400	1934	+	ECNIHC_00005	rrs	16S ribosomal RNA	GO:0003735, GO:0005840, KEGG:K01977, RFAM:RF00177, SO:0001000
contig_1	tRNA	1994	2070	+	ECNIHC_00010	trnI	tRNA-Ile(gat)	SO:0000263
contig_1	tRNA	2126	2201	+	ECNIHC_00015	trnA	tRNA-Ala(tgc)	SO:0000254
contig_1	rRNA	2542	5433	+	ECNIHC_00020	rrl	23S ribosomal RNA	GO:0003735, GO:0005840, KEGG:K01980, RFAM:RF02541, SO:0001001
contig_1	rRNA	5618	5732	+	ECNIHC_00025	rrf	5S ribosomal RNA	GO:0003735, GO:0005840, KEGG:K01985, RFAM:RF00001, SO:0000652
contig_1	cds	5909	6451	+	ECNIHC_00030		N-acetyltransferase domain-containing protein	EC:2.3.1.59, KEGG:K17840, RefSeq:WP_001159741.1, SO:0001217, UniParc:UPI0002BC6F0C, UniRef:UniRef100_A0A8B4MTF6, UniRef:UniRef50_N9PGV5, UniRef:UniRef90_N9J469
contig_1	cds	6658	7656	+	ECNIHC_00035	cysK	cysteine synthase A	COG:COG0031, COG:E, RefSeq:WP_000102363.1, SO:0001217, UniParc:UPI0002B90D5D, UniRef:UniRef100_A0A506A421, UniRef:UniRef50_P45040, UniRef:UniRef90_A0A1L6KRG1
contig_1	cds	7796	8077	-	ECNIHC_00040		(pseudo) SLT domain-containing protein	SO:0001217, UniRef:UniRef50_N8ZNW2, UniRef:UniRef90_R8YET1
contig_1	cds	8628	8849	-	ECNIHC_00045		(pseudo) flavodoxin family protein	SO:0001217, UniRef:UniRef50_N9ETE1, UniRef:UniRef90_UPI0019D1E08D
contig_1	cds	8825	9193	-	ECNIHC_00050		Flavodoxin-like domain-containing protein	SO:0001217, UniRef:UniRef50_N9ETE1, UniRef:UniRef90_N9ETE1
contig_1	cds	9287	9694	-	ECNIHC_00055		(pseudo) DUF2938 domain-containing protein	SO:0001217, UniRef:UniRef50_F0KJZ8, UniRef:UniRef90_UPI0004658624
contig_1	cds	9776	10180	+	ECNIHC_00060	soxR	DNA-binding transcriptional regulator, MerR family	COG:COG0789, COG:K, RefSeq:WP_000350996.1, SO:0001217, UniParc:UPI00026E20C2, UniRef:UniRef100_A0A0J8T781, UniRef:UniRef50_A0A5E6YCV0, UniRef:UniRef90_N8QZ57
contig_1	cds	10328	11587	+	ECNIHC_00065		Uncharacterized conserved protein, contains a phytase-like domain	COG:COG4222, COG:S, RefSeq:WP_000039479.1, SO:0001217, UniParc:UPI00026E20C3, UniRef:UniRef100_A0A0M3FPV6, UniRef:UniRef50_D8JIG1, UniRef:UniRef90_D8JIG1
contig_1	cds	11802	14180	+	ECNIHC_00070	ygiQ	YgiQ family radical SAM protein	COG:COG1032, COG:R, RefSeq:WP_000102052.1, SO:0001217, UniParc:UPI0002BBD241, UniRef:UniRef100_A0A0M3FNE3, UniRef:UniRef50_Q46861, UniRef:UniRef90_A0A150I040
contig_1	cds	14494	14994	+	ECNIHC_00075		DUF2726 domain-containing protein	RefSeq:WP_000291528.1, SO:0001217, UniParc:UPI000165E43B, UniRef:UniRef100_V5VHD4, UniRef:UniRef50_D8JIF9, UniRef:UniRef90_D8JIF9
contig_1	cds	15140	15493	-	ECNIHC_00080	ridA	Enamine deaminase RidA, house cleaning of reactive enamine intermediates, YjgF/YER057c/UK114 family	COG:COG0251, COG:V, RefSeq:WP_000116122.1, SO:0001217, UniParc:UPI00026E20C5, UniRef:UniRef100_A0A0M3FJ57, UniRef:UniRef50_A0A150HZ23, UniRef:UniRef90_V5VHH4
contig_1	cds	15569	15772	-	ECNIHC_00085		Orphan protein	RefSeq:WP_000285049.1, SO:0001217, UniParc:UPI00026E20C6, UniRef:UniRef100_A0A0J8UX73, UniRef:UniRef50_N8YPY9, UniRef:UniRef90_A0A0A8XMK6
contig_1	cds	15829	17223	-	ECNIHC_00090	creD	cell envelope integrity protein CreD	RefSeq:WP_001253829.1, SO:0001217, UniParc:UPI00026E20C7, UniRef:UniRef100_A0A0M3FJ99, UniRef:UniRef50_N8ZL26, UniRef:UniRef90_N9FMY2
contig_1	cds	17299	18054	-	ECNIHC_00095	creC	(pseudo) two-component system sensor histidine kinase CreC	SO:0001217, UniRef:UniRef50_N9E7V4, UniRef:UniRef90_N9E7V4
contig_1	cds	18060	18764	-	ECNIHC_00100	creC	(pseudo) two-component system sensor histidine kinase CreC	SO:0001217, UniRef:UniRef50_N9E7V4, UniRef:UniRef90_N9E7V4
contig_1	cds	18768	19490	-	ECNIHC_00105	creB	two-component system response regulator CreB	RefSeq:WP_002009395.1, SO:0001217, UniParc:UPI00026E20C9, UniRef:UniRef100_A0A0M3FHI0, UniRef:UniRef50_A0A819KUD3, UniRef:UniRef90_F0KK07
contig_1	cds	19789	20844	-	ECNIHC_00110	dinB	DNA polymerase IV	COG:COG0389, COG:L, RefSeq:WP_001226143.1, SO:0001217, UniParc:UPI00026E20CA, UniRef:UniRef100_A0A0M3FJ53, UniRef:UniRef50_Q6FFG4, UniRef:UniRef90_A0A059ZJK6
contig_1	cds	20846	21133	-	ECNIHC_00115		GH25 family lysozyme	KEGG:K07273, SO:0001217, UniRef:UniRef50_UPI00127525B0, UniRef:UniRef90_UPI00127525B0
contig_1	cds	21385	21603	-	ECNIHC_00120		hypothetical protein
contig_1	cds	21681	23072	-	ECNIHC_00125	araJ	putative arabinose efflux permease AraJ, MFS family	COG:COG2814, COG:G, RefSeq:WP_000994601.1, SO:0001217, UniParc:UPI00026E20CC, UniRef:UniRef100_A0A0M3FJ94, UniRef:UniRef50_E3NVV1, UniRef:UniRef90_R8Z0E6
contig_1	cds	23269	23892	-	ECNIHC_00130	ppnN	Nucleotide monophosphate nucleosidase PpnN/YdgH, Lonely Guy (LOG) family	COG:COG1611, COG:F, RefSeq:WP_001089658.1, SO:0001217, UniParc:UPI000165E369, UniRef:UniRef100_V5VHC7, UniRef:UniRef50_V5VHC7, UniRef:UniRef90_V5VHC7
contig_1	cds	24219	25811	+	ECNIHC_00135	corB	Mg2+ and Co2+ transporter CorB, contains DUF21, CBS pair, and CorC-HlyC domains	COG:COG4536, COG:P, RefSeq:WP_000575778.1, SO:0001217, UniParc:UPI000165E368, UniRef:UniRef100_A0A059ZP31, UniRef:UniRef50_A0A0V0Q2G4, UniRef:UniRef90_B0VP94
contig_1	cds	25883	26383	+	ECNIHC_00140	ychJ	YchJ family protein	COG:COG3012, COG:S, SO:0001217, UniRef:UniRef50_A0A4V0ILL0, UniRef:UniRef90_A0A0E2GVQ4
contig_1	cds	26395	27039	+	ECNIHC_00145	yadS	Uncharacterized membrane protein YeiH	COG:COG2860, COG:S, RefSeq:WP_000927790.1, SO:0001217, UniParc:UPI0001AF0A6A, UniRef:UniRef100_A0A265A8J9, UniRef:UniRef50_A0A268U683, UniRef:UniRef90_N8ZFC8
contig_1	cds	27122	28441	+	ECNIHC_00150	araJ	putative arabinose efflux permease AraJ, MFS family	COG:COG2814, COG:G, RefSeq:WP_000366690.1, SO:0001217, UniParc:UPI0002B9C5BF, UniRef:UniRef100_A0A8B4MTH7, UniRef:UniRef50_S2XIJ4, UniRef:UniRef90_N9DDT3
contig_1	cds	28595	30814	+	ECNIHC_00155	parC	DNA topoisomerase IV subunit A	COG:COG0188, COG:L, RefSeq:WP_000202265.1, SO:0001217, UniParc:UPI0001F8AE14, UniRef:UniRef100_UPI0001F8AE14, UniRef:UniRef50_A0A345PAC6, UniRef:UniRef90_N9FMZ4
contig_1	cds	31112	32791	+	ECNIHC_00160	menE	O-succinylbenzoic acid-CoA ligase MenE or related acyl-CoA synthetase (AMP-forming)	COG:COG0318, COG:I, RefSeq:WP_000411996.1, SO:0001217, UniParc:UPI0002BB75A6, UniRef:UniRef100_A0A2I8CWM9, UniRef:UniRef50_V5VHG2, UniRef:UniRef90_V5VHG2
contig_1	cds	32831	33214	-	ECNIHC_00165		Membrane protein	RefSeq:WP_001187001.1, SO:0001217, UniParc:UPI000165F1ED, UniRef:UniRef100_V5VJ09, UniRef:UniRef90_K9ATP4
contig_1	cds	33321	33719	+	ECNIHC_00170		Uncharacterized conserved protein, MAPEG superfamily	COG:COG3686, COG:S, RefSeq:WP_000546045.1, SO:0001217, UniParc:UPI000165E361, UniRef:UniRef100_A0A0E1PXR4, UniRef:UniRef50_Q6FFF3, UniRef:UniRef90_B0VPA1
contig_1	cds	33847	34374	+	ECNIHC_00175	ppa	inorganic diphosphatase	COG:C, COG:COG0221, RefSeq:WP_000122443.1, SO:0001217, UniParc:UPI000165E360, UniRef:UniRef100_V5VHL7, UniRef:UniRef50_Q8ZB98, UniRef:UniRef90_A0A150HYX2
contig_1	cds	34481	35797	-	ECNIHC_00180	oprD	OprD family outer membrane porin	RefSeq:WP_000910009.1, SO:0001217, UniParc:UPI000165E35F, UniRef:UniRef100_M9ZU30, UniRef:UniRef50_M9ZU30, UniRef:UniRef90_M9ZU30
contig_1	cds	36721	37533	+	ECNIHC_00185		Signal peptide protein	RefSeq:WP_000975211.1, SO:0001217, UniParc:UPI0002BC2EE7, UniRef:UniRef100_A0A4Q4HD68, UniRef:UniRef50_Q6FFF0, UniRef:UniRef90_D8JIE2
contig_1	cds	37575	38453	-	ECNIHC_00190	dapA	4-hydroxy-tetrahydrodipicolinate synthase/N-acetylneuraminate lyase	COG:COG0329, COG:EM, RefSeq:WP_000772980.1, SO:0001217, UniParc:UPI0001AF0A67, UniRef:UniRef100_A0A0B9W6G7, UniRef:UniRef50_A0A1T0R8N3, UniRef:UniRef90_A0A1T0R8N3
contig_1	cds	38469	39245	-	ECNIHC_00195	araD	aldolase	COG:COG0235, COG:EG, RefSeq:WP_000845034.1, SO:0001217, UniParc:UPI00026E20CD, UniRef:UniRef100_A0A0B9W5V9, UniRef:UniRef50_A0A0B9W5V9, UniRef:UniRef90_A0A0B9W5V9
contig_1	cds	39565	40041	+	ECNIHC_00200		hypothetical protein
contig_1	cds	40023	40787	+	ECNIHC_00205	aRO8	(pseudo) DNA-binding transcriptional regulator, MocR family, contains an aminotransferase domain	COG:COG1167, COG:KE, SO:0001217, UniRef:UniRef50_V9WD07, UniRef:UniRef90_R8Z063
contig_1	cds	40802	41485	-	ECNIHC_00210	yifB	putative Mg-chelatase, contains ChlI-like and ATPase domains, YifB family	COG:COG0606, COG:O, RefSeq:WP_001131945.1, SO:0001217, UniParc:UPI0001D31E06, UniRef:UniRef100_A0A090BFC2, UniRef:UniRef50_N8WEZ7, UniRef:UniRef90_A0A4Y3JBW9
contig_1	cds	41610	42089	+	ECNIHC_00215	tnsA	TnsA endonuclease N-terminal domain-containing protein	SO:0001217, UniRef:UniRef50_A0A1V3DDX6, UniRef:UniRef90_UPI0004171D12
contig_1	cds	42320	42778	+	ECNIHC_00220		(pseudo) hypothetical protein	SO:0001217, UniRef:UniRef50_UPI001D17F150, UniRef:UniRef90_UPI001D17F150
contig_1	cds	42775	43236	+	ECNIHC_00225		(pseudo) DDE-type integrase/transposase/recombinase	SO:0001217, UniRef:UniRef50_UPI00131AEB49, UniRef:UniRef90_UPI00131AEB49
contig_1	cds	43233	44156	+	ECNIHC_00230		Mu transposase C-terminal domain-containing protein	SO:0001217, UniRef:UniRef50_UPI001EFF25FB, UniRef:UniRef90_UPI0003DF2932
contig_1	cds	44232	45152	+	ECNIHC_00235		AAA family ATPase	RefSeq:WP_000417085.1, SO:0001217, UniParc:UPI0000697668, UniRef:UniRef100_Q2FD48, UniRef:UniRef50_R9AQB5, UniRef:UniRef90_Q2FD48
contig_1	cds	45182	46297	+	ECNIHC_00240		Transposase	RefSeq:WP_000081835.1, SO:0001217, UniParc:UPI0001785BDB, UniRef:UniRef100_G3K3T6, UniRef:UniRef50_R9AQF8, UniRef:UniRef90_N9QYA4
contig_1	cds	46290	47249	+	ECNIHC_00245		transposase	SO:0001217, UniRef:UniRef50_A0A5P9W180, UniRef:UniRef90_UPI000D021EEC
contig_1	cds	47198	47719	+	ECNIHC_00250		(pseudo) hypothetical protein	SO:0001217, UniRef:UniRef50_UPI000658FD6B, UniRef:UniRef90_UPI000658FD6B
contig_1	cds	48094	48465	-	ECNIHC_00255		T2SSE-N domain-containing protein	RefSeq:WP_000529372.1, SO:0001217, UniParc:UPI00015A26B6, UniRef:UniRef100_A0A0G3VYC6, UniRef:UniRef50_A0A411N1I4, UniRef:UniRef90_A0A411N1I4
contig_1	cds	48636	48836	-	ECNIHC_00260	copG	(pseudo) CopG family transcriptional regulator	SO:0001217, UniRef:UniRef50_A0A7H2VC76, UniRef:UniRef50_UPI00100FAC3A, UniRef:UniRef90_UPI00100FAC3A, UniRef:UniRef90_UPI001CB815C3
contig_1	cds	48904	49755	-	ECNIHC_00265	uspA	Nucleotide-binding universal stress protein, UspA family	COG:COG0589, COG:T, RefSeq:WP_000034564.1, SO:0001217, UniParc:UPI0001785BDD, UniRef:UniRef100_A0A7U4BK71, UniRef:UniRef50_N8VM68, UniRef:UniRef90_X2FAJ3
contig_1	cds	49768	51234	-	ECNIHC_00270	sulP	Sulfate permease or related transporter, MFS superfamily	COG:COG0659, COG:P, RefSeq:WP_001277980.1, SO:0001217, UniParc:UPI0001859CD8, UniRef:UniRef100_A0A0G3VYB1, UniRef:UniRef50_A0JE46, UniRef:UniRef90_N8X0F5
contig_1	cds	51293	51790	-	ECNIHC_00275		DDE-Tnp-1 domain-containing protein	SO:0001217, UniRef:UniRef50_N9M2X7
contig_1	cds	51744	52325	-	ECNIHC_00280	tnp	IS4 family ISAba1 transposase	IS:ISAba1, SO:0001217, UniRef:UniRef50_N8UBQ0, UniRef:UniRef90_N9KEX5
contig_1	cds	52406	52759	+	ECNIHC_00285	yeeA	YeeA	RefSeq:WP_228140878.1, SO:0001217, UniParc:UPI00039A9CFE, UniRef:UniRef100_UPI00039A9CFE, UniRef:UniRef50_A0A649Z521, UniRef:UniRef90_A0A649Z521
contig_1	cds	53240	53881	+	ECNIHC_00290		AAA ATPase	KEGG:K06923, RefSeq:WP_001180500.1, SO:0001217, UniParc:UPI0002770DCF, UniRef:UniRef100_A0A2X4Z330, UniRef:UniRef50_N9DPA4, UniRef:UniRef90_A0A2X4Z330
contig_1	cds	53986	54654	-	ECNIHC_00295	blaOXA	OXA-23 family carbapenem-hydrolyzing class D beta-lactamase	NCBIProtein:WP_001046004.1, SO:0001217, UniRef:UniRef50_W8YE59, UniRef:UniRef90_UPI000D6E1480
contig_1	cds	54912	55493	+	ECNIHC_00300	tnp	IS4 family ISAba1 transposase	IS:ISAba1, SO:0001217, UniRef:UniRef50_N8UBQ0, UniRef:UniRef90_N9KEX5
contig_1	cds	55447	55836	+	ECNIHC_00305		transposase	SO:0001217, UniRef:UniRef50_N9M2X7, UniRef:UniRef90_UPI0012983734
contig_1	cds	55863	56000	+	ECNIHC_00310		IS4 family transposase	RefSeq:WP_000051907.1, SO:0001217, UniParc:UPI00020CE550, UniRef:UniRef100_A0A8I2CLA0, UniRef:UniRef50_A0A385ENU1, UniRef:UniRef90_A0A385ENU1
contig_1	cds	56446	58152	-	ECNIHC_00315		TnsE-C domain-containing protein	SO:0001217, UniRef:UniRef50_R9AQA7, UniRef:UniRef90_L9MGK0
contig_1	cds	58235	58603	-	ECNIHC_00320	chlI	(pseudo) Magnesium chelatase, subunit ChlI	SO:0001217, UniRef:UniRef50_D4XLN2, UniRef:UniRef90_D4XLN2
contig_1	cds	58588	59091	-	ECNIHC_00325		(pseudo) ATP-binding protein	SO:0001217, UniRef:UniRef50_A0A4P2X4R6, UniRef:UniRef90_A0A4P2X4R6
contig_1	cds	59120	59383	-	ECNIHC_00330		Membrane fusogenic activity	SO:0001217, UniRef:UniRef50_V2TKY2, UniRef:UniRef90_D8JID6
contig_1	cds	59663	60001	+	ECNIHC_00335	glnK	P-II family nitrogen regulator	COG:COG0347, COG:TE, RefSeq:WP_000780327.1, SO:0001217, UniParc:UPI00026E21B2, UniRef:UniRef100_A0A0J8TAK8, UniRef:UniRef50_Q89WR6, UniRef:UniRef90_A0A0A8TSD2
contig_1	cds	60040	61455	+	ECNIHC_00340		Ammonium transporter	SO:0001217, UniRef:UniRef50_A0A0Q1EK44
contig_1	cds	61614	62072	+	ECNIHC_00345	nrdR	transcriptional regulator NrdR	COG:COG1327, COG:K, GO:0003677, GO:0005524, GO:0008270, GO:0045892, RefSeq:WP_000543541.1, SO:0001217, UniParc:UPI000165ED70, UniRef:UniRef100_B7H1Q6, UniRef:UniRef50_Q6FFE5, UniRef:UniRef90_Q6FFE5
contig_1	cds	62088	63173	+	ECNIHC_00350	ribD	bifunctional diaminohydroxyphosphoribosylaminopyrimidine deaminase/5-amino-6-(5-phosphoribosylamino)uracil reductase RibD	COG:COG1985, COG:H, RefSeq:WP_001292499.1, SO:0001217, UniParc:UPI00027892DE, UniRef:UniRef100_A0A0J8W392, UniRef:UniRef50_F0KK34, UniRef:UniRef90_F0KK34
contig_1	cds	63373	64461	+	ECNIHC_00355		Adenine-specific DNA methylase	COG:COG3392, COG:L, SO:0001217, UniRef:UniRef50_V5VIZ6, UniRef:UniRef90_V5VIZ6
contig_1	cds	64504	65163	+	ECNIHC_00360	ribE	riboflavin synthase	COG:COG0307, COG:H, RefSeq:WP_000493866.1, SO:0001217, UniParc:UPI0001612CAB, UniRef:UniRef100_V5VHU1, UniRef:UniRef50_P51961, UniRef:UniRef90_A0A2V1HE97
contig_1	cds	65222	65440	-	ECNIHC_00365	lolA	Outer membrane lipoprotein carrier protein LolA	RefSeq:WP_000354154.1, SO:0001217, UniParc:UPI0000F2F4E2, UniRef:UniRef100_V5VHK5, UniRef:UniRef50_A0A3B7LU59, UniRef:UniRef90_D8JIC8
contig_1	cds	65571	66194	-	ECNIHC_00370		KfrA-N domain-containing protein	SO:0001217, UniRef:UniRef50_N8ZLM0, UniRef:UniRef90_V5VHA5
contig_1	cds	66246	66653	-	ECNIHC_00375	holC	DNA polymerase III, chi subunit	COG:COG2927, COG:L, RefSeq:WP_001151595.1, SO:0001217, UniParc:UPI0002B930D8, UniRef:UniRef100_A0A8B4N1I4, UniRef:UniRef50_Q6FFD9, UniRef:UniRef90_B0VMG4
contig_1	cds	66646	67680	-	ECNIHC_00380		putative cytosol aminopeptidase	SO:0001217, UniRef:UniRef50_A0A0P9WF62
contig_1	cds	67659	68093	-	ECNIHC_00385		hypothetical protein	PFAM:PF02789.20
contig_1	cds	68237	69337	+	ECNIHC_00390	lptF	LPS export ABC transporter permease LptF	COG:COG0795, COG:MN, RefSeq:WP_000586912.1, SO:0001217, UniParc:UPI000165ECC1, UniRef:UniRef100_V5VHT4, UniRef:UniRef50_V5VHT4, UniRef:UniRef90_V5VHT4
contig_1	cds	69337	70407	+	ECNIHC_00395	lptG	LPS export ABC transporter permease LptG	COG:COG0795, COG:MN, RefSeq:WP_000881094.1, SO:0001217, UniParc:UPI000165ECC0, UniRef:UniRef100_V5VHK1, UniRef:UniRef50_Q6FFD6, UniRef:UniRef90_B0VMG1
contig_1	cds	70533	72080	+	ECNIHC_00400	gpmI	2,3-bisphosphoglycerate-independent phosphoglycerate mutase	COG:COG0696, COG:G, EC:5.4.2.12, KEGG:K15633, RefSeq:WP_000128749.1, SO:0001217, UniParc:UPI000165ECBF, UniRef:UniRef100_A0A059ZPG7, UniRef:UniRef50_Q9HU53, UniRef:UniRef90_A0A059ZPG7
contig_1	cds	72140	73333	+	ECNIHC_00405	ctpA	C-terminal processing protease CtpA/Prc, contains a PDZ domain	COG:COG0793, COG:O, SO:0001217, UniRef:UniRef50_N9B6J2, UniRef:UniRef90_A0A0D5YM85
contig_1	cds	73282	73941	-	ECNIHC_00410		(pseudo) sigma-54 dependent transcriptional regulator	SO:0001217, UniRef:UniRef50_A0A2P5MVL4, UniRef:UniRef90_UPI00165FEB2D
contig_1	cds	73987	74700	-	ECNIHC_00415	atoC	(pseudo) DNA-binding transcriptional response regulator, NtrC family, contains REC, AAA-type ATPase, and a Fis-type DNA-binding domains	COG:COG2204, COG:T, SO:0001217, UniRef:UniRef50_N8W1D2, UniRef:UniRef90_A0A0E2GHA5
contig_1	cds	74724	75452	-	ECNIHC_00420		histidine kinase	SO:0001217, UniRef:UniRef50_A0A062IU74, UniRef:UniRef90_A0A062IU74
contig_1	cds	75560	75793	-	ECNIHC_00425		hypothetical protein
contig_1	cds	76300	76935	-	ECNIHC_00430	sirA	DNA-binding response regulator, NarL/FixJ family, contains REC and HTH domains	COG:COG2197, COG:TK, RefSeq:WP_000633799.1, SO:0001217, UniParc:UPI000165ECBB, UniRef:UniRef100_V5VHJ7, UniRef:UniRef50_V5VHJ7, UniRef:UniRef90_V5VHJ7
contig_1	cds	77148	78194	+	ECNIHC_00435	pbpG	D-alanyl-D-alanine endopeptidase PBP7/8	COG:COG1686, COG:M, RefSeq:WP_001984577.1, SO:0001217, UniParc:UPI000165ECBA, UniRef:UniRef100_A0A432AS53, UniRef:UniRef50_A0A432AS53, UniRef:UniRef90_A0A432AS53, VFDB:VFC0258, VFDB:VFG038249
contig_1	cds	78300	79439	-	ECNIHC_00440	thrC	threonine synthase	COG:COG0498, COG:E, RefSeq:WP_000063593.1, SO:0001217, UniParc:UPI000165ECB9, UniRef:UniRef100_B4YSY3, UniRef:UniRef50_A0R220, UniRef:UniRef90_Q6FFC9
contig_1	cds	79494	80795	-	ECNIHC_00445	thrA	Homoserine dehydrogenase	COG:COG0460, COG:E, RefSeq:WP_000805827.1, SO:0001217, UniParc:UPI0001785BE7, UniRef:UniRef100_A0A8F7KD89, UniRef:UniRef50_A0A1C9WBG2, UniRef:UniRef90_A0A0M3C0F0
contig_1	cds	81039	81854	-	ECNIHC_00450	dsbC	Protein thiol-disulfide isomerase DsbC	COG:COG1651, COG:O, EC:5.3.4.1, KEGG:K03981, RefSeq:WP_000011163.1, SO:0001217, UniParc:UPI0001B8F5FF, UniRef:UniRef100_V5VHS6, UniRef:UniRef50_A0A0D5YLV7, UniRef:UniRef90_A0A0D5YLV7
contig_1	cds	82000	82752	-	ECNIHC_00455	xerD	site-specific tyrosine recombinase XerD	COG:COG4974, COG:L, SO:0001217, UniRef:UniRef50_A0A1E7QYX8, UniRef:UniRef90_A0A086HVA2
contig_1	cds	82695	82919	-	ECNIHC_00460		hypothetical protein
contig_1	cds	83027	83326	+	ECNIHC_00465	feoA	Fe2+ transport protein FeoA	COG:COG1918, COG:P, RefSeq:WP_000288743.1, SO:0001217, UniParc:UPI000172FE7A, UniRef:UniRef100_V5VH89, UniRef:UniRef50_A0A8D6BET1, UniRef:UniRef90_R8XYQ8
contig_1	cds	83496	85175	+	ECNIHC_00470	feoB	ferrous iron transport protein B	COG:COG0370, COG:P, SO:0001217, UniRef:UniRef50_A0A7V8K8Q4, UniRef:UniRef90_UPI001BFD449D
contig_1	cds	85196	85447	+	ECNIHC_00475		Secreted protein	RefSeq:WP_000942500.1, SO:0001217, UniParc:UPI00026E21BB, UniRef:UniRef100_A0A0J8W007, UniRef:UniRef50_S3P5E5, UniRef:UniRef90_A0A059ZUP6
contig_1	cds	85607	86953	+	ECNIHC_00480	murD	UDP-N-acetylmuramoyl-L-alanine--D-glutamate ligase	COG:COG0771, COG:M, EC:6.3.2.9, GO:0005524, GO:0005737, GO:0007049, GO:0008360, GO:0008764, GO:0009252, GO:0051301, GO:0071555, RefSeq:WP_000908235.1, SO:0001217, UniParc:UPI00026E21BC, UniRef:UniRef100_A0A0J8T8T0, UniRef:UniRef50_B7H1N2, UniRef:UniRef90_B7H1N2
contig_1	cds	86978	88174	+	ECNIHC_00485	ftsW	putative lipid II flippase FtsW	COG:COG0772, COG:D, RefSeq:WP_000907680.1, SO:0001217, UniParc:UPI000165EBD2, UniRef:UniRef100_V5VHI9, UniRef:UniRef50_Q6FFC1, UniRef:UniRef90_V5VHI9
contig_1	cds	88224	88778	-	ECNIHC_00490		glutamate--tRNA ligase family protein	SO:0001217, UniRef:UniRef50_A0A1F2ZCC9, UniRef:UniRef90_UPI000B543081
contig_1	cds	89158	89694	-	ECNIHC_00495	dksA	RNA polymerase-binding protein DksA	COG:COG1734, COG:K, RefSeq:WP_001262524.1, SO:0001217, UniParc:UPI000172FE7F, UniRef:UniRef100_B0VDD2, UniRef:UniRef50_A0A059ZZF7, UniRef:UniRef90_N8W1E5
contig_1	cds	89988	90362	-	ECNIHC_00500		hypothetical protein
contig_1	cds	90719	91345	-	ECNIHC_00505	mutT	8-oxo-dGTP pyrophosphatase MutT and related house-cleaning NTP pyrophosphohydrolases, NUDIX family	COG:COG0494, COG:V, RefSeq:WP_000029221.1, SO:0001217, UniParc:UPI000172FE80, UniRef:UniRef100_A0A059ZQ08, UniRef:UniRef50_A0A2V1HJ57, UniRef:UniRef90_A0A059ZQ08
contig_1	cds	91420	92175	-	ECNIHC_00510		Phosphomethylpyrimidine synthase	SO:0001217, UniRef:UniRef50_A0A831UZN3
contig_1	cds	92172	93296	-	ECNIHC_00515	thiC	(pseudo) phosphomethylpyrimidine synthase ThiC	COG:COG0422, COG:H, EC:4.1.99.17, GO:0008270, GO:0009228, GO:0009229, GO:0016830, GO:0051539, SO:0001217, UniRef:UniRef50_Q89FP0, UniRef:UniRef90_Q6FFB6
contig_1	ncRNA-region	93386	93520	-			TPP riboswitch (THI element)	RFAM:RF00059, SO:0000035
contig_1	cds	93555	94250	-	ECNIHC_00520		(pseudo) Lipoprotein	SO:0001217, UniRef:UniRef50_D8JIA3, UniRef:UniRef90_A0A1E2YMN7
contig_1	cds	94247	94618	-	ECNIHC_00525		(pseudo) Lipoprotein	SO:0001217, UniRef:UniRef50_A0A829RKR7, UniRef:UniRef90_A0A829RKR7
contig_1	cds	94743	95102	+	ECNIHC_00530	acrR	DNA-binding protein, AcrR family, includes nucleoid occlusion protein SlmA	COG:COG1309, COG:K, SO:0001217, UniParc:UPI0002BAD37C, UniRef:UniRef100_A0A429LJ84, UniRef:UniRef50_A0A1H1UME9, UniRef:UniRef90_A0A0E2GHM7
contig_1	cds	95317	96222	+	ECNIHC_00535	rhaT	Permease of the drug/metabolite transporter (DMT) superfamily	COG:COG0697, COG:GER, RefSeq:WP_000624461.1, SO:0001217, UniParc:UPI00026E22B6, UniRef:UniRef100_A0A0G4QLU1, UniRef:UniRef50_V2TXI5, UniRef:UniRef90_B0VDE8
contig_1	cds	96303	97649	+	ECNIHC_00540	tolC	Outer membrane protein TolC	COG:COG1538, COG:M, SO:0001217, UniParc:UPI0004F50F75, UniRef:UniRef100_A0A8B4N193, UniRef:UniRef50_N9CTZ3, UniRef:UniRef90_N8SDT9
contig_1	cds	97758	98480	+	ECNIHC_00545	phoU	phosphate signaling complex protein PhoU	COG:COG0704, COG:P, RefSeq:WP_000075183.1, SO:0001217, UniParc:UPI000165EBC9, UniRef:UniRef100_A0A1V0KFD7, UniRef:UniRef50_Q51547, UniRef:UniRef90_Q6FFB4
contig_1	cds	98792	99061	-	ECNIHC_00550	yggX	oxidative damage protection protein	COG:COG2924, COG:PO, GO:0005506, RefSeq:WP_000089996.1, SO:0001217, UniParc:UPI000165EBC8, UniRef:UniRef100_B7I337, UniRef:UniRef50_Q6FFB3, UniRef:UniRef90_Q6FFB3
contig_1	cds	99071	100504	-	ECNIHC_00555	argH	argininosuccinate lyase	COG:COG0165, COG:E, EC:4.3.2.1, GO:0004056, GO:0005737, GO:0042450, KEGG:K01755, RefSeq:WP_000213740.1, SO:0001217, UniParc:UPI000165F5E7, UniRef:UniRef100_B2I1W9, UniRef:UniRef50_P59615, UniRef:UniRef90_Q6FFB2
contig_1	cds	100560	100826	+	ECNIHC_00560		(pseudo) Alginate biosynthesis domain protein	SO:0001217, UniRef:UniRef50_A0A022J7U5, UniRef:UniRef90_A0A022J7U5
contig_1	cds	101064	101630	+	ECNIHC_00565		hypothetical protein
contig_1	cds	101691	102431	+	ECNIHC_00570	lytT	DNA-binding response regulator, LytR/AlgR family	COG:COG3279, COG:KT, RefSeq:WP_000865993.1, SO:0001217, UniParc:UPI00003D8FEE, UniRef:UniRef100_A0A059ZQ21, UniRef:UniRef50_N8Y6U5, UniRef:UniRef90_N9ET53
contig_1	cds	102520	103449	+	ECNIHC_00575	hemC	hydroxymethylbilane synthase	COG:COG0181, COG:H, RefSeq:WP_000889206.1, SO:0001217, UniParc:UPI0001785B37, UniRef:UniRef100_A0A6F8TLA9, UniRef:UniRef50_Q7P207, UniRef:UniRef90_F0KKN2
contig_1	cds	103454	104221	+	ECNIHC_00580	hemD	Uroporphyrinogen-III synthase	COG:COG1587, COG:H, RefSeq:WP_000897410.1, SO:0001217, UniParc:UPI0001B8FAEA, UniRef:UniRef100_A0A077G9K9, UniRef:UniRef50_A0A4Y3JAE7, UniRef:UniRef90_A0A0D5YMX0
contig_1	cds	104230	105069	+	ECNIHC_00585		Uroporphyrin-III methyltransferase	RefSeq:WP_001230196.1, SO:0001217, UniParc:UPI00026E22BA, UniRef:UniRef100_A0A0G4QLP1, UniRef:UniRef50_A0A5C8BMY2, UniRef:UniRef90_A0A0D7U3D6
contig_1	cds	105508	106269	+	ECNIHC_00590	hemY	(pseudo) Heme biosynthesis protein HemY	SO:0001217, UniRef:UniRef50_A0A0N7GXF4, UniRef:UniRef90_D8JHV4
contig_1	cds	106277	106717	+	ECNIHC_00595	fadM	Acyl-CoA thioesterase FadM	COG:COG0824, COG:I, RefSeq:WP_000661569.1, SO:0001217, UniParc:UPI000165EBC1, UniRef:UniRef100_A0A081H9Y4, UniRef:UniRef50_N9FNG2, UniRef:UniRef90_A0A0E2GVI2
contig_1	cds	106912	107238	+	ECNIHC_00600	hns	DNA-binding protein H-NS	COG:COG2916, COG:K, RefSeq:WP_000801427.1, SO:0001217, UniParc:UPI0000F2F52D, UniRef:UniRef100_A0A151YUA4, UniRef:UniRef50_V2UP55, UniRef:UniRef90_N9EM26
contig_1	cds	107568	107885	+	ECNIHC_00605		(pseudo) Type II secretion system protein N	SO:0001217, UniRef:UniRef50_A0A0M4GZB5, UniRef:UniRef90_V5VH63
contig_1	cds	107891	108310	+	ECNIHC_00610		(pseudo) Type II secretion system protein N	SO:0001217, UniRef:UniRef50_A0A0M4GZB5, UniRef:UniRef90_V5VH63
contig_1	cds	108310	108435	+	ECNIHC_00615		hypothetical protein
contig_1	cds	108396	109145	+	ECNIHC_00620	pulC	Type II secretory pathway, component PulC	COG:COG3031, COG:U, SO:0001217, UniRef:UniRef50_A0A833PCM6, UniRef:UniRef90_B0VMB2
contig_1	cds	109187	111463	+	ECNIHC_00625	gspD	general secretion pathway protein D	COG:COG1450, COG:U, RefSeq:WP_001196426.1, SO:0001217, UniParc:UPI000165EAFC, UniRef:UniRef100_A0A059ZUS1, UniRef:UniRef50_D0S621, UniRef:UniRef90_D0S621, VFDB:VFC0086, VFDB:VFG050742
contig_1	cds	111504	112133	+	ECNIHC_00630	fHA	Forkhead associated (FHA) domain, binds pSer, pThr, pTyr	COG:COG1716, COG:T, RefSeq:WP_000219964.1, SO:0001217, UniParc:UPI000165F5DF, UniRef:UniRef100_A0A0G4QKV1, UniRef:UniRef50_N8ZYR1, UniRef:UniRef90_A0A0J8UXU7
contig_1	cds	112199	112867	+	ECNIHC_00635	gph	phosphoglycolate phosphatase	COG:C, COG:COG0546, RefSeq:WP_000109465.1, SO:0001217, UniParc:UPI00026E22BC, UniRef:UniRef100_A0A0E1JUW4, UniRef:UniRef50_V5VHG7, UniRef:UniRef90_V5VHG7
contig_1	cds	112976	113158	+	ECNIHC_00640		(pseudo) Anthranilate synthase component I, N terminal region	SO:0001217, UniRef:UniRef50_UPI001953F082, UniRef:UniRef90_UPI001953F082
contig_1	cds	113155	114468	+	ECNIHC_00645	trpE	anthranilate synthase component I	COG:COG0147, COG:EH, EC:4.1.3.27, KEGG:K01657, SO:0001217, UniRef:UniRef50_P23315, UniRef:UniRef90_A0A090BD97
contig_1	tRNA	114565	114640	+	ECNIHC_00650	trnT	tRNA-Thr(tgt)	SO:0000270
contig_1	tRNA	114697	114780	+	ECNIHC_00655	trnY	tRNA-Tyr(gta)	SO:0000272
contig_1	tRNA	114818	114893	+	ECNIHC_00660	trnG	tRNA-Gly(tcc)	SO:0000260
contig_1	tRNA	114907	114981	+	ECNIHC_00665	trnT	tRNA-Thr(ggt)	SO:0000270
contig_1	cds	115144	116334	+	ECNIHC_00670	tuf	elongation factor Tu	GO:0003746, GO:0003924, GO:0005525, GO:0005737, GO:0097216, RefSeq:WP_001029610.1, SO:0001217, UniParc:UPI0001612CB4, UniRef:UniRef100_B7H1K5, UniRef:UniRef50_Q6FF97, UniRef:UniRef90_Q6FF97
contig_1	tRNA	116395	116470	+	ECNIHC_00675	trnW	tRNA-Trp(cca)	SO:0000271
contig_1	cds	116546	116986	+	ECNIHC_00680	secE	preprotein translocase subunit SecE	COG:COG0690, COG:U, RefSeq:WP_000063881.1, SO:0001217, UniParc:UPI0002B9797A, UniRef:UniRef100_A0A8B4MUP3, UniRef:UniRef50_A0A1Z9Z3E1, UniRef:UniRef90_A0A059ZGU8
contig_1	cds	116994	117527	+	ECNIHC_00685	nusG	transcription termination/antitermination protein NusG	COG:COG0250, COG:K, RefSeq:WP_000832994.1, SO:0001217, UniParc:UPI000165EAF8, UniRef:UniRef100_A0A059ZCX7, UniRef:UniRef50_Q8KA65, UniRef:UniRef90_Q6FF95
contig_1	cds	117636	118064	+	ECNIHC_00690	rplK	50S ribosomal protein L11	COG:COG0080, COG:J, GO:0003735, GO:0005840, GO:0006412, GO:0070180, GO:1990904, KEGG:K02867, RefSeq:WP_001074682.1, SO:0001217, UniParc:UPI000165EAF7, UniRef:UniRef100_B7H1K2, UniRef:UniRef50_Q6FF94, UniRef:UniRef90_Q6FF94
contig_1	cds	118068	118763	+	ECNIHC_00695	rplA	50S ribosomal protein L1	COG:COG0081, COG:J, GO:0000049, GO:0003735, GO:0006412, GO:0006417, GO:0015934, GO:0019843, RefSeq:WP_001096694.1, SO:0001217, UniParc:UPI000165EAF6, UniRef:UniRef100_B7H1K1, UniRef:UniRef50_P10054, UniRef:UniRef90_Q6FF93
contig_1	cds	119083	119589	+	ECNIHC_00700	rplJ	50S ribosomal protein L10	COG:COG0244, COG:J, GO:0003735, GO:0006412, GO:0015934, GO:0070180, RefSeq:WP_001196213.1, SO:0001217, UniParc:UPI000165EAF5, UniRef:UniRef100_B7H1K0, UniRef:UniRef50_Q6FF92, UniRef:UniRef90_B7H1K0
contig_1	cds	119632	120003	+	ECNIHC_00705	rplL	50S ribosomal protein L7/L12	COG:COG0222, COG:J, GO:0003735, GO:0005840, GO:0006412, GO:1990904, RefSeq:WP_001229360.1, SO:0001217, UniParc:UPI0000F2F53A, UniRef:UniRef100_B7H1J9, UniRef:UniRef50_Q8YLJ5, UniRef:UniRef90_Q6FF91
contig_1	cds	120309	124397	+	ECNIHC_00710	rpoB	DNA-directed RNA polymerase subunit beta	COG:COG0085, COG:K, EC:2.7.7.6, GO:0000428, GO:0003677, GO:0003899, GO:0006351, GO:0032549, RefSeq:WP_000331899.1, SO:0001217, UniParc:UPI00006DE23F, UniRef:UniRef100_B7H1J8, UniRef:UniRef50_A6T3L3, UniRef:UniRef90_Q6FF90
contig_1	cds	124483	128676	+	ECNIHC_00715	rpoC	DNA-directed RNA polymerase subunit beta'	COG:COG0086, COG:K, EC:2.7.7.6, GO:0000287, GO:0000428, GO:0003677, GO:0003899, GO:0006351, GO:0008270, KEGG:K03046, RefSeq:WP_000653927.1, SO:0001217, UniParc:UPI00015D7B31, UniRef:UniRef100_B2I1Z2, UniRef:UniRef50_Q6FF89, UniRef:UniRef90_Q6FF89
contig_1	cds	128842	129219	+	ECNIHC_00720		hypothetical protein
contig_1	cds	129420	129776	+	ECNIHC_00725		DNA transfer protein p32	RefSeq:WP_001034851.1, SO:0001217, UniParc:UPI000165EA23, UniRef:UniRef100_A0A0E1Q183, UniRef:UniRef50_Q6FF88, UniRef:UniRef90_N9DCI0
contig_1	cds	129805	130170	-	ECNIHC_00730		DUF4442 domain-containing protein	SO:0001217, UniRef:UniRef50_A0A800EUN9
contig_1	cds	130424	131296	+	ECNIHC_00735	menH	2-succinyl-6-hydroxy-2,4-cyclohexadiene-1-carboxylate synthase MenH and related esterases, alpha/beta hydrolase fold	COG:COG0596, COG:HR, SO:0001217, UniParc:UPI0002B943F3, UniRef:UniRef100_A0A7L9DWM8, UniRef:UniRef50_N9PBA1, UniRef:UniRef90_A0A335G1U2
contig_1	cds	131401	132825	+	ECNIHC_00740	yuiF	putative histidine transporter YuiF, NhaC family	COG:COG2056, COG:E, RefSeq:WP_000994932.1, SO:0001217, UniParc:UPI0002BB9091, UniRef:UniRef100_A0A0G4QLC5, UniRef:UniRef50_Q6FF85, UniRef:UniRef90_N9RPW1
contig_1	cds	133152	133418	+	ECNIHC_00745	ompW	(pseudo) Outer membrane protein OmpW	COG:COG3047, COG:M, SO:0001217, UniRef:UniRef50_V2TZI1, UniRef:UniRef90_R8YDN1
contig_1	cds	133396	133740	+	ECNIHC_00750	ompW	(pseudo) Outer membrane protein OmpW	COG:COG3047, COG:M, SO:0001217, UniRef:UniRef50_V2TZI1, UniRef:UniRef90_R8YDN1
contig_1	cds	133922	134191	+	ECNIHC_00755	lprI	(pseudo) Lysozyme inhibitor LprI	COG:COG4461, COG:V, SO:0001217, UniRef:UniRef50_D8JHS9, UniRef:UniRef90_A0A0A8XJC2
contig_1	cds	134380	136299	+	ECNIHC_00760	htpG	molecular chaperone HtpG	COG:COG0326, COG:O, GO:0005524, GO:0005737, GO:0016887, GO:0051082, GO:0140662, RefSeq:WP_001294940.1, SO:0001217, UniParc:UPI0002BA3E67, UniRef:UniRef100_A0A0G4QLX1, UniRef:UniRef50_Q9I3C5, UniRef:UniRef90_Q6FF82
contig_1	cds	136771	137283	-	ECNIHC_00765		(pseudo) Selenocysteine synthase	SO:0001217, UniRef:UniRef50_A0A1H8SIV9, UniRef:UniRef90_A0A062IWZ2
contig_1	cds	137405	138544	-	ECNIHC_00770		Selenocysteine synthase	RefSeq:WP_000846679.1, SO:0001217, UniParc:UPI000165EA1C, UniRef:UniRef100_A0A059ZHC9, UniRef:UniRef50_F0KKR3, UniRef:UniRef90_F0KKR3
contig_1	cds	138901	139605	-	ECNIHC_00775	frnE	putative dithiol-disulfide isomerase, DsbA/YjbH family (virulence, stress resistance)	COG:COG2761, COG:O, RefSeq:WP_001261850.1, SO:0001217, UniParc:UPI000165EA1B, UniRef:UniRef100_V5VH71, UniRef:UniRef50_V2TKU2, UniRef:UniRef90_R8YDM6
contig_1	cds	139764	140540	+	ECNIHC_00780		Lipoprotein	SO:0001217, UniRef:UniRef50_A0A0M1I4L6, UniRef:UniRef90_F0KKR5
contig_1	cds	140562	140927	-	ECNIHC_00785	soxR	DNA-binding transcriptional regulator, MerR family	COG:COG0789, COG:K, RefSeq:WP_001046657.1, SO:0001217, UniParc:UPI0000F2F558, UniRef:UniRef100_A0A4P2X4H1, UniRef:UniRef50_A0A4P2X4H1, UniRef:UniRef90_A0A4P2X4H1
contig_1	cds	141086	141643	+	ECNIHC_00790		Serine hydrolase family protein	SO:0001217, UniParc:UPI0000F2F559, UniRef:UniRef100_A0A2D0MBJ2, UniRef:UniRef50_F0KKR7, UniRef:UniRef90_B0VLX7
contig_1	cds	141885	142427	-	ECNIHC_00795	lolB	Outer-membrane lipoprotein LolB	SO:0001217, UniRef:UniRef50_A0A009YMX5
contig_1	cds	142702	143193	+	ECNIHC_00800		Peptide signal protein	RefSeq:WP_001010124.1, SO:0001217, UniParc:UPI00026E12D9, UniRef:UniRef100_A0A0M3FR54, UniRef:UniRef50_D8JHS1, UniRef:UniRef90_N9RXB0
contig_1	cds	143238	144410	-	ECNIHC_00805	fadA	acetyl-CoA C-acyltransferase FadA	COG:COG0183, COG:I, EC:2.3.1.16, GO:0003988, GO:0005737, GO:0006635, RefSeq:WP_000212712.1, SO:0001217, UniParc:UPI00003D997D, UniRef:UniRef100_B7H1I1, UniRef:UniRef50_Q6FF69, UniRef:UniRef90_B7H1I1
contig_1	cds	144423	146576	-	ECNIHC_00810	fadB	fatty acid oxidation complex subunit alpha FadB	COG:COG1250, COG:I, GO:0003857, GO:0004165, GO:0004300, GO:0006635, GO:0008692, GO:0036125, GO:0070403, RefSeq:WP_000580940.1, SO:0001217, UniParc:UPI0002B9875E, UniRef:UniRef100_A0A8B4MUI5, UniRef:UniRef50_Q6FF68, UniRef:UniRef90_B2I2J9
contig_1	cds	147146	148060	+	ECNIHC_00815	lpxO	lipid A hydroxylase LpxO	COG:COG3555, COG:O, RefSeq:WP_000598896.1, SO:0001217, UniParc:UPI00026E12DC, UniRef:UniRef100_A0A0G4QKY0, UniRef:UniRef50_Q0KD11, UniRef:UniRef90_A0A0R0Q4X2
contig_1	cds	148618	149313	+	ECNIHC_00820	lprI	lysozyme inhibitor LprI family protein	SO:0001217, UniRef:UniRef50_UPI0015811518, UniRef:UniRef90_UPI0015811518
contig_1	cds	149546	150076	+	ECNIHC_00825		CHAP domain-containing protein	RefSeq:WP_000929592.1, SO:0001217, UniParc:UPI00026E12DE, UniRef:UniRef100_A0A0G4QM26, UniRef:UniRef50_Q6FF65, UniRef:UniRef90_N8QZ37
contig_1	cds	150201	152009	+	ECNIHC_00830	uvrC	excinuclease ABC subunit UvrC	COG:COG0322, COG:L, GO:0003677, GO:0005737, GO:0006289, GO:0009380, GO:0009381, GO:0009432, SO:0001217, UniRef:UniRef50_Q1Q8B0, UniRef:UniRef90_Q6FF64
contig_1	cds	152130	152591	+	ECNIHC_00835		Thioesterase	SO:0001217, UniRef:UniRef50_A0A241ZDF5, UniRef:UniRef90_A0A241ZDF5
contig_1	cds	152660	152923	+	ECNIHC_00840		thioesterase family protein	SO:0001217, UniRef:UniRef50_UPI001232F1D5, UniRef:UniRef90_UPI001232F1D5
contig_1	cds	153042	153629	+	ECNIHC_00845	pgsA	CDP-diacylglycerol--glycerol-3-phosphate 3-phosphatidyltransferase	COG:COG0558, COG:I, RefSeq:WP_000206941.1, SO:0001217, UniParc:UPI0000F2F562, UniRef:UniRef100_A0A0E1PUS6, UniRef:UniRef50_A0A5A9Z8Y3, UniRef:UniRef90_D0SDH5
contig_1	cds	153751	154605	+	ECNIHC_00850	araC	AraC-type DNA-binding domain and AraC-containing proteins	COG:COG2207, COG:K, RefSeq:WP_001178154.1, SO:0001217, UniParc:UPI00026E12DF, UniRef:UniRef100_A0A0J8T759, UniRef:UniRef50_A0A0D5YN54, UniRef:UniRef90_A0A0D5YN54
contig_1	cds	154602	155213	+	ECNIHC_00855	alkB	Alkylated DNA repair dioxygenase AlkB	COG:COG3145, COG:L, RefSeq:WP_000171255.1, SO:0001217, UniParc:UPI00026E12E0, UniRef:UniRef100_A0A0G4QM30, UniRef:UniRef50_G4CIF3, UniRef:UniRef90_N8QYU1
contig_1	cds	155407	156180	-	ECNIHC_00860	iclR	DNA-binding transcriptional regulator, IclR family	COG:COG1414, COG:K, RefSeq:WP_001018361.1, SO:0001217, UniParc:UPI000165E94B, UniRef:UniRef100_V5VIS5, UniRef:UniRef50_V2TLX6, UniRef:UniRef90_R8Z0C9
contig_1	cds	156674	158773	+	ECNIHC_00865	yccC	Uncharacterized membrane protein YccC	COG:COG1289, COG:S, RefSeq:WP_000925020.1, SO:0001217, UniParc:UPI000165E94A, UniRef:UniRef100_A0A0E1JUS8, UniRef:UniRef50_V2TKT3, UniRef:UniRef90_B0VLW3
contig_1	cds	158766	158972	+	ECNIHC_00870		DUF1656 domain-containing protein	RefSeq:WP_000503613.1, SO:0001217, UniParc:UPI000165F4D6, UniRef:UniRef100_B0VE57, UniRef:UniRef50_N9A4N0, UniRef:UniRef90_R8XXR5
contig_1	cds	159012	159269	+	ECNIHC_00875		Biotin-lipoyl-2 domain-containing protein	SO:0001217, UniParc:UPI0013E4EF42, UniRef:UniRef100_A0A6F8TKA9, UniRef:UniRef50_A0A6F8TKA9, UniRef:UniRef90_A0A6F8TKA9
contig_1	cds	159233	160012	+	ECNIHC_00880		Multidrug resistance protein A	SO:0001217, UniParc:UPI000A6D1CB8, UniRef:UniRef100_A0A6F8TL60, UniRef:UniRef50_A0A6F8TL60, UniRef:UniRef90_A0A6F8TL60
contig_1	cds	160068	160508	-	ECNIHC_00885	ruvX	Holliday junction resolvase RuvX	COG:COG0816, COG:JLK, RefSeq:WP_000127528.1, SO:0001217, UniParc:UPI000165E948, UniRef:UniRef100_V5VH49, UniRef:UniRef50_Q6FF55, UniRef:UniRef90_V5VH49
contig_1	cds	160508	161062	-	ECNIHC_00890	algH	YqgE/AlgH family protein	COG:COG1678, COG:K, RefSeq:WP_001979301.1, SO:0001217, UniParc:UPI000165E947, UniRef:UniRef100_B0VLV9, UniRef:UniRef50_Q6FF54, UniRef:UniRef90_Q6FF54
contig_1	cds	161188	162855	-	ECNIHC_00895	recN	DNA repair protein RecN	COG:COG0497, COG:L, RefSeq:WP_000955429.1, SO:0001217, UniParc:UPI00026E12E1, UniRef:UniRef100_V5VHK3, UniRef:UniRef50_Q6FF53, UniRef:UniRef90_F0KKU0
contig_1	cds	162970	163344	+	ECNIHC_00900		(pseudo) tetratricopeptide repeat protein	SO:0001217, UniRef:UniRef50_UPI0021C74BB6, UniRef:UniRef90_UPI0021C74BB6
contig_1	cds	163410	164282	+	ECNIHC_00905		tetratricopeptide repeat protein	SO:0001217, UniRef:UniRef50_UPI000F08FF7F
contig_1	cds	164355	164681	+	ECNIHC_00910	ppnP	Pyrimidine/purine nucleoside phosphorylase	COG:COG3123, COG:F, EC:2.4.2.1, EC:2.4.2.2, GO:0004731, GO:0004850, GO:0009032, GO:0016154, GO:0047975, RefSeq:WP_000099685.1, SO:0001217, UniParc:UPI0001596AAD, UniRef:UniRef100_B7H1G4, UniRef:UniRef50_Q6FF51, UniRef:UniRef90_Q6FF51
contig_1	cds	164783	165532	+	ECNIHC_00915	rlmB	23S rRNA (guanosine(2251)-2'-O)-methyltransferase RlmB	COG:COG0566, COG:J, RefSeq:WP_001118149.1, SO:0001217, UniParc:UPI000165F465, UniRef:UniRef100_V5VH42, UniRef:UniRef50_Q6FF50, UniRef:UniRef90_V5VH42
contig_1	cds	165609	166187	+	ECNIHC_00920		hypothetical protein
contig_1	cds	166178	166480	+	ECNIHC_00925	eamA	(pseudo) EamA family transporter	SO:0001217, UniRef:UniRef50_UPI001D1783A4, UniRef:UniRef90_UPI001D1783A4
contig_1	cds	166477	167073	-	ECNIHC_00930	coaE	dephospho-CoA kinase	COG:COG0237, COG:H, RefSeq:WP_000874125.1, SO:0001217, UniParc:UPI000165E942, UniRef:UniRef100_A0A059ZGR8, UniRef:UniRef50_A0A2J9DYJ3, UniRef:UniRef90_D8JHP8
contig_1	cds	167075	167935	-	ECNIHC_00935	gspO	A24 family peptidase	COG:COG1989, COG:NU, RefSeq:WP_001152283.1, SO:0001217, UniParc:UPI0001B8FA99, UniRef:UniRef100_A0A0J8TAM7, UniRef:UniRef50_A0A0D5YM11, UniRef:UniRef90_A0A0D5YM11, VFDB:VFC0001, VFDB:VFG050484
contig_1	cds	167935	168495	-	ECNIHC_00940		type II secretion system F family protein	SO:0001217, UniRef:UniRef50_A0A7U6KKP1, UniRef:UniRef90_UPI0011325601
contig_1	cds	168580	168918	-	ECNIHC_00945		hypothetical protein	PFAM:PF00482.26
contig_1	cds	168915	169157	-	ECNIHC_00950		hypothetical protein
contig_1	cds	169237	170166	-	ECNIHC_00955		ATPase, T2SS/T4P/T4SS family	SO:0001217, UniRef:UniRef50_A0A6F8T609, UniRef:UniRef90_UPI0009A9F1A8
contig_1	cds	170172	170897	-	ECNIHC_00960	pilB	(pseudo) type IV-A pilus assembly ATPase PilB	COG:COG2804, COG:NUW, SO:0001217, UniRef:UniRef50_P22608, UniRef:UniRef90_UPI0021CDF84F
contig_1	cds	171187	171981	+	ECNIHC_00965	tpiA	triose-phosphate isomerase	COG:COG0149, COG:G, EC:5.3.1.1, GO:0004807, GO:0005737, GO:0006094, GO:0006096, RefSeq:WP_000016930.1, SO:0001217, UniParc:UPI0002B9D1A1, UniRef:UniRef100_A0A8B4MUG8, UniRef:UniRef50_P96985, UniRef:UniRef90_B2I2M3
contig_1	cds	171994	172323	+	ECNIHC_00970	secG	preprotein translocase subunit SecG	COG:COG1314, COG:U, RefSeq:WP_000555570.1, SO:0001217, UniParc:UPI0001612CB1, UniRef:UniRef100_A0A009S521, UniRef:UniRef50_A0A3B7PTK6, UniRef:UniRef90_D8JHP2
contig_1	tRNA	172380	172463	+	ECNIHC_00975	trnL	tRNA-Leu(gag)	SO:0000264
contig_1	tRNA	172506	172582	+	ECNIHC_00980	trnfM	tRNA-fMet(cat)	SO:0000266
contig_1	tRNA	172672	172748	+	ECNIHC_00985	trnfM	tRNA-fMet(cat)	SO:0000266
contig_1	cds	172963	173487	+	ECNIHC_00990	rimP	ribosome maturation factor RimP	COG:COG0779, COG:J, GO:0005737, GO:0042274, RefSeq:WP_000777730.1, SO:0001217, UniParc:UPI00003D997B, UniRef:UniRef100_B7H117, UniRef:UniRef50_Q6FF42, UniRef:UniRef90_B7H117
contig_1	cds	173525	175009	+	ECNIHC_00995	nusA	Transcription antitermination factor NusA, contains S1 and KH domains	COG:COG0195, COG:K, RefSeq:WP_000532248.1, SO:0001217, UniParc:UPI000165E877, UniRef:UniRef100_V5VGZ9, UniRef:UniRef50_Q83BS0, UniRef:UniRef90_A0A059ZHA0
contig_1	cds	175020	177719	+	ECNIHC_01000	infB	translation initiation factor IF-2	COG:COG0532, COG:J, GO:0003743, GO:0003924, GO:0005525, GO:0005737, KEGG:K02519, RefSeq:WP_000130326.1, SO:0001217, UniParc:UPI000165E876, UniRef:UniRef100_B7H115, UniRef:UniRef50_Q9ZF22, UniRef:UniRef90_B7H115
contig_1	cds	177719	178120	+	ECNIHC_01005	rbfA	ribosome-binding factor A	COG:COG0858, COG:J, GO:0005737, GO:0030490, RefSeq:WP_000897046.1, SO:0001217, UniParc:UPI000165E875, UniRef:UniRef100_B7H114, UniRef:UniRef50_A5WBS6, UniRef:UniRef90_B7H114
contig_1	cds	178177	178359	-	ECNIHC_01010	mnhG	(pseudo) Na+/H+ antiporter subunit G	COG:COG1320, COG:P, SO:0001217, UniRef:UniRef50_A0A811GGU9, UniRef:UniRef90_V5VHJ1
contig_1	cds	178735	178866	-	ECNIHC_01015	mnhF	(pseudo) Multisubunit Na+/H+ antiporter, MnhF subunit	COG:COG2212, COG:P, SO:0001217, UniRef:UniRef50_V2T9N0, UniRef:UniRef90_N9ESW9
contig_1	cds	178863	179279	-	ECNIHC_01020	mnhE	(pseudo) Na+/H+ antiporter subunit E	COG:COG1863, COG:P, SO:0001217, UniRef:UniRef50_V2TP58, UniRef:UniRef90_N8SBT8
contig_1	cds	179392	181203	-	ECNIHC_01025	hyfB	monovalent cation/H+ antiporter subunit D	COG:COG0651, COG:CP, RefSeq:WP_000459271.1, SO:0001217, UniParc:UPI000172FF46, UniRef:UniRef100_V5VH23, UniRef:UniRef50_V2UWM3, UniRef:UniRef90_R8YDZ2
contig_1	cds	181203	181571	-	ECNIHC_01030	mnhC	Na+/H+ antiporter subunit C	COG:COG1006, COG:P, KEGG:K05560, RefSeq:WP_000624229.1, SO:0001217, UniParc:UPI000165E870, UniRef:UniRef100_V5VIQ3, UniRef:UniRef50_N9DCC5, UniRef:UniRef90_N9DCC5
contig_1	cds	181568	184405	-	ECNIHC_01035	nha	monovalent cation/H+ antiporter subunit A	COG:COG2111, COG:P, SO:0001217, UniParc:UPI0002CDC887, UniRef:UniRef100_A0A5K1MRL2, UniRef:UniRef50_A0A7J7BA55, UniRef:UniRef90_L9LU39
contig_1	cds	184731	186113	-	ECNIHC_01040		putative ATP-binding protein involved in virulence	COG:COG3950, COG:R, RefSeq:WP_000764526.1, SO:0001217, UniParc:UPI0002AECE42, UniRef:UniRef100_A0A0J8W336, UniRef:UniRef50_N9N7L2, UniRef:UniRef90_A0A0E2GVC6
contig_1	cds	186137	187639	-	ECNIHC_01045	recB	3â€™-5â€™ helicase subunit RecB of the DNA repair enzyme RecBCD (exonuclease V)	COG:COG1074, COG:L, RefSeq:WP_000065138.1, SO:0001217, UniParc:UPI000165F3E5, UniRef:UniRef100_A0A059ZH92, UniRef:UniRef50_A0A0M3C1A7, UniRef:UniRef90_A0A0M3C1A7
contig_1	cds	187649	188416	-	ECNIHC_01050	hisIE	bifunctional phosphoribosyl-AMP cyclohydrolase/phosphoribosyl-ATP diphosphatase HisIE	COG:COG0140, COG:E, RefSeq:WP_000073503.1, SO:0001217, UniParc:UPI00026E13F5, UniRef:UniRef100_A0A009SV72, UniRef:UniRef50_V5VH18, UniRef:UniRef90_V5VH18
contig_1	cds	188649	188894	+	ECNIHC_01055		(pseudo) Restriction alleviation Lar family protein	SO:0001217, UniRef:UniRef50_A0A2E6H036, UniRef:UniRef90_A0A009TG92
contig_1	cds	188896	189282	-	ECNIHC_01060		VOC domain-containing protein	RefSeq:WP_000703170.1, SO:0001217, UniParc:UPI00026E13F7, UniRef:UniRef100_A0A009SKQ2, UniRef:UniRef50_A0A8J1YBK1, UniRef:UniRef90_A0A0E2GHF5
contig_1	cds	189527	189898	-	ECNIHC_01065		hypothetical protein
contig_1	cds	189993	190619	-	ECNIHC_01070		FAD-dependent urate hydroxylase	SO:0001217, UniRef:UniRef50_A0A5K6CV89
contig_1	cds	190743	192362	-	ECNIHC_01075	aarF	putative protein kinase regulating ubiquinone biosynthesis, AarF/ABC1/UbiB family	COG:COG0661, COG:HT, RefSeq:WP_000612218.1, SO:0001217, UniParc:UPI000165F3E3, UniRef:UniRef100_A0A009SIA3, UniRef:UniRef50_A0A1R4GT37, UniRef:UniRef90_A0A150HRT8
contig_1	cds	192375	193043	-	ECNIHC_01080	ubiJ	Ubiquinone biosynthesis protein UbiJ, contains SCP2 domain	COG:COG3165, COG:H, RefSeq:WP_000269705.1, SO:0001217, UniParc:UPI000172FC2E, UniRef:UniRef100_A0A009TQB7, UniRef:UniRef50_V2UEQ6, UniRef:UniRef90_D8JHM4
contig_1	cds	193055	194002	-	ECNIHC_01085	ubiE	bifunctional demethylmenaquinone methyltransferase/2-methoxy-6-polyprenyl-1,4-benzoquinol methylase UbiE	COG:COG2226, COG:H, RefSeq:WP_000064213.1, SO:0001217, UniParc:UPI0000F2F5B2, UniRef:UniRef100_B0VE89, UniRef:UniRef50_D8JHM3, UniRef:UniRef90_D8JHM3
contig_1	cds	194151	194858	-	ECNIHC_01090		DUF3865 domain-containing protein	RefSeq:WP_000039804.1, SO:0001217, UniParc:UPI0002BA7012, UniRef:UniRef100_A0A8B4MUI1, UniRef:UniRef50_N9PSU3, UniRef:UniRef90_F0KLD1
contig_1	cds	195064	195972	+	ECNIHC_01095	pPK2	(pseudo) Polyphosphate kinase 2, PPK2 family	COG:C, COG:COG2326, SO:0001217, UniRef:UniRef50_Q83XD3, UniRef:UniRef90_A0A0Q2JJR2
contig_1	cds	196038	196481	+	ECNIHC_01100		PPK2 domain-containing protein	SO:0001217, UniRef:UniRef50_A0A3M4DS93
contig_1	cds	196581	196871	-	ECNIHC_01105		(pseudo) DUF697 domain-containing protein	SO:0001217, UniRef:UniRef50_F0KLD3, UniRef:UniRef90_F0KLD3
contig_1	cds	196865	197008	-	ECNIHC_01110		hypothetical protein
contig_1	cds	197626	199176	+	ECNIHC_01115	recC	(pseudo) Scaffold subunit RecC of the DNA repair enzyme RecBCD (exonuclease V)	COG:COG1330, COG:L, SO:0001217, UniRef:UniRef50_Q6FF17, UniRef:UniRef90_D8JHL9
contig_1	cds	199164	200813	+	ECNIHC_01120		exodeoxyribonuclease V subunit gamma	EC:3.1.11.5, KEGG:K03583, SO:0001217, UniRef:UniRef50_A0A258AI75, UniRef:UniRef90_UPI00113DCB6B
contig_1	cds	200817	203225	+	ECNIHC_01125	recB	(pseudo) 3â€™-5â€™ helicase subunit RecB of the DNA repair enzyme RecBCD (exonuclease V)	COG:COG1074, COG:L, EC:3.1.11.5, KEGG:K03582, SO:0001217, UniRef:UniRef50_N9FGN6, UniRef:UniRef90_A0A7H2XZ48
contig_1	cds	203327	204514	+	ECNIHC_01130		PD-(D/E)XK nuclease family protein	SO:0001217, UniRef:UniRef50_UPI000ACEE213, UniRef:UniRef90_UPI000ACEE213
contig_1	cds	204611	206374	+	ECNIHC_01135	recD	exodeoxyribonuclease V subunit alpha	COG:COG0507, COG:L, EC:3.1.11.5, KEGG:K03581, SO:0001217, UniParc:UPI000DE6CFAA, UniRef:UniRef100_A0A8B4MUD7, UniRef:UniRef50_N8X407, UniRef:UniRef90_A0A0D5YLK7
contig_1	cds	207090	208388	-	ECNIHC_01140	ampC	CubicO group peptidase, beta-lactamase class C family	COG:COG1680, COG:V, RefSeq:WP_000689281.1, SO:0001217, UniParc:UPI0002BB6F37, UniRef:UniRef100_A0A8B4MU09, UniRef:UniRef50_A0A0D5YMP2, UniRef:UniRef90_A0A0D5YMP2
contig_1	cds	208600	208869	+	ECNIHC_01145	rpsO	30S ribosomal protein S15	COG:COG0184, COG:J, GO:0003735, GO:0005737, GO:0005840, GO:0006412, GO:0019843, GO:1990904, RefSeq:WP_001229357.1, SO:0001217, UniParc:UPI0000F2F5D0, UniRef:UniRef100_B7H0Z2, UniRef:UniRef50_Q6FF13, UniRef:UniRef90_Q6FF13
contig_1	cds	209121	211214	+	ECNIHC_01150	pnp	polyribonucleotide nucleotidyltransferase	COG:COG1185, COG:J, EC:2.7.7.8, GO:0000287, GO:0003723, GO:0004654, GO:0005737, GO:0006396, GO:0006402, RefSeq:WP_000061670.1, SO:0001217, UniParc:UPI000165E79F, UniRef:UniRef100_B7H0Z1, UniRef:UniRef50_P41121, UniRef:UniRef90_B0VLR7
contig_1	cds	211243	212508	+	ECNIHC_01155	corA	Mg2+ and Co2+ transporter CorA	COG:COG0598, COG:P, SO:0001217, UniRef:UniRef50_V2TNX9, UniRef:UniRef90_A0A0D8V6B3
contig_1	cds	212755	213084	-	ECNIHC_01160	merR	MerR family transcriptional regulator	RefSeq:WP_000207458.1, SO:0001217, UniParc:UPI0001AF0318, UniRef:UniRef100_A0A0E1JRD1, UniRef:UniRef50_Q6FF09, UniRef:UniRef90_D8JHL2
contig_1	cds	213096	214052	-	ECNIHC_01165	dnaJ	DnaJ-class molecular chaperone with C-terminal Zn finger domain	COG:COG0484, COG:O, RefSeq:WP_001107917.1, SO:0001217, UniParc:UPI0002B977F2, UniRef:UniRef100_A0A8B4MUJ1, UniRef:UniRef50_N9E7Q7, UniRef:UniRef90_N8QZR4
contig_1	cds	214203	214460	-	ECNIHC_01170	lysE	LysE type translocator family protein	SO:0001217, UniParc:UPI0002F41F9C, UniRef:UniRef100_A0A009SIB8, UniRef:UniRef50_N9G1F3, UniRef:UniRef90_A0A009SIB8
contig_1	cds	214460	214813	-	ECNIHC_01175	lysE	LysE type translocator family protein	SO:0001217, UniRef:UniRef50_A0A009TQD9, UniRef:UniRef90_A0A009TQD9
contig_1	cds	214951	215826	-	ECNIHC_01180	hslO	Redox-regulated molecular chaperone, HSP33 family	COG:COG1281, COG:O, RefSeq:WP_001281767.1, SO:0001217, UniParc:UPI0002BBC3BE, UniRef:UniRef100_A0A8B4MUT6, UniRef:UniRef50_A0A1S8CST9, UniRef:UniRef90_N9RZA5
contig_1	cds	215992	216537	-	ECNIHC_01185		hypothetical protein	PFAM:PF02254.21
contig_1	cds	216570	217832	-	ECNIHC_01190		Transporter, CPA2 family	SO:0001217, UniRef:UniRef50_D0CAU2, UniRef:UniRef90_D0CAU2
contig_1	cds	217907	218221	-	ECNIHC_01195		hypothetical protein	PFAM:PF18074.4
contig_1	cds	218178	218744	-	ECNIHC_01200		hypothetical protein	PFAM:PF00271.34
contig_1	cds	218828	220132	-	ECNIHC_01205	priA	(pseudo) primosomal protein N'	COG:COG1198, COG:L, SO:0001217, UniRef:UniRef50_A0A0M4HB57, UniRef:UniRef90_F0KLE7
contig_1	cds	220483	221484	+	ECNIHC_01210	gspF	type II secretion system inner membrane protein GspF	COG:COG1459, COG:NUW, SO:0001217, UniRef:UniRef50_V5VIN1, UniRef:UniRef90_V5VIN1
contig_1	cds	221508	222089	+	ECNIHC_01215	gspG	general secretion pathway protein G	COG:COG2165, COG:NUW, RefSeq:WP_000865317.1, SO:0001217, UniParc:UPI00026E196F, UniRef:UniRef100_A0A2L1VKB8, UniRef:UniRef50_A0A242TZZ0, UniRef:UniRef90_B0VLQ6, VFDB:VFC0086, VFDB:VFG050802
contig_1	cds	222356	222700	+	ECNIHC_01220		Transporter	RefSeq:WP_000643174.1, SO:0001217, UniParc:UPI00003D9AEC, UniRef:UniRef100_A0A059ZCR0, UniRef:UniRef50_D8JHK4, UniRef:UniRef90_D8JHK4
contig_1	cds	222845	223183	+	ECNIHC_01225	csaA	tRNA-binding protein	RefSeq:WP_000434938.1, SO:0001217, UniParc:UPI000165E6CC, UniRef:UniRef100_V5VGW4, UniRef:UniRef50_A0A1V2EVR4, UniRef:UniRef90_N8UT80
contig_1	cds	223185	224744	-	ECNIHC_01230	lnt	apolipoprotein N-acyltransferase	COG:COG0815, COG:M, RefSeq:WP_001203089.1, SO:0001217, UniParc:UPI0002BABF6E, UniRef:UniRef100_A0A8B4MUG0, UniRef:UniRef50_A0A0X8K733, UniRef:UniRef90_A0A0D8EFE7
contig_1	cds	224741	225580	-	ECNIHC_01235	corC	Mg2+ and Co2+ transporter CorC, contains CBS pair and CorC-HlyC domains	COG:COG4535, COG:P, RefSeq:WP_001154809.1, SO:0001217, UniParc:UPI000165E6CA, UniRef:UniRef100_V5VIM9, UniRef:UniRef50_N8ZIV7, UniRef:UniRef90_R8XYF5
contig_1	cds	225765	226022	+	ECNIHC_01240	tusA	sulfurtransferase TusA	COG:COG0425, COG:JHO, RefSeq:WP_000003406.1, SO:0001217, UniParc:UPI0000F2F5E0, UniRef:UniRef100_B0VEB2, UniRef:UniRef50_A0A1L6KQU5, UniRef:UniRef90_A0A446ZNT3
contig_1	cds	226165	226449	+	ECNIHC_01245		DUF3021 domain-containing protein	SO:0001217, UniParc:UPI00031B95D4, UniRef:UniRef100_A0A077G9X6, UniRef:UniRef50_D8JHJ8, UniRef:UniRef90_A0A0D5YLX1
contig_1	cds	226631	228343	-	ECNIHC_01250	etfD	putative electron transfer flavoprotein-ubiquinone oxidoreductase	COG:C, COG:COG2440, EC:1.5.5.1, GO:0004174, GO:0046872, GO:0051539, RefSeq:WP_000400008.1, SO:0001217, UniParc:UPI000165E6C7, UniRef:UniRef100_A0A828SNS2, UniRef:UniRef50_P94132, UniRef:UniRef90_P94132
contig_1	cds	228530	229141	+	ECNIHC_01255		DUF1285 domain-containing protein	COG:COG3816, COG:S, RefSeq:WP_000248028.1, SO:0001217, UniParc:UPI000165E6C6, UniRef:UniRef100_V5VGY5, UniRef:UniRef50_N9A3Z0, UniRef:UniRef90_F0KLF7
contig_1	cds	229190	230056	+	ECNIHC_01260	murI	glutamate racemase	COG:COG0796, COG:M, RefSeq:WP_000125345.1, SO:0001217, UniParc:UPI000165F2CE, UniRef:UniRef100_A0A090BCZ5, UniRef:UniRef50_A0A0A3W3H8, UniRef:UniRef90_A0A0D5YMM4
contig_1	cds	230177	230599	+	ECNIHC_01265		DUF4062 domain-containing protein	SO:0001217, UniRef:UniRef50_S7WU08
contig_1	cds	230620	231180	+	ECNIHC_01270		(pseudo) DUF4062 domain-containing protein	SO:0001217, UniRef:UniRef50_R8Z0L1, UniRef:UniRef90_A0A014CI52
contig_1	cds	231254	232270	+	ECNIHC_01275	hemH	ferrochelatase	COG:COG0276, COG:H, EC:4.98.1.1, GO:0004325, GO:0005737, GO:0006783, GO:0046872, RefSeq:WP_000007335.1, SO:0001217, UniParc:UPI0001AEFFF8, UniRef:UniRef100_A0A0E1JQV5, UniRef:UniRef50_Q6F7N0, UniRef:UniRef90_B0VLE0
contig_1	cds	232294	232938	+	ECNIHC_01280	gloB	Glyoxylase or a related metal-dependent hydrolase, beta-lactamase superfamily II	COG:COG0491, COG:R, EC:3.1.2.6, KEGG:K01069, RefSeq:WP_000942276.1, SO:0001217, UniParc:UPI0002BB51F9, UniRef:UniRef100_A0A8B4MUC1, UniRef:UniRef50_S3MQY6, UniRef:UniRef90_A0A446ZNM6
contig_1	cds	232935	233129	-	ECNIHC_01285	yacG	DUF329 domain-containing protein	COG:COG3024, COG:L, RefSeq:WP_001138289.1, SO:0001217, UniParc:UPI0000F2F60B, UniRef:UniRef100_V5VGY0, UniRef:UniRef50_Q6FEZ6, UniRef:UniRef90_V5VGY0
contig_1	cds	233405	233599	+	ECNIHC_01290		(pseudo) tRNA (guanine-N(7)-)-methyltransferase	SO:0001217, UniRef:UniRef50_UPI0021090F17, UniRef:UniRef90_UPI0021090F17
contig_1	cds	233620	233853	+	ECNIHC_01295		hypothetical protein
contig_1	cds	233843	235048	+	ECNIHC_01300	yhiN	putative flavoprotein YhiN	COG:COG2081, COG:R, RefSeq:WP_001284662.1, SO:0001217, UniParc:UPI00026E14EF, UniRef:UniRef100_A0A0M3FQ34, UniRef:UniRef50_A0A150HXC9, UniRef:UniRef90_B0VLD6
contig_1	cds	235126	235536	+	ECNIHC_01305		CENP-V/GFA domain-containing protein	COG:COG3791, COG:S, RefSeq:WP_000075981.1, SO:0001217, UniParc:UPI00026E14F0, UniRef:UniRef100_A0A0G4QLJ7, UniRef:UniRef50_F0KLG5, UniRef:UniRef90_F0KLG5
contig_1	cds	235502	235630	+	ECNIHC_01310		hypothetical protein
contig_1	ncRNA-region	235580	235646	+			Fluoride riboswitch (crcB)	RFAM:RF01734, SO:0000035
contig_1	cds	235771	236151	+	ECNIHC_01315	crcB	fluoride efflux transporter CrcB	COG:COG0239, COG:DP, GO:0005886, GO:1903425, RefSeq:WP_000291739.1, SO:0001217, UniParc:UPI00026E14F1, UniRef:UniRef100_A0A0G4QM93, UniRef:UniRef50_Q6FF10, UniRef:UniRef90_B0VLD4
contig_1	cds	236580	236912	-	ECNIHC_01320	hopJ	HopJ type III effector protein	RefSeq:WP_000046495.1, SO:0001217, UniParc:UPI000172FCA0, UniRef:UniRef100_A0A059ZH57, UniRef:UniRef50_F0KLG8, UniRef:UniRef90_F0KLG8
contig_1	cds	237165	237470	-	ECNIHC_01325	rpmE2	type B 50S ribosomal protein L31	COG:COG0254, COG:J, GO:0003735, GO:0005840, GO:0006412, GO:1990904, RefSeq:WP_000882877.1, SO:0001217, UniParc:UPI0002B94C74, UniRef:UniRef100_A0A8B4MTY1, UniRef:UniRef50_Q4FQE4, UniRef:UniRef90_B7H0W3
contig_1	cds	237520	238818	-	ECNIHC_01330	aarF	putative protein kinase regulating ubiquinone biosynthesis, AarF/ABC1/UbiB family	COG:COG0661, COG:HT, RefSeq:WP_001096918.1, SO:0001217, UniParc:UPI000172FCA1, UniRef:UniRef100_A0A059ZLY0, UniRef:UniRef50_A0A150HYB9, UniRef:UniRef90_A0A143IX39
contig_1	cds	239076	240323	+	ECNIHC_01335	caiA	SfnB family sulfur acquisition oxidoreductase	COG:COG1960, COG:I, RefSeq:WP_000202659.1, SO:0001217, UniParc:UPI0002BC4CA3, UniRef:UniRef100_A0A8B4MU81, UniRef:UniRef50_A0A1M3LUE3, UniRef:UniRef90_A0A1V0YW10
contig_1	cds	240357	241607	+	ECNIHC_01340	caiA	Acyl-CoA dehydrogenase related to the alkylation response protein AidB	COG:COG1960, COG:I, RefSeq:WP_000205421.1, SO:0001217, UniParc:UPI0002B9D5E1, UniRef:UniRef100_A0A8B4MUB2, UniRef:UniRef50_A0A0Q7Q491, UniRef:UniRef90_N9DC77
contig_1	cds	241642	242988	-	ECNIHC_01345	abeM	multidrug efflux MATE transporter AbeM	BlastRules:WP_000073361, COG:COG0534, COG:V, KEGG:K03327, RefSeq:WP_000073360.1, SO:0001217, UniParc:UPI0002296A55, UniRef:UniRef100_A0A077GDY5, UniRef:UniRef50_Q6FEY7, UniRef:UniRef90_Q2FDA1
contig_1	cds	243022	243483	-	ECNIHC_01350	ydcZ	DUF606 domain-containing protein	COG:COG3238, COG:S, RefSeq:WP_002125825.1, SO:0001217, UniParc:UPI000298349A, UniRef:UniRef100_A0A8B4MUF2, UniRef:UniRef50_Q6FEY6, UniRef:UniRef90_F0KLH4
contig_1	cds	243601	244755	+	ECNIHC_01355	hemW	radical SAM family heme chaperone HemW	COG:COG0635, COG:H, RefSeq:WP_000279716.1, SO:0001217, UniParc:UPI00028185DD, UniRef:UniRef100_A0A335TG26, UniRef:UniRef50_A0A0D5YMR3, UniRef:UniRef90_A0A0D5YMR3
contig_1	cds	244807	245562	-	ECNIHC_01360	fabG	SDR family oxidoreductase	COG:COG1028, COG:I, RefSeq:WP_000207252.1, SO:0001217, UniParc:UPI000172FCCB, UniRef:UniRef100_A0A059ZGL8, UniRef:UniRef50_A0A059ZGL8, UniRef:UniRef90_A0A059ZGL8
contig_1	cds	245675	246544	+	ECNIHC_01365	lysR	DNA-binding transcriptional regulator, LysR family	COG:COG0583, COG:K, SO:0001217, UniRef:UniRef50_R8Z0K6, UniRef:UniRef90_N8QZN5
contig_1	tRNA	246633	246708	-	ECNIHC_01370	trnK	tRNA-Lys(ttt)	SO:0000265
contig_1	tRNA	246731	246806	-	ECNIHC_01375	trnK	tRNA-Lys(ttt)	SO:0000265
contig_1	cds	247166	248878	-	ECNIHC_01380	menE	long-chain-acyl-CoA synthetase	COG:COG0318, COG:I, SO:0001217, UniRef:UniRef50_A0A8D0KCX6, UniRef:UniRef90_A0A0D5YLG7
contig_1	cds	249077	252400	-	ECNIHC_01385	cafA	Ribonuclease G or E	COG:COG1530, COG:J, SO:0001217, UniRef:UniRef50_V2TKL5, UniRef:UniRef90_B0VLC2
contig_1	cds	253121	254053	+	ECNIHC_01390	rluA	Pseudouridine synthase RluA, 23S rRNA- or tRNA-specific	COG:COG0564, COG:J, RefSeq:WP_001089412.1, SO:0001217, UniParc:UPI000165E5DC, UniRef:UniRef100_V5VHD3, UniRef:UniRef50_Q6FEX8, UniRef:UniRef90_B0VLC1
contig_1	cds	254050	254724	+	ECNIHC_01395	gph	Phosphoglycolate phosphatase, HAD superfamily	COG:C, COG:COG0546, RefSeq:WP_000054130.1, SO:0001217, UniParc:UPI00026E15E6, UniRef:UniRef100_A0A0G4QLK7, UniRef:UniRef50_A0A1R7QA03, UniRef:UniRef90_A0A059ZGL3
contig_1	cds	254796	255506	+	ECNIHC_01400	yobV	putative DNA-binding transcriptional regulator YobV, contains HTH and WYL domains	COG:COG2378, COG:K, SO:0001217, UniRef:UniRef50_A0A150HYE0, UniRef:UniRef90_A0A242U2D4
contig_1	cds	255540	256145	+	ECNIHC_01405	yfcG	Disulfide-bond oxidoreductase YfcG	RefSeq:WP_000053842.1, SO:0001217, UniParc:UPI0001B8FA11, UniRef:UniRef100_A0A0B9W4H8, UniRef:UniRef50_A0A150HXF3, UniRef:UniRef90_A0A446ZNN0
contig_1	cds	256202	256879	-	ECNIHC_01410		Uncharacterized membrane protein	COG:COG4291, COG:S, RefSeq:WP_000232918.1, SO:0001217, UniParc:UPI000165E5D8, UniRef:UniRef100_V5VIK3, UniRef:UniRef50_Q6FEX4, UniRef:UniRef90_A0A837QH20
contig_1	cds	257142	258041	-	ECNIHC_01415	hcaR	DNA-binding transcriptional regulator HcaR	COG:COG0583, COG:K, RefSeq:WP_000423241.1, SO:0001217, UniParc:UPI000172FCD1, UniRef:UniRef100_V5VHC9, UniRef:UniRef50_V5VHC9, UniRef:UniRef90_V5VHC9
contig_1	cds	258774	259817	+	ECNIHC_01420	ulaG	L-ascorbate lactonase UlaG, metallo-beta-lactamase superfamily	COG:COG2220, COG:G, SO:0001217, UniRef:UniRef50_S3NU82, UniRef:UniRef90_N9ESZ2
contig_1	cds	259892	260329	-	ECNIHC_01425		Catalase / Peroxidase	SO:0001217, UniRef:UniRef50_K8BJ76
contig_1	cds	260287	262047	-	ECNIHC_01430	katG	catalase/peroxidase HPI	COG:COG0376, COG:P, EC:1.11.1.21, GO:0004096, GO:0006979, GO:0020037, GO:0042744, GO:0046872, SO:0001217, UniRef:UniRef50_P14412, UniRef:UniRef90_B2I352
contig_1	cds	262562	264856	-	ECNIHC_01435	ptsP	phosphoenolpyruvate--protein phosphotransferase	COG:COG3605, COG:T, RefSeq:WP_000069121.1, SO:0001217, UniParc:UPI000165E519, UniRef:UniRef100_V5VGV1, UniRef:UniRef50_A0A4P0TI56, UniRef:UniRef90_V5VGV1
contig_1	cds	264941	265426	-	ECNIHC_01440	rppH	RNA pyrophosphohydrolase	COG:COG0494, COG:V, EC:3.6.1.-, GO:0016462, RefSeq:WP_000567254.1, SO:0001217, UniParc:UPI000165E518, UniRef:UniRef100_B7H0U1, UniRef:UniRef50_B7H0U1, UniRef:UniRef90_B7H0U1
contig_1	cds	265607	266257	+	ECNIHC_01445	serB	Phosphoserine phosphatase	COG:COG0560, COG:E, RefSeq:WP_000761589.1, SO:0001217, UniParc:UPI0002BA95D0, UniRef:UniRef100_A0A8B4MTZ6, UniRef:UniRef50_B0VLB5, UniRef:UniRef90_B0VLB5
contig_1	cds	266262	266546	-	ECNIHC_01450		LysR-substrate domain-containing protein	SO:0001217, UniRef:UniRef50_A0A833PEJ0
contig_1	cds	266576	267121	-	ECNIHC_01455	cysB	Cys regulon transcriptional activator CysB	SO:0001217, UniRef:UniRef50_A0A3G9FSG5
contig_1	cds	267239	267493	-	ECNIHC_01460		DUF2061 domain-containing protein	COG:COG3205, COG:S, RefSeq:WP_000244901.1, SO:0001217, UniParc:UPI00028C553C, UniRef:UniRef100_A0A333V270, UniRef:UniRef50_Q6FEW1, UniRef:UniRef90_D8JH24
contig_1	cds	267620	269149	+	ECNIHC_01465	leuC	3-isopropylmalate dehydratase large subunit	COG:COG0065, COG:E, EC:4.2.1.33, GO:0003861, GO:0009098, GO:0046872, GO:0051539, KEGG:K01703, SO:0001217, UniParc:UPI0001B8F9D2, UniRef:UniRef100_A0A6H3TC84, UniRef:UniRef50_Q6FEW0, UniRef:UniRef90_Q6FEW0
contig_1	cds	269168	269809	+	ECNIHC_01470	leuD	3-isopropylmalate dehydratase small subunit	COG:COG0066, COG:E, SO:0001217, UniRef:UniRef50_Q65V08, UniRef:UniRef90_UPI0002CD9004
contig_1	cds	269927	270517	+	ECNIHC_01475		Lipoprotein	RefSeq:WP_001984507.1, SO:0001217, UniParc:UPI000165E515, UniRef:UniRef100_A0A059ZS95, UniRef:UniRef50_A0A059ZS95, UniRef:UniRef90_A0A059ZS95
contig_1	cds	270550	271629	+	ECNIHC_01480	leuB	3-isopropylmalate dehydrogenase	COG:CE, COG:COG0473, EC:1.1.1.85, GO:0000287, GO:0003862, GO:0005737, GO:0009098, GO:0051287, KEGG:K00052, RefSeq:WP_000043182.1, SO:0001217, UniParc:UPI0002B9EFD9, UniRef:UniRef100_A0A8B4MUP0, UniRef:UniRef50_P24404, UniRef:UniRef90_Q6FEV6
contig_1	cds	271683	272090	-	ECNIHC_01485		Lipoprotein	RefSeq:WP_088753075.1, SO:0001217, UniParc:UPI000B53E61D, UniRef:UniRef100_A0A8B4MUA6, UniRef:UniRef50_D8JH19, UniRef:UniRef90_B0VLA8
contig_1	cds	272191	272625	+	ECNIHC_01490	yecT	DUF1311 domain-containing protein	COG:COG3755, COG:S, SO:0001217, UniRef:UniRef50_N9L534, UniRef:UniRef90_D8JH18
contig_1	cds	272677	272898	-	ECNIHC_01495	infA	translation initiation factor IF-1	COG:COG0361, COG:J, GO:0003743, GO:0005737, GO:0019843, GO:0043022, RefSeq:WP_001284370.1, SO:0001217, UniParc:UPI0000F2F655, UniRef:UniRef100_A3M1T2, UniRef:UniRef50_P20458, UniRef:UniRef90_Q6FEV4
contig_1	cds	273162	274172	+	ECNIHC_01500	araC	AraC-type DNA-binding domain and AraC-containing proteins	COG:COG2207, COG:K, RefSeq:WP_025465787.1, SO:0001217, UniParc:UPI00046D9C17, UniRef:UniRef100_A0A8B4MTY8, UniRef:UniRef50_A0A1R7QA37, UniRef:UniRef90_N8ZNG2
contig_1	cds	274192	274989	-	ECNIHC_01505	truA	tRNA pseudouridine(38-40) synthase TruA	COG:COG0101, COG:J, EC:5.4.99.12, GO:0003723, GO:0031119, GO:0106029, RefSeq:WP_001190101.1, SO:0001217, UniParc:UPI00028C76F1, UniRef:UniRef100_A0A0J8TAR3, UniRef:UniRef50_B2I367, UniRef:UniRef90_B2I367
contig_1	cds	275004	276002	-	ECNIHC_01510	ansA	L-asparaginase/archaeal Glu-tRNAGln amidotransferase subunit D	COG:COG0252, COG:JE, SO:0001217, UniRef:UniRef50_V2U9V7, UniRef:UniRef90_N9ELK8
contig_1	cds	276033	276911	-	ECNIHC_01515		hypothetical protein	SO:0001217, UniRef:UniRef50_UPI00044DFA6C, UniRef:UniRef90_UPI00044DFA6C
contig_1	cds	276908	277294	-	ECNIHC_01520		hypothetical protein
contig_1	cds	277354	277575	-	ECNIHC_01525		hypothetical protein
contig_1	cds	277532	278212	-	ECNIHC_01530		(pseudo) hypothetical protein	SO:0001217, UniRef:UniRef50_UPI00141C9B4C, UniRef:UniRef50_UPI001FF4B742, UniRef:UniRef90_UPI00141C9B4C, UniRef:UniRef90_UPI001FF4B742
contig_1	cds	278281	278715	-	ECNIHC_01535		(pseudo) AMIN domain-containing protein	SO:0001217, UniRef:UniRef50_A0A014E4L7, UniRef:UniRef90_A0A014E4L7
contig_1	cds	278864	279103	-	ECNIHC_01540		Aspartate-semialdehyde dehydrogenase	SO:0001217, UniRef:UniRef50_A0A7V5KW34
contig_1	cds	279100	279981	-	ECNIHC_01545	asd	(pseudo) aspartate-semialdehyde dehydrogenase	COG:COG0136, COG:E, EC:1.2.1.11, KEGG:K00133, SO:0001217, UniRef:UniRef50_P44801, UniRef:UniRef90_V5VGT0
contig_1	cds	280170	280457	+	ECNIHC_01550		(pseudo) endonuclease/exonuclease/phosphatase family protein	SO:0001217, UniRef:UniRef50_UPI001F25BE03, UniRef:UniRef90_UPI001F25BE03
contig_1	cds	280493	281308	+	ECNIHC_01555		Endonuclease/Exonuclease/phosphatase family protein	SO:0001217, UniRef:UniRef50_A0A7U6KQU6, UniRef:UniRef90_A0A836LP18
contig_1	cds	281979	283265	+	ECNIHC_01560	gltP	glutamate/aspartate:proton symporter GltP	COG:C, COG:COG1301, RefSeq:WP_000787677.1, SO:0001217, UniParc:UPI000165E439, UniRef:UniRef100_A0A6F8TKG0, UniRef:UniRef50_P21345, UniRef:UniRef90_A0A059ZI21
contig_1	cds	283321	284421	-	ECNIHC_01565	lpsB	glycosyltransferase family 4 protein	COG:COG0438, COG:M, RefSeq:WP_000867087.1, SO:0001217, UniParc:UPI00026E15F2, UniRef:UniRef100_A0A5P1C0V6, UniRef:UniRef50_N8ZUV4, UniRef:UniRef90_A0A0D5YMI0, VFDB:VFC0258, VFDB:VFG037777
contig_1	cds	284687	285124	-	ECNIHC_01570	lpxL	(pseudo) Palmitoleoyl-ACP: Kdo2-lipid-IV acyltransferase (lipid A biosynthesis)	COG:COG1560, COG:I, SO:0001217, UniRef:UniRef50_Q6FEU5, UniRef:UniRef90_A0A0G4QM79
contig_1	cds	285118	285621	-	ECNIHC_01575	lpxL	(pseudo) Palmitoleoyl-ACP: Kdo2-lipid-IV acyltransferase (lipid A biosynthesis)	COG:COG1560, COG:I, SO:0001217, UniRef:UniRef50_Q6FEU5, UniRef:UniRef90_F0KM17
contig_1	cds	285782	286372	-	ECNIHC_01580	rhtB	Threonine/homoserine/homoserine lactone efflux protein	COG:COG1280, COG:E, SO:0001217, UniRef:UniRef50_N8V9L5, UniRef:UniRef90_A0A059ZS80
contig_1	cds	286513	286923	+	ECNIHC_01585		(pseudo) acyltransferase family protein	SO:0001217, UniRef:UniRef50_UPI001C73E8B6, UniRef:UniRef50_UPI0020910696, UniRef:UniRef90_UPI001C73E8B6, UniRef:UniRef90_UPI001CB826EA
contig_1	cds	287000	287518	+	ECNIHC_01590		(pseudo) acyltransferase family protein	SO:0001217, UniRef:UniRef50_UPI0002BC3695, UniRef:UniRef90_UPI001D0EDF59
contig_1	cds	287538	289448	-	ECNIHC_01595	uup	ATPase components of ABC transporters with duplicated ATPase domains	COG:COG0488, COG:R, RefSeq:WP_000323469.1, SO:0001217, UniParc:UPI0001AEFCC9, UniRef:UniRef100_A0A0J8UZ45, UniRef:UniRef50_F4GTT4, UniRef:UniRef90_F0KM19
contig_1	cds	289481	289726	+	ECNIHC_01600	slyX	Uncharacterized coiled-coil protein SlyX (sensitive to lysis X)	COG:COG2900, COG:S, RefSeq:WP_000165735.1, SO:0001217, UniParc:UPI00003D998C, UniRef:UniRef100_V5VH99, UniRef:UniRef50_N9KN57, UniRef:UniRef90_V2VWK9
contig_1	cds	289775	290785	-	ECNIHC_01605	qor	NADPH:quinone reductase or related Zn-dependent oxidoreductase	COG:COG0604, COG:CR, RefSeq:WP_000648637.1, SO:0001217, UniParc:UPI00026E1713, UniRef:UniRef100_A0A0M3FCX3, UniRef:UniRef50_A0A5C8WLZ2, UniRef:UniRef90_A0A6H3SX97
contig_1	cds	290885	291262	+	ECNIHC_01610	hxlR	DNA-binding transcriptional regulator, HxlR family	COG:COG1733, COG:K, RefSeq:WP_001029768.1, SO:0001217, UniParc:UPI000165E433, UniRef:UniRef100_V5VGP8, UniRef:UniRef50_V5VGP8, UniRef:UniRef90_V5VGP8
contig_1	cds	291410	291859	+	ECNIHC_01615		Ammonium transporter	RefSeq:WP_000368721.1, SO:0001217, UniParc:UPI000165E432, UniRef:UniRef100_V5VGR9, UniRef:UniRef50_D8JH01, UniRef:UniRef90_D8JH01
contig_1	cds	291895	294531	+	ECNIHC_01620	topA	type I DNA topoisomerase	COG:COG0551, COG:L, RefSeq:WP_000024268.1, SO:0001217, UniParc:UPI00026E1714, UniRef:UniRef100_A0A0M3FBE8, UniRef:UniRef50_Q9HZJ5, UniRef:UniRef90_A0A0D5YMU2
contig_1	cds	294618	295376	+	ECNIHC_01625		Signal peptide protein	RefSeq:WP_000265773.1, SO:0001217, UniParc:UPI00026E1715, UniRef:UniRef100_A0A0M3FWJ3, UniRef:UniRef50_N9DEZ4, UniRef:UniRef90_A0A059ZI06
contig_1	cds	295514	296086	+	ECNIHC_01630	hdeD	DUF308 domain-containing protein	COG:COG3247, COG:R, RefSeq:WP_000859452.1, SO:0001217, UniParc:UPI000165F1C7, UniRef:UniRef100_V5VH11, UniRef:UniRef50_D8JGZ8, UniRef:UniRef90_D8JGZ8
contig_1	cds	296283	296765	+	ECNIHC_01635		(pseudo) ATP-dependent helicase	SO:0001217, UniRef:UniRef50_UPI00128FAE93, UniRef:UniRef90_UPI001112887E
contig_1	cds	297082	298179	+	ECNIHC_01640	uvrD	(pseudo) Superfamily I DNA or RNA helicase	COG:COG0210, COG:L, SO:0001217, UniRef:UniRef50_R8YD85, UniRef:UniRef90_R8YD85
contig_1	cds	298232	298492	+	ECNIHC_01645	rRM	RNA recognition motif (RRM) domain	COG:COG0724, COG:J, SO:0001217, UniParc:UPI0000F2F379, UniRef:UniRef100_A0A828SWT5, UniRef:UniRef50_N8NW33, UniRef:UniRef90_A0A828SWT5
contig_1	cds	298500	298667	+	ECNIHC_01650		ASCH domain-containing protein	SO:0001217, UniParc:UPI00026E1717, UniRef:UniRef100_A0A0K9ASG9, UniRef:UniRef50_A0A0E2GH24, UniRef:UniRef90_A0A059ZM19
contig_1	cds	298754	299287	+	ECNIHC_01655		HEPN domain-containing protein	RefSeq:WP_000985993.1, SO:0001217, UniParc:UPI00003D9A8D, UniRef:UniRef100_V5VH88, UniRef:UniRef50_Q6FET3, UniRef:UniRef90_Q6FET3
contig_1	cds	299400	299678	+	ECNIHC_01660		YbaB/EbfC family DNA-binding protein	RefSeq:WP_000027403.1, SO:0001217, UniParc:UPI0000F2F37B, UniRef:UniRef100_A0A828SP07, UniRef:UniRef50_Q6FET2, UniRef:UniRef90_A0A0A8XJC0
contig_1	cds	299714	301228	-	ECNIHC_01665	rosB	putative Kef-type K+ transport protein, K+/H+ antiporter domain	COG:COG4651, COG:P, SO:0001217, UniRef:UniRef50_A0A7R9Q877, UniRef:UniRef90_N9E5I5
contig_1	cds	301592	301720	-	ECNIHC_01670		50S ribosomal protein L33	SO:0001217, UniRef:UniRef50_Q82UL7
contig_1	cds	301733	301969	-	ECNIHC_01675	rpmB	50S ribosomal protein L28	COG:COG0227, COG:J, GO:0003735, GO:0005840, GO:0006412, GO:1990904, RefSeq:WP_000048256.1, SO:0001217, UniParc:UPI00003B73EE, UniRef:UniRef100_Q6FES9, UniRef:UniRef50_A6L9U9, UniRef:UniRef90_Q6FES9
contig_1	cds	302202	303584	-	ECNIHC_01680	adhE	Acyl-CoA reductase or other NAD-dependent aldehyde dehydrogenase	COG:COG1012, COG:I, SO:0001217, UniRef:UniRef50_V2VI31, UniRef:UniRef90_A0A0D5YLC1
contig_1	cds	303696	304388	+	ECNIHC_01685	acrR	DNA-binding protein, AcrR family, includes nucleoid occlusion protein SlmA	COG:COG1309, COG:K, RefSeq:WP_000056618.1, SO:0001217, UniParc:UPI000165E359, UniRef:UniRef100_V5VH01, UniRef:UniRef50_N9P1T2, UniRef:UniRef90_R8XY67
contig_1	cds	304546	305325	+	ECNIHC_01690	purU	formyltetrahydrofolate deformylase	COG:COG0788, COG:F, SO:0001217, UniRef:UniRef50_A0A7U6QPN0, UniRef:UniRef90_B0VL76
contig_1	cds	305715	306479	+	ECNIHC_01695	tonB	Protein TonB	SO:0001217, UniRef:UniRef50_N8W7J2
contig_1	cds	306514	307134	+	ECNIHC_01700	tolQ	Biopolymer transport protein ExbB/TolQ	COG:COG0811, COG:U, RefSeq:WP_001011664.1, SO:0001217, UniParc:UPI000165E356, UniRef:UniRef100_A0A151YPA8, UniRef:UniRef50_A0A0W8H344, UniRef:UniRef90_N9ESK5
contig_1	cds	307134	307538	+	ECNIHC_01705	exbD	Biopolymer transport protein ExbD	COG:COG0848, COG:U, RefSeq:WP_000885431.1, SO:0001217, UniParc:UPI000165E355, UniRef:UniRef100_V5VH78, UniRef:UniRef50_V5VH78, UniRef:UniRef90_V5VH78
contig_1	cds	307751	308119	-	ECNIHC_01710	msrA	Peptide methionine sulfoxide reductase MsrA	SO:0001217, UniRef:UniRef50_A0A0E3V2K1
contig_1	cds	308218	309273	-	ECNIHC_01715		DUF4105 domain-containing protein	RefSeq:WP_000551512.1, SO:0001217, UniParc:UPI000172FD83, UniRef:UniRef100_V5VGM9, UniRef:UniRef50_N8VL25, UniRef:UniRef90_F0KM42
contig_1	cds	309288	309797	-	ECNIHC_01720	folA	Dihydrofolate reductase	COG:COG0262, COG:H, EC:1.5.1.3, KEGG:K00287, RefSeq:WP_000312548.1, SO:0001217, UniParc:UPI000165E352, UniRef:UniRef100_A0A098SJI9, UniRef:UniRef50_A0A098SJI9, UniRef:UniRef90_A0A098SJI9
contig_1	cds	309842	310519	-	ECNIHC_01725	thyA	thymidylate synthase	COG:COG0207, COG:F, EC:2.1.1.45, KEGG:K00560, SO:0001217, UniRef:UniRef50_Q9Z671, UniRef:UniRef90_A0A1G6KUR7
contig_1	cds	310516	310683	-	ECNIHC_01730		Thymidylate synthase	SO:0001217, UniRef:UniRef50_A0A2X2RUN2
contig_1	cds	310866	311165	-	ECNIHC_01735		(pseudo) Integral membrane protein	SO:0001217, UniRef:UniRef50_F0KM45, UniRef:UniRef90_B0VL68
contig_1	cds	311382	311534	-	ECNIHC_01740		(pseudo) Inner membrane protein	SO:0001217, UniRef:UniRef50_D8JGX7, UniRef:UniRef90_D8JGX7
contig_1	cds	311607	312425	-	ECNIHC_01745	lgt	prolipoprotein diacylglyceryl transferase	COG:COG0682, COG:M, EC:2.5.1.145, GO:0005886, GO:0008961, GO:0042158, RefSeq:WP_000959085.1, SO:0001217, UniParc:UPI000165E34E, UniRef:UniRef100_B7H0P1, UniRef:UniRef50_Q6FER4, UniRef:UniRef90_Q6FER4
contig_1	cds	312519	312785	+	ECNIHC_01750		NRDE family protein	SO:0001217, UniRef:UniRef50_UPI00148F34D6, UniRef:UniRef90_UPI001CC1F184
contig_1	cds	312794	313201	+	ECNIHC_01755	tango2	(pseudo) Uncharacterized stress-responsive protein, TANGO2 (Transport and Golgi organisation 2) family, contains NRDE motif	COG:COG3332, COG:R, SO:0001217, UniRef:UniRef50_Q6FER3, UniRef:UniRef90_D8JGX5
contig_1	cds	313340	315532	-	ECNIHC_01760	phoX	Secreted phosphatase, PhoX family	COG:COG3211, COG:R, RefSeq:WP_000137982.1, SO:0001217, UniParc:UPI0002BA44B0, UniRef:UniRef100_A0A8B4MU41, UniRef:UniRef50_V2UC39, UniRef:UniRef90_B0VL64
contig_1	cds	315740	317920	-	ECNIHC_01765	phoX	Secreted phosphatase, PhoX family	COG:COG3211, COG:R, RefSeq:WP_000205459.1, SO:0001217, UniParc:UPI0002BC207C, UniRef:UniRef100_A0A8B4MU71, UniRef:UniRef50_A0A4Q7RTD9, UniRef:UniRef90_D8JGX3
contig_1	cds	318093	318863	-	ECNIHC_01770	tatC	twin-arginine translocase subunit TatC	COG:COG0805, COG:U, RefSeq:WP_001072722.1, SO:0001217, UniParc:UPI000165F0C3, UniRef:UniRef100_A0A059ZMH7, UniRef:UniRef50_N8ZN81, UniRef:UniRef90_A0A2I6LXN8
contig_1	cds	318860	319297	-	ECNIHC_01775	tatB	Sec-independent protein translocase protein TatB	COG:COG1826, COG:U, GO:0008320, GO:0033281, GO:0043953, KEGG:K03117, RefSeq:WP_000887767.1, SO:0001217, UniParc:UPI00026E171C, UniRef:UniRef100_A0A0M3FBA1, UniRef:UniRef50_Q6FER0, UniRef:UniRef90_A3M1X6
contig_1	cds	319309	319527	-	ECNIHC_01780	tatA	Sec-independent protein translocase protein TatA	COG:COG1826, COG:U, GO:0008320, GO:0033281, GO:0043953, RefSeq:WP_000908081.1, SO:0001217, UniParc:UPI0000F2F3B6, UniRef:UniRef100_B7H0A3, UniRef:UniRef50_B7H0A3, UniRef:UniRef90_B7H0A3
contig_1	cds	319780	320208	+	ECNIHC_01785		(pseudo) permease	SO:0001217, UniRef:UniRef50_UPI001C2E7574, UniRef:UniRef90_UPI0004A0BDE2
contig_1	cds	320244	320654	+	ECNIHC_01790		Permease	SO:0001217, UniRef:UniRef50_A0A241VN41
contig_1	cds	320841	321494	-	ECNIHC_01795	rdgB	RdgB/HAM1 family non-canonical purine NTP pyrophosphatase	SO:0001217, UniRef:UniRef50_Q6FEQ6, UniRef:UniRef90_A0A2P1BBG0
contig_1	cds	321667	322098	-	ECNIHC_01800		(pseudo) Transmembrane protein	SO:0001217, UniRef:UniRef50_N9RCL3, UniRef:UniRef90_A0A0M3FCW0
contig_1	cds	322241	322783	-	ECNIHC_01805	tPR	TPR repeat	COG:COG0790, COG:R, RefSeq:WP_002009379.1, SO:0001217, UniParc:UPI0000F2F3B9, UniRef:UniRef100_V5VGY2, UniRef:UniRef50_V5VGY2, UniRef:UniRef90_V5VGY2
contig_1	cds	322825	323418	-	ECNIHC_01810	metW	methionine biosynthesis protein MetW	COG:COG2226, COG:H, RefSeq:WP_001217230.1, SO:0001217, UniParc:UPI000165E270, UniRef:UniRef100_A0A151YP80, UniRef:UniRef50_A0A150HJB5, UniRef:UniRef90_A0A150HJB5
contig_1	cds	323418	324629	-	ECNIHC_01815	metX	homoserine O-acetyltransferase	COG:COG2021, COG:E, RefSeq:WP_004836169.1, SO:0001217, UniParc:UPI0002CDBC4A, UniRef:UniRef100_A0A334YYI2, UniRef:UniRef50_Q6FEQ3, UniRef:UniRef90_D8JGW6
contig_1	cds	324660	326357	-	ECNIHC_01820	leuA	2-isopropylmalate synthase	COG:COG0119, COG:E, EC:2.3.3.13, KEGG:K01649, RefSeq:WP_000978837.1, SO:0001217, UniParc:UPI0002BA4560, UniRef:UniRef100_A0A1S2G3E1, UniRef:UniRef50_Q9HXK5, UniRef:UniRef90_Q6FEQ2
contig_1	cds	326816	327499	-	ECNIHC_01825	piuC	Fe2+-dependent dioxygenase	COG:COG3128, COG:R, EC:1.14.11.-, GO:0005506, GO:0016706, GO:0031418, RefSeq:WP_000581256.1, SO:0001217, UniParc:UPI00026E1805, UniRef:UniRef100_A0A0M3FUC0, UniRef:UniRef50_Q89ND7, UniRef:UniRef90_B0VL49
contig_1	cds	327606	329894	-	ECNIHC_01830	fiu	Outer membrane receptor for monomeric catechols	COG:COG4774, COG:P, RefSeq:WP_002013915.1, SO:0001217, UniParc:UPI00026E1806, UniRef:UniRef100_A0A0E1FM87, UniRef:UniRef50_R8YIR5, UniRef:UniRef90_R8YIR5
contig_1	cds	330307	331641	+	ECNIHC_01835	tig	trigger factor	COG:COG0544, COG:O, EC:5.2.1.8, GO:0003755, GO:0005737, GO:0006457, GO:0007049, GO:0015031, GO:0051301, RefSeq:WP_001198432.1, SO:0001217, UniParc:UPI000165E26B, UniRef:UniRef100_B7H094, UniRef:UniRef50_Q6FEP9, UniRef:UniRef90_B7H094
contig_1	cds	331834	332439	+	ECNIHC_01840	clpP	ATP-dependent Clp endopeptidase proteolytic subunit ClpP	COG:COG0740, COG:O, EC:3.4.21.92, GO:0004176, GO:0004252, GO:0005737, GO:0006508, RefSeq:WP_000289452.1, SO:0001217, UniParc:UPI000165E26A, UniRef:UniRef100_V5VGN1, UniRef:UniRef50_Q72CE8, UniRef:UniRef90_Q6FEP8
contig_1	cds	332541	333056	+	ECNIHC_01845	clpP	ATP-dependent specificity component of ClpP serine protease	SO:0001217, UniRef:UniRef50_A0A2X3M3J5
contig_1	cds	333140	333853	+	ECNIHC_01850		AAA family ATPase	SO:0001217, UniRef:UniRef50_A0A645D190, UniRef:UniRef90_UPI0021BD0B98
contig_1	cds	334001	334717	+	ECNIHC_01855		DUF2846 domain-containing protein	RefSeq:WP_001269736.1, SO:0001217, UniParc:UPI000165E268, UniRef:UniRef100_A0A081HAI4, UniRef:UniRef50_Q6FEP6, UniRef:UniRef90_A0A0E2GUV6
contig_1	cds	334742	335296	-	ECNIHC_01860		DUF2059 domain-containing protein	RefSeq:WP_000155519.1, SO:0001217, UniParc:UPI000165E267, UniRef:UniRef100_A0A0E1Q0K9, UniRef:UniRef50_Q6FEP5, UniRef:UniRef90_D8JGV8
contig_1	cds	335436	336962	-	ECNIHC_01865	ttdA	fumarate hydratase	COG:C, COG:COG1951, RefSeq:WP_000207468.1, SO:0001217, UniParc:UPI00026E1807, UniRef:UniRef100_A0A0E1JSG6, UniRef:UniRef50_A0A378WCB7, UniRef:UniRef90_Q6FEP4
contig_1	cds	337189	339333	-	ECNIHC_01870	pta	phosphate acetyltransferase	COG:COG0857, COG:R, RefSeq:WP_001092292.1, SO:0001217, UniParc:UPI0002B94B39, UniRef:UniRef100_A0A0E1FR79, UniRef:UniRef50_Q6FEP2, UniRef:UniRef90_F0KMM7
contig_1	cds	339377	340639	-	ECNIHC_01875	ackA	Acetate kinase	COG:C, COG:COG0282, RefSeq:WP_255343875.1, SO:0001217, UniParc:UPI00031389F1, UniRef:UniRef100_A0A8B4MU46, UniRef:UniRef50_A4XYH6, UniRef:UniRef90_F0KMM8
contig_1	cds	341339	343192	+	ECNIHC_01880	edd	phosphogluconate dehydratase	COG:COG0129, COG:EG, EC:4.2.1.12, KEGG:K01690, RefSeq:WP_000365488.1, SO:0001217, UniParc:UPI000165E1C0, UniRef:UniRef100_A0A0D5YL92, UniRef:UniRef50_P21909, UniRef:UniRef90_A0A0D5YL92
contig_1	cds	343213	343833	+	ECNIHC_01885	eda	2-keto-3-deoxy-6-phosphogluconate aldolase	COG:COG0800, COG:G, RefSeq:WP_000034283.1, SO:0001217, UniParc:UPI000165E1BF, UniRef:UniRef100_A0A059ZP56, UniRef:UniRef50_A0A1W5DSM6, UniRef:UniRef90_A0A7Z1WR65
contig_1	cds	344029	344127	+	ECNIHC_01890		hypothetical protein
contig_1	cds	344169	344459	+	ECNIHC_01895		hypothetical protein
contig_1	cds	344474	345385	+	ECNIHC_01900		Gluconate permease	SO:0001217, UniRef:UniRef50_A0A0P8X4H5, UniRef:UniRef90_A0A7H4K540
contig_1	cds	345403	345924	+	ECNIHC_01905	gntK	Gluconate kinase	COG:COG3265, COG:G, RefSeq:WP_064713912.1, SO:0001217, UniParc:UPI0007B6B84B, UniRef:UniRef100_V5VID1, UniRef:UniRef50_A0A1B4S5I3, UniRef:UniRef90_A0A0R1B0D8
contig_1	cds	346088	347716	+	ECNIHC_01910	adhE	Acyl-CoA reductase or other NAD-dependent aldehyde dehydrogenase	COG:COG1012, COG:I, RefSeq:WP_001072702.1, SO:0001217, UniParc:UPI000165E1BC, UniRef:UniRef100_A0A077GRI0, UniRef:UniRef50_Q1Q2M7, UniRef:UniRef90_V5VH47
contig_1	cds	347822	349087	-	ECNIHC_01915	proA	glutamate-5-semialdehyde dehydrogenase	COG:COG0014, COG:E, EC:1.2.1.41, GO:0004350, GO:0005737, GO:0050661, GO:0055129, RefSeq:WP_001154158.1, SO:0001217, UniParc:UPI000165E1BB, UniRef:UniRef100_B7H081, UniRef:UniRef50_Q6FEN5, UniRef:UniRef90_B0VKT1
contig_1	cds	349386	350699	+	ECNIHC_01920	menH	2-succinyl-6-hydroxy-2,4-cyclohexadiene-1-carboxylate synthase MenH and related esterases, alpha/beta hydrolase fold	COG:COG0596, COG:HR, RefSeq:WP_001084478.1, SO:0001217, UniParc:UPI0002BB8668, UniRef:UniRef100_A0A8B4MTR6, UniRef:UniRef50_A0A150HUM8, UniRef:UniRef90_A0A5K6CUX3
contig_1	cds	350754	351596	-	ECNIHC_01925	yktD	O-Methyltransferase involved in polyketide biosynthesis	COG:COG3315, COG:Q, RefSeq:WP_000191936.1, SO:0001217, UniParc:UPI000165E1B9, UniRef:UniRef100_A0A098SFZ4, UniRef:UniRef50_Q6FEN3, UniRef:UniRef90_D8JGU8
contig_1	cds	351922	352941	-	ECNIHC_01930	nagZ	beta-N-acetylhexosaminidase	COG:COG1472, COG:G, RefSeq:WP_000578583.1, SO:0001217, UniParc:UPI0001AEF6E1, UniRef:UniRef100_A0A077GXA5, UniRef:UniRef50_A0A2D5X459, UniRef:UniRef90_F0KMN8
contig_1	cds	353134	355317	+	ECNIHC_01935	ctpA	C-terminal processing protease CtpA/Prc, contains a PDZ domain	COG:COG0793, COG:O, RefSeq:WP_000776302.1, SO:0001217, UniParc:UPI000165E1B7, UniRef:UniRef100_A0A009HHG3, UniRef:UniRef50_R8YDG3, UniRef:UniRef90_R8YDG3
contig_1	cds	355468	356754	+	ECNIHC_01940	rfaB	Glycosyltransferase involved in cell wall bisynthesis	COG:COG0438, COG:M, SO:0001217, UniParc:UPI00026E180B, UniRef:UniRef100_A0A506J9U9, UniRef:UniRef50_V2VRF5, UniRef:UniRef90_A0A0E2GGH9
contig_1	cds	356922	357329	+	ECNIHC_01945		phosphatase PAP2 family protein	SO:0001217, UniRef:UniRef50_UPI001C46E5AC
contig_1	cds	357429	357629	+	ECNIHC_01950	iscX	Fe-S cluster assembly protein IscX	COG:COG2975, COG:O, RefSeq:WP_000524329.1, SO:0001217, UniParc:UPI000165E1B4, UniRef:UniRef100_V5VGL3, UniRef:UniRef50_B0VKS4, UniRef:UniRef90_B0VKS4
contig_1	cds	357742	358173	+	ECNIHC_01955	ndk	nucleoside-diphosphate kinase	COG:COG0105, COG:F, EC:2.7.4.6, GO:0004550, GO:0005524, GO:0005737, GO:0006165, GO:0006183, GO:0006228, GO:0006241, GO:0046872, RefSeq:WP_000963851.1, SO:0001217, UniParc:UPI000165E1B3, UniRef:UniRef100_B7H073, UniRef:UniRef50_B7H073, UniRef:UniRef90_B7H073
contig_1	cds	358294	359544	+	ECNIHC_01960	rlmN	23S rRNA (adenine(2503)-C(2))-methyltransferase RlmN	COG:COG0820, COG:J, EC:2.1.1.192, KEGG:K06941, SO:0001217, UniRef:UniRef50_A4VNX4, UniRef:UniRef90_A0A3L9M4M3
contig_1	cds	359541	360143	+	ECNIHC_01965	pilW	(pseudo) type IV pilus biogenesis/stability protein PilW	COG:COG3063, COG:NW, SO:0001217, UniRef:UniRef50_A0A154DZH3, UniRef:UniRef90_A0A335F890
contig_1	cds	360106	360339	+	ECNIHC_01970		hypothetical protein
contig_1	cds	360330	360452	+	ECNIHC_01975		hypothetical protein
contig_1	cds	360476	361120	+	ECNIHC_01980	rodZ	DUF4115 domain-containing protein	COG:COG1426, COG:D, KEGG:K15539, SO:0001217, UniRef:UniRef50_Q6FEM4, UniRef:UniRef90_A0A0B2XWC6
contig_1	cds	361142	362257	+	ECNIHC_01985	ispG	flavodoxin-dependent (E)-4-hydroxy-3-methylbut-2-enyl-diphosphate synthase	COG:COG0821, COG:I, EC:1.17.7.3, GO:0005506, GO:0016114, GO:0019288, GO:0046429, GO:0051539, RefSeq:WP_000572095.1, SO:0001217, UniParc:UPI000165E1AF, UniRef:UniRef100_B7H069, UniRef:UniRef50_Q2RWE4, UniRef:UniRef90_B7H069
contig_1	cds	362254	363546	+	ECNIHC_01990	hisS	histidine--tRNA ligase	COG:COG0124, COG:J, EC:6.1.1.21, GO:0004821, GO:0005524, GO:0005737, GO:0006427, RefSeq:WP_000095254.1, SO:0001217, UniParc:UPI000165EE22, UniRef:UniRef100_B7H068, UniRef:UniRef50_B0VKR7, UniRef:UniRef90_B0VKR7
contig_1	cds	363575	364273	+	ECNIHC_01995	yfgM	Putative negative regulator of RcsB-dependent stress response, UPF0070 family	COG:COG2976, COG:T, RefSeq:WP_000058788.1, SO:0001217, UniParc:UPI000172FDF7, UniRef:UniRef100_A0A828STY9, UniRef:UniRef50_A0A0A8TRR6, UniRef:UniRef90_F0KMQ0
contig_1	cds	364273	365418	+	ECNIHC_02000	bamB	outer membrane protein assembly factor BamB	COG:COG1520, COG:M, RefSeq:WP_001072119.1, SO:0001217, UniParc:UPI000165EE20, UniRef:UniRef100_V5VGU9, UniRef:UniRef50_D0SS74, UniRef:UniRef90_F0KMQ1
contig_1	cds	365606	367015	+	ECNIHC_02005	der	ribosome biogenesis GTPase Der	COG:COG1160, COG:J, GO:0005525, GO:0042254, RefSeq:WP_000805592.1, SO:0001217, UniParc:UPI000165EE1F, UniRef:UniRef100_B7H065, UniRef:UniRef50_A4VNW7, UniRef:UniRef90_B7H065
contig_1	cds	367133	367789	+	ECNIHC_02010		4'-phosphopantetheinyl transferase	RefSeq:WP_001085073.1, SO:0001217, UniParc:UPI0002BA0F44, UniRef:UniRef100_A0A8B4MUF0, UniRef:UniRef50_N8ZKW4, UniRef:UniRef90_A0A8B4MUF0
contig_1	cds	367775	368314	-	ECNIHC_02015		hypothetical protein
contig_1	cds	368342	368599	-	ECNIHC_02020	grxC	glutaredoxin 3	COG:COG0695, COG:O, RefSeq:WP_000729829.1, SO:0001217, UniParc:UPI0002BC432A, UniRef:UniRef100_A0A8B4MTZ4, UniRef:UniRef50_A0A6I4YT58, UniRef:UniRef90_V5VH28
contig_1	cds	368611	369027	-	ECNIHC_02025	pspE	Rhodanese-related sulfurtransferase	COG:COG0607, COG:P, RefSeq:WP_000443006.1, SO:0001217, UniParc:UPI000165EE1D, UniRef:UniRef100_V5VGU3, UniRef:UniRef50_A0A150HNR3, UniRef:UniRef90_V5VGU3
contig_1	cds	369093	370181	-	ECNIHC_02030	rsgA	small ribosomal subunit biogenesis GTPase RsgA	COG:COG1162, COG:J, SO:0001217, UniRef:UniRef50_A0A1S8CXW0, UniRef:UniRef90_F0KMS6
contig_1	cds	370307	370795	+	ECNIHC_02035	orn	oligoribonuclease	EC:3.1.-.-, KEGG:K13288, SO:0001217, UniRef:UniRef50_A4VR15, UniRef:UniRef90_A0A1B2M232
contig_1	cds	371025	371756	+	ECNIHC_02040		Uncharacterized membrane protein, YccA/Bax inhibitor family	COG:COG4760, COG:S, RefSeq:WP_001191562.1, SO:0001217, UniParc:UPI000165EF8E, UniRef:UniRef100_V5VIB3, UniRef:UniRef50_Q6F806, UniRef:UniRef90_R8XX74
contig_1	cds	371891	372694	+	ECNIHC_02045	fabI	Enoyl-[acyl-carrier-protein] reductase FabI	COG:COG0623, COG:I, RefSeq:WP_002027450.1, SO:0001217, UniParc:UPI000172FE58, UniRef:UniRef100_A0A6F8TJQ1, UniRef:UniRef50_Q89AM1, UniRef:UniRef90_B0VKQ5
contig_1	cds	372764	374170	-	ECNIHC_02050	tolC	Outer membrane protein TolC	COG:COG1538, COG:M, SO:0001217, UniParc:UPI0002832432, UniRef:UniRef100_A0A3P4MPJ8, UniRef:UniRef50_N9DN71, UniRef:UniRef90_A0A0E2GGF8
contig_1	cds	374181	376175	-	ECNIHC_02055	macB	Macrolide export ATP-binding/permease protein MacB	COG:COG1136, COG:M, EC:7.6.2.-, GO:0005524, GO:0005886, GO:0046677, RefSeq:WP_000165905.1, SO:0001217, UniParc:UPI000165EE18, UniRef:UniRef100_A0A0D8G707, UniRef:UniRef50_Q2EHL8, UniRef:UniRef90_Q6F813
contig_1	cds	376178	377515	-	ECNIHC_02060	acrA	Multidrug efflux pump subunit AcrA (membrane-fusion protein)	COG:COG0845, COG:MV, KEGG:K13888, SO:0001217, UniRef:UniRef50_Q2FD52, UniRef:UniRef90_UPI001C4AA1A1
contig_1	cds	377623	378222	-	ECNIHC_02065	holA	DNA polymerase III subunit delta	SO:0001217, UniRef:UniRef50_UPI000B53B66D, UniRef:UniRef90_UPI000B53B66D
contig_1	cds	378174	378611	-	ECNIHC_02070	holA	(pseudo) DNA polymerase III subunit delta	SO:0001217, UniRef:UniRef50_S3N741, UniRef:UniRef90_A0A1L6KQH4
contig_1	cds	378631	379140	-	ECNIHC_02075	lptE	Outer membrane lipoprotein LptE/RlpB (LPS assembly)	COG:COG2980, COG:M, RefSeq:WP_000549819.1, SO:0001217, UniParc:UPI000165EF89, UniRef:UniRef100_A0A0E1Q0G1, UniRef:UniRef50_A0A4R1XUK7, UniRef:UniRef90_A0A0R0SG70
contig_1	cds	379168	381792	-	ECNIHC_02080	leuS	leucine--tRNA ligase	EC:6.1.1.4, GO:0002161, GO:0004823, GO:0005524, GO:0005737, GO:0006429, RefSeq:WP_000155773.1, SO:0001217, UniParc:UPI000165EE16, UniRef:UniRef100_B7I5I5, UniRef:UniRef50_Q5QYD1, UniRef:UniRef90_Q6F817
contig_1	cds	381979	382314	-	ECNIHC_02085		DUF4124 domain-containing protein	RefSeq:WP_001054458.1, SO:0001217, UniParc:UPI00026E1901, UniRef:UniRef100_A0A0M3FCR6, UniRef:UniRef50_D0S5L2, UniRef:UniRef90_A0A009IL89
contig_1	cds	382819	384570	+	ECNIHC_02090	ilvB	acetolactate synthase 3 large subunit	COG:COG0028, COG:EH, SO:0001217, UniRef:UniRef50_P45261, UniRef:UniRef90_A0A059ZP15
contig_1	cds	384542	385033	+	ECNIHC_02095	ilvN	acetolactate synthase small subunit	COG:COG0440, COG:E, RefSeq:WP_001215920.1, SO:0001217, UniParc:UPI000165ED6A, UniRef:UniRef100_A0A151YP95, UniRef:UniRef50_Q82UZ2, UniRef:UniRef90_N8SE51
contig_1	cds	385065	386102	+	ECNIHC_02100	ilvC	ketol-acid reductoisomerase	COG:COG0059, COG:EH, EC:1.1.1.86, GO:0000287, GO:0004455, GO:0009097, GO:0009099, GO:0050661, KEGG:K00053, SO:0001217, UniRef:UniRef50_D0WGK0, UniRef:UniRef90_Q6F821
contig_1	cds	386408	388462	+	ECNIHC_02105		Cyclic di-GMP metabolism protein, combines GGDEF and EAL domains with a 6TM membrane domain	COG:COG5001, COG:T, RefSeq:WP_000510217.1, SO:0001217, UniParc:UPI00026E1902, UniRef:UniRef100_A0A0G4QMC0, UniRef:UniRef50_V5VGS9, UniRef:UniRef90_V5VGS9
contig_1	ncRNA	388710	388796	+	ECNIHC_02110	C4	C4 antisense RNA	RFAM:RF01695, SO:0000644
contig_1	cds	389067	389630	+	ECNIHC_02115	acrR	DNA-binding protein, AcrR family, includes nucleoid occlusion protein SlmA	COG:COG1309, COG:K, RefSeq:WP_025465783.1, SO:0001217, UniParc:UPI0002EE981C, UniRef:UniRef100_A0A8B4MTT1, UniRef:UniRef50_N8QZA8, UniRef:UniRef90_A0A009TP24
contig_1	cds	389848	390312	-	ECNIHC_02120		HTH tetR-type domain-containing protein	SO:0001217, UniRef:UniRef50_N8QZK5, UniRef:UniRef90_UPI0021BF3B6B
contig_1	cds	390749	391612	+	ECNIHC_02125		Iron-containing redox enzyme family protein	RefSeq:WP_000037384.1, SO:0001217, UniParc:UPI0002B916F7, UniRef:UniRef100_A0A8B4MTZ9, UniRef:UniRef50_I3TJH2, UniRef:UniRef90_N9DBT9
contig_1	cds	391991	394573	+	ECNIHC_02130		DUF2345 domain-containing protein	COG:COG4253, COG:S, KEGG:K11904, SO:0001217, UniRef:UniRef50_N9FBA4, UniRef:UniRef90_A0A0M3FCL4
contig_1	cds	394525	394815	+	ECNIHC_02135		NPL domain-containing protein	SO:0001217, UniRef:UniRef50_S3T668
contig_1	cds	394822	396411	+	ECNIHC_02140	tse2	T6SS effector Tse2, putative nuclease	RefSeq:WP_001113300.1, SO:0001217, UniParc:UPI0001785E56, UniRef:UniRef100_A0A1E3M9A0, UniRef:UniRef50_N8W230, UniRef:UniRef90_R8YI18, VFDB:VFC0086, VFDB:VFG051110
contig_1	cds	396426	397283	+	ECNIHC_02145		DUF1851 domain-containing protein	COG:COG5620, COG:S, SO:0001217, UniRef:UniRef50_S3TBG3, UniRef:UniRef90_A0A6H3T324
contig_1	cds	397412	397729	+	ECNIHC_02150		GAD-like domain-containing protein	RefSeq:WP_016684796.1, SO:0001217, UniParc:UPI0002FD947D, UniRef:UniRef100_UPI0002FD947D, UniRef:UniRef50_UPI0002FD947D, UniRef:UniRef90_UPI0002FD947D
contig_1	cds	397996	398403	+	ECNIHC_02155		hypothetical protein
contig_1	cds	398417	399322	+	ECNIHC_02160		DUF1851 domain-containing protein	COG:COG5620, COG:S, SO:0001217, UniRef:UniRef50_S3TBG3, UniRef:UniRef90_R8YH52
contig_1	cds	399411	399962	+	ECNIHC_02165		YceI-like domain protein	RefSeq:WP_001108359.1, SO:0001217, UniParc:UPI0002BAEE54, UniRef:UniRef100_A0A505LZM3, UniRef:UniRef50_A0A009SJG6, UniRef:UniRef90_A0A009SJG6
contig_1	cds	400757	401956	+	ECNIHC_02170		Tyr recombinase domain-containing protein	RefSeq:WP_001131490.1, SO:0001217, UniParc:UPI00028A07D8, UniRef:UniRef100_A0A335TGB6, UniRef:UniRef50_N9CU42, UniRef:UniRef90_V2V1G4
contig_1	cds	401949	402170	-	ECNIHC_02175	alpA	AlpA family phage regulatory protein	RefSeq:WP_000541019.1, SO:0001217, UniParc:UPI0002884654, UniRef:UniRef100_A0A370M559, UniRef:UniRef50_N9QZZ6, UniRef:UniRef90_N9QZZ6
contig_1	cds	402531	403280	+	ECNIHC_02180		CHAD domain-containing protein	SO:0001217, UniParc:UPI000287C024, UniRef:UniRef100_A0A8B4MTS2, UniRef:UniRef50_N9ANR3, UniRef:UniRef90_A0A7W0EAX7
contig_1	cds	403340	403843	-	ECNIHC_02185		(pseudo) DUF4238 domain-containing protein	SO:0001217, UniRef:UniRef50_A0A335R4Q5, UniRef:UniRef90_A0A335R4Q5
contig_1	cds	403843	404334	-	ECNIHC_02190		(pseudo) DUF4238 domain-containing protein	SO:0001217, UniRef:UniRef50_A0A335R4Q5, UniRef:UniRef90_A0A335R4Q5
contig_1	cds	404449	404910	-	ECNIHC_02195		inovirus-type Gp2 protein	SO:0001217, UniRef:UniRef50_A0A2L2C3R1, UniRef:UniRef90_UPI001D0D8148
contig_1	cds	405283	405489	-	ECNIHC_02200		hypothetical protein
contig_1	cds	405849	406856	+	ECNIHC_02205		inovirus-type Gp2 protein	SO:0001217, UniRef:UniRef50_N9EXV3, UniRef:UniRef90_UPI00125F371C
contig_1	cds	406892	407323	+	ECNIHC_02210		Inner membrane protein	RefSeq:WP_002007605.1, SO:0001217, UniParc:UPI0002893A59, UniRef:UniRef100_A0A335TFS6, UniRef:UniRef50_A0A335TFS6, UniRef:UniRef90_A0A335TFS6
contig_1	cds	407531	407818	+	ECNIHC_02215		LITAF domain-containing protein	RefSeq:WP_000058782.1, SO:0001217, UniParc:UPI000288931B, UniRef:UniRef100_A0A370M599, UniRef:UniRef50_N9LUC9, UniRef:UniRef90_N9ERJ8
contig_1	cds	407877	408383	+	ECNIHC_02220		DUF932 domain-containing protein	SO:0001217, UniRef:UniRef50_Q4FTE3
contig_1	cds	408362	408919	+	ECNIHC_02225		PF06067 domain protein	SO:0001217, UniRef:UniRef50_A0A014MCB6, UniRef:UniRef90_L9M3Q2
contig_1	cds	409088	410128	+	ECNIHC_02230	yqaJ	YqaJ domain-containing protein	RefSeq:WP_001090271.1, SO:0001217, UniParc:UPI0002BAA5FC, UniRef:UniRef100_UPI0002BAA5FC, UniRef:UniRef50_Q4FTD9, UniRef:UniRef90_N9ANQ1
contig_1	cds	410308	411249	+	ECNIHC_02235		Hydrolase or metal-binding protein	RefSeq:WP_000589669.1, SO:0001217, UniParc:UPI000288F54C, UniRef:UniRef100_A0A657YML4, UniRef:UniRef50_K0CGF7, UniRef:UniRef90_R9B647
contig_1	cds	411419	411667	+	ECNIHC_02240		(pseudo) DUF262 domain-containing protein	SO:0001217, UniRef:UniRef50_UPI001FABBD83, UniRef:UniRef90_UPI001FABBD83
contig_1	cds	411664	412194	+	ECNIHC_02245		hypothetical protein
contig_1	cds	412191	413309	+	ECNIHC_02250		DUF262 domain-containing protein	SO:0001217, UniRef:UniRef50_UPI001D17C821, UniRef:UniRef90_UPI00202382AD
contig_1	cds	413575	414207	+	ECNIHC_02255		DEAD/DEAH box helicase family protein	SO:0001217, UniRef:UniRef50_UPI00044F59B8, UniRef:UniRef90_UPI00044F59B8
contig_1	cds	414310	414579	+	ECNIHC_02260		Fido domain-containing protein	SO:0001217, UniParc:UPI00031263EF, UniRef:UniRef100_A0A8B4MUB6, UniRef:UniRef50_A0A1V6F5Q7, UniRef:UniRef90_N9T1W5
contig_1	cds	414827	415180	-	ECNIHC_02265		ABM domain-containing protein	SO:0001217, UniRef:UniRef50_N8WZQ3, UniRef:UniRef90_N8WZQ3
contig_1	cds	415290	416198	-	ECNIHC_02270		Zinc-type alcohol dehydrogenase-like protein	SO:0001217, UniRef:UniRef50_A0A0A8UQG9, UniRef:UniRef90_N8UEZ9
contig_1	cds	416270	417010	-	ECNIHC_02275		SDR family oxidoreductase	RefSeq:WP_001059482.1, SO:0001217, UniParc:UPI0002B945CC, UniRef:UniRef100_A0A062ICS6, UniRef:UniRef50_A0A0H3KZ18, UniRef:UniRef90_N8VMI9
contig_1	cds	417146	418045	+	ECNIHC_02280		HTH lysR-type domain-containing protein	RefSeq:WP_000551636.1, SO:0001217, UniParc:UPI0002BAF55B, UniRef:UniRef100_UPI000DA70242, UniRef:UniRef50_N8X0R4, UniRef:UniRef90_N8X0R4
contig_1	cds	418095	419111	-	ECNIHC_02285		Enoyl reductase (ER) domain-containing protein	RefSeq:WP_000009384.1, SO:0001217, UniParc:UPI0002BB6980, UniRef:UniRef100_UPI0002BB6980, UniRef:UniRef50_N8VMT3, UniRef:UniRef90_N8VMT3
contig_1	cds	419101	420096	-	ECNIHC_02290		Enoyl reductase (ER) domain-containing protein	RefSeq:WP_001038513.1, SO:0001217, UniParc:UPI0002BA9099, UniRef:UniRef100_A0A062II03, UniRef:UniRef50_A0A198FCF8, UniRef:UniRef90_N8WZP7
contig_1	cds	420300	421061	-	ECNIHC_02295	kefC	Glutathione-regulated potassium-efflux system protein KefC	SO:0001217, UniRef:UniRef50_A0A7U6QMR1, UniRef:UniRef90_A0A1D9CXU5
contig_1	cds	421058	422110	-	ECNIHC_02300		Glutathione-regulated potassium-efflux system protein (K(+)/H(+)antiporter)	SO:0001217, UniRef:UniRef50_A0A0M1KAN5, UniRef:UniRef90_A0A1D9CXT9
contig_1	cds	422325	422543	+	ECNIHC_02305		(pseudo) Transposase	SO:0001217, UniRef:UniRef50_A0A510X2U6, UniRef:UniRef90_A0A7U8KMD0
contig_1	cds	423000	423260	+	ECNIHC_02310		Metal/formaldehyde-sensitive transcriptional repressor	SO:0001217, UniRef:UniRef50_Q6FB54, UniRef:UniRef90_N8VLG0
contig_1	cds	423282	424394	+	ECNIHC_02315		S-(hydroxymethyl)glutathione dehydrogenase	RefSeq:WP_000842149.1, SO:0001217, UniParc:UPI000165E37E, UniRef:UniRef100_K2GI88, UniRef:UniRef90_A0A340WPW6
contig_1	cds	424622	425185	+	ECNIHC_02320	fghA	S-formylglutathione hydrolase	EC:3.1.2.12, KEGG:K01070, SO:0001217, UniRef:UniRef50_A0A2S1FHE5, UniRef:UniRef90_A0A2S1FHE5
contig_1	cds	425155	425451	+	ECNIHC_02325		S-formylglutathione hydrolase	SO:0001217, UniRef:UniRef50_A0A378MSL2
contig_1	cds	425785	426087	+	ECNIHC_02330		Antibiotic biosynthesis monooxygenase	RefSeq:WP_000920558.1, SO:0001217, UniParc:UPI000165E37C, UniRef:UniRef100_A0A241Z7J5, UniRef:UniRef50_Q1H240, UniRef:UniRef90_N9AQH0
contig_1	cds	426687	427784	+	ECNIHC_02335		Fe-ADH domain-containing protein	SO:0001217, UniRef:UniRef50_Q8E925, UniRef:UniRef90_N8VLF6
contig_1	cds	427929	428606	+	ECNIHC_02340		Dimethylallyltransferase	RefSeq:WP_000697977.1, SO:0001217, UniParc:UPI0002BC2686, UniRef:UniRef100_UPI0011B25A70, UniRef:UniRef50_A0A1J0LLJ9, UniRef:UniRef90_A0A1L5MQX6
contig_1	cds	428809	429936	+	ECNIHC_02345		Oxidored-FMN domain-containing protein	RefSeq:WP_000655284.1, SO:0001217, UniParc:UPI0002B9E43D, UniRef:UniRef100_UPI0002B9E43D, UniRef:UniRef50_K9E282, UniRef:UniRef90_N8X0Q5
contig_1	cds	430020	430250	-	ECNIHC_02350		DUF2232 domain-containing protein	RefSeq:WP_001087971.1, SO:0001217, UniParc:UPI0002B92C92, UniRef:UniRef100_UPI0002B92C92, UniRef:UniRef50_N8WV19, UniRef:UniRef90_N8WV19
contig_1	cds	430355	430963	-	ECNIHC_02355		HTH tetR-type domain-containing protein	RefSeq:WP_000804052.1, SO:0001217, UniParc:UPI0001AF0A7B, UniRef:UniRef100_A0A1W1TE38, UniRef:UniRef50_S3N8J0, UniRef:UniRef90_N8WZP0
contig_1	cds	431105	432124	+	ECNIHC_02360		Dehydrogenase	RefSeq:WP_000450760.1, SO:0001217, UniParc:UPI0002BA3BAC, UniRef:UniRef100_UPI0002BA3BAC, UniRef:UniRef50_A0A653BLA3, UniRef:UniRef90_A0A241ZBK2
contig_1	cds	432140	432778	+	ECNIHC_02365		Glutathione S-transferase	RefSeq:WP_000593331.1, SO:0001217, UniParc:UPI0002BA5C86, UniRef:UniRef100_UPI0002BA5C86, UniRef:UniRef50_A0A380MZZ1, UniRef:UniRef90_N8YUK7
contig_1	cds	433193	433405	-	ECNIHC_02370		Inhibitor-I42 domain-containing protein	SO:0001217, UniRef:UniRef50_N9TCH5, UniRef:UniRef90_N8Q0U6
contig_1	cds	433462	433584	-	ECNIHC_02375		hypothetical protein
contig_1	cds	435313	436560	+	ECNIHC_02380		Peptide chain release factor 3	SO:0001217, UniRef:UniRef50_K2AJG4
contig_1	cds	436566	436901	+	ECNIHC_02385		RF3-C domain-containing protein	SO:0001217, UniRef:UniRef50_A0A0M1J8G8
contig_1	cds	436971	437297	+	ECNIHC_02390		hypothetical protein
contig_1	cds	437294	437812	+	ECNIHC_02395		(pseudo) PF11738 family protein	SO:0001217, UniRef:UniRef50_A0A6L6GBY2, UniRef:UniRef90_N8SCF1
contig_1	cds	437897	438841	+	ECNIHC_02400		DUF3298 domain-containing protein	SO:0001217, UniParc:UPI000165ED62, UniRef:UniRef100_B0V5I4, UniRef:UniRef50_A0A1G6PM69, UniRef:UniRef90_B0VKN6
contig_1	cds	438841	439653	+	ECNIHC_02405	tatD	3'->5' ssDNA/RNA exonuclease TatD	COG:COG0084, COG:N, RefSeq:WP_000549996.1, SO:0001217, UniParc:UPI0002B9C5DB, UniRef:UniRef100_A0A0J8TAK9, UniRef:UniRef50_Q6F826, UniRef:UniRef90_B0VKN5
contig_1	cds	439778	441280	+	ECNIHC_02410	acnA	aconitate hydratase AcnA	SO:0001217, UniRef:UniRef50_A0A7X6NDV2, UniRef:UniRef90_UPI001E4F206B
contig_1	cds	441241	441867	+	ECNIHC_02415		hypothetical protein
contig_1	cds	441843	442532	+	ECNIHC_02420		aconitate hydratase	SO:0001217, UniRef:UniRef50_A0A7V7T359
contig_1	cds	442653	443126	+	ECNIHC_02425		YjgF-endoribonc domain-containing protein	RefSeq:WP_000532213.1, SO:0001217, UniParc:UPI000165EEE9, UniRef:UniRef100_A0A059ZPI4, UniRef:UniRef50_Q6F828, UniRef:UniRef90_A0A837Q9T6
contig_1	cds	443250	444041	+	ECNIHC_02430	tcdA	tRNA A37 threonylcarbamoyladenosine dehydratase	COG:COG1179, COG:J, SO:0001217, UniRef:UniRef50_A0A0D5YMK9, UniRef:UniRef90_A0A0D5YMK9
contig_1	cds	444032	444139	+	ECNIHC_02435		Inner membrane protein	SO:0001217, UniParc:UPI0002D1290F, UniRef:UniRef100_A0A334T2C4, UniRef:UniRef50_A0A8F7KED3, UniRef:UniRef90_A0A334T2C4
contig_1	cds	444408	445022	+	ECNIHC_02440	lysR	(pseudo) DNA-binding transcriptional regulator, LysR family	COG:COG0583, COG:K, SO:0001217, UniRef:UniRef50_N9FIV1, UniRef:UniRef90_A0A158LN17
contig_1	cds	445007	445192	+	ECNIHC_02445	lysR	(pseudo) LysR family substrate-binding domain-containing protein	SO:0001217, UniRef:UniRef50_UPI000E192BAD, UniRef:UniRef90_UPI000E192BAD
contig_1	cds	445200	445709	-	ECNIHC_02450		CHAP domain-containing protein	RefSeq:WP_000587863.1, SO:0001217, UniParc:UPI00026E1A10, UniRef:UniRef100_A0A0J8TEQ3, UniRef:UniRef50_D8JG99, UniRef:UniRef90_D8JG99
contig_1	cds	446044	447060	-	ECNIHC_02455	dusA	tRNA dihydrouridine(20/20a) synthase DusA	COG:COG0042, COG:J, RefSeq:WP_000154493.1, SO:0001217, UniParc:UPI0002788E91, UniRef:UniRef100_A0A335THC8, UniRef:UniRef50_A0A1N6Q4T9, UniRef:UniRef90_A0A6F8TKM0
contig_1	cds	447194	448339	+	ECNIHC_02460		Chorismate mutase family protein	SO:0001217, UniRef:UniRef50_V2UHJ5, UniRef:UniRef90_A0A090C286
contig_1	cds	448323	448595	-	ECNIHC_02465	prtN	Pyocin activator protein PrtN	RefSeq:WP_000538009.1, SO:0001217, UniParc:UPI000165ECB2, UniRef:UniRef100_A0A090BEB8, UniRef:UniRef50_N8WFC8, UniRef:UniRef90_A0A090BEB8
contig_1	cds	448614	449594	-	ECNIHC_02470		DUF3800 domain-containing protein	RefSeq:WP_000170388.1, SO:0001217, UniParc:UPI0001859CBB, UniRef:UniRef100_B0V5J8, UniRef:UniRef50_B0V5J8, UniRef:UniRef90_B0V5J8
contig_1	cds	449596	450837	-	ECNIHC_02475		Inovirus Gp2 family protein	RefSeq:WP_000838837.1, SO:0001217, UniParc:UPI000165ECB0, UniRef:UniRef100_A0A090B6B9, UniRef:UniRef50_A0A013SSF0, UniRef:UniRef90_A0A009H4P7
contig_1	cds	451655	451828	-	ECNIHC_02480		hypothetical protein
contig_1	cds	451947	452756	-	ECNIHC_02485		(pseudo) prohead core protein	SO:0001217, UniRef:UniRef50_UPI00105A4533, UniRef:UniRef90_UPI00105A4533
contig_1	cds	453116	453331	-	ECNIHC_02490		Mur-ligase-M domain-containing protein	RefSeq:WP_001995220.1, SO:0001217, UniParc:UPI0001859CBD, UniRef:UniRef100_A0A090C285, UniRef:UniRef50_B0VLM6, UniRef:UniRef90_A0A090C285
contig_1	ncRNA	453552	453637	+	ECNIHC_02495	C4	C4 antisense RNA	RFAM:RF01695, SO:0000644
contig_1	cds	453872	454132	+	ECNIHC_02500		Lipoprotein	RefSeq:WP_000790979.1, SO:0001217, UniParc:UPI0001859CBE, UniRef:UniRef100_B0V5J4, UniRef:UniRef50_B0V5J4, UniRef:UniRef90_B0V5J4
contig_1	cds	454394	455260	+	ECNIHC_02505		J domain-containing protein	SO:0001217, UniRef:UniRef50_A0A8D6GXQ8
contig_1	cds	455514	455723	+	ECNIHC_02510		(pseudo) Signal peptide protein	SO:0001217, UniRef:UniRef50_A0A368MUZ9, UniRef:UniRef90_A0A090B6B4
contig_1	cds	455920	456951	+	ECNIHC_02515		IS4 family transposase	SO:0001217, UniRef:UniRef50_A0A385ENU1, UniRef:UniRef90_A0A385ENU1
contig_1	cds	457123	457611	+	ECNIHC_02520		(pseudo) DUF1566 domain-containing protein	SO:0001217, UniRef:UniRef50_A0A368MV20, UniRef:UniRef90_B0V5L3
contig_1	cds	457638	458051	+	ECNIHC_02525		Secreted protein	RefSeq:WP_000732630.1, SO:0001217, UniParc:UPI000165ECA8, UniRef:UniRef100_A0A090C284, UniRef:UniRef50_A0A090C284, UniRef:UniRef90_A0A090C284
contig_1	cds	458131	458424	+	ECNIHC_02530		LITAF domain-containing protein	RefSeq:WP_005116050.1, SO:0001217, UniParc:UPI0002D00D34, UniRef:UniRef100_A0A0D5YL30, UniRef:UniRef50_N8ZS99, UniRef:UniRef90_N9RZ23
contig_1	cds	458480	458875	+	ECNIHC_02535		DUF932 domain-containing protein	SO:0001217, UniRef:UniRef50_A0A120EWA9, UniRef:UniRef90_UPI0006283EE2
contig_1	cds	458872	459528	+	ECNIHC_02540		Phage/plasmid-like TIGR03299 family protein	SO:0001217, UniRef:UniRef50_A0A833PAT8, UniRef:UniRef90_A0A829RGL3
contig_1	cds	459727	460041	-	ECNIHC_02545	pcoD	(pseudo) Putative copper export protein	COG:COG1276, COG:P, SO:0001217, UniRef:UniRef50_UPI001250014E, UniRef:UniRef90_UPI001250014E
contig_1	cds	460050	460607	-	ECNIHC_02550	copD	copper resistance protein CopD	SO:0001217, UniRef:UniRef50_UPI00124DAEE6
contig_1	cds	460674	461054	-	ECNIHC_02555	copC	Copper-binding protein CopC (methionine-rich)	COG:COG2372, COG:P, RefSeq:WP_000689220.1, SO:0001217, UniParc:UPI000165ECA5, UniRef:UniRef100_A0A090BCG3, UniRef:UniRef50_A0A1S8CRM1, UniRef:UniRef90_N8ZRQ2
contig_1	cds	461337	462590	+	ECNIHC_02560	cadA	(pseudo) Heavy metal-bindng TRASH/YHS domain, putative Cu/Ag metallochaperone	COG:COG3350, COG:P, EC:7.2.2.8, KEGG:K17686, SO:0001217, UniRef:UniRef50_A0A2P0QGH8, UniRef:UniRef90_B0V5K8
contig_1	cds	462650	463681	+	ECNIHC_02565		Silver exporting P-type ATPase	SO:0001217, UniRef:UniRef50_A0A1H8RJK5
contig_1	cds	463759	465135	-	ECNIHC_02570	baeS	Signal transduction histidine kinase	COG:COG0642, COG:T, RefSeq:WP_000149046.1, SO:0001217, UniParc:UPI000165ECA3, UniRef:UniRef100_A0A090BEA2, UniRef:UniRef50_A0A090BEA2, UniRef:UniRef90_A0A090BEA2
contig_1	cds	465125	465334	-	ECNIHC_02575		winged helix-turn-helix domain-containing protein	SO:0001217, UniRef:UniRef50_UPI00148F09B4, UniRef:UniRef90_UPI00148F09B4
contig_1	cds	465368	465808	-	ECNIHC_02580	cusR	Transcriptional regulatory protein CusR	SO:0001217, UniRef:UniRef50_A0A485AHV3, UniRef:UniRef90_A0A833U231
contig_1	cds	465958	466323	+	ECNIHC_02585		Copper resistance protein B	RefSeq:WP_000853613.1, SO:0001217, UniParc:UPI0001859CED, UniRef:UniRef100_B0V5K5, UniRef:UniRef50_N9DAZ7, UniRef:UniRef90_B0V5K5
contig_1	cds	466407	468644	+	ECNIHC_02590		Copper resistance system multicopper oxidase	RefSeq:WP_114259577.1, SO:0001217, UniParc:UPI000DE78D15, UniRef:UniRef100_A0A8B4MU65, UniRef:UniRef50_N8WFV8, UniRef:UniRef90_A0A0E2GFU2
contig_1	cds	468729	469253	+	ECNIHC_02595		(pseudo) Copper resistance protein B	SO:0001217, UniRef:UniRef50_N9TD12, UniRef:UniRef90_A0A158LPC7
contig_1	cds	469271	469546	+	ECNIHC_02600		Copper resistance protein B	SO:0001217, UniRef:UniRef50_A0A0E2GW20
contig_1	cds	469913	470470	-	ECNIHC_02605		ImmA/IrrE family metallo-endopeptidase	RefSeq:WP_227501288.1, SO:0001217, UniParc:UPI0003A85252, UniRef:UniRef100_UPI0003A85252, UniRef:UniRef50_UPI0003A85252, UniRef:UniRef90_UPI0003A85252
contig_1	cds	470421	470816	-	ECNIHC_02610		hypothetical protein
contig_1	cds	470837	471055	-	ECNIHC_02615		hypothetical protein	PFAM:PF01381.25
contig_1	cds	471095	471490	-	ECNIHC_02620		(pseudo) Restriction endonuclease	SO:0001217, UniRef:UniRef50_A0A1E7R1G9, UniRef:UniRef90_A0A090B8T2
contig_1	cds	471554	471745	-	ECNIHC_02625		hypothetical protein
contig_1	cds	472248	473450	-	ECNIHC_02630	araJ	putative arabinose efflux permease AraJ, MFS family	COG:COG2814, COG:G, SO:0001217, UniRef:UniRef50_N9NFM9, UniRef:UniRef90_N9S842
contig_1	cds	473469	473876	-	ECNIHC_02635	ridA	Enamine deaminase RidA, house cleaning of reactive enamine intermediates, YjgF/YER057c/UK114 family	COG:COG0251, COG:V, RefSeq:WP_001031010.1, SO:0001217, UniParc:UPI0002BA9EDE, UniRef:UniRef100_A0A8B4MTM9, UniRef:UniRef50_D8JG96, UniRef:UniRef90_B0VKM7
contig_1	cds	473944	474870	-	ECNIHC_02640	rhaT	Permease of the drug/metabolite transporter (DMT) superfamily	COG:COG0697, COG:GER, RefSeq:WP_000703578.1, SO:0001217, UniParc:UPI0002BB0CFA, UniRef:UniRef100_A0A8B4MTR3, UniRef:UniRef50_F0KNA8, UniRef:UniRef90_F0KNA8
contig_1	cds	475108	476235	+	ECNIHC_02645	pntA	Re/Si-specific NAD(P)(+) transhydrogenase subunit alpha	COG:C, COG:COG3288, RefSeq:WP_001165464.1, SO:0001217, UniParc:UPI0002B9D472, UniRef:UniRef100_A0A8B4MTS3, UniRef:UniRef50_V5VGF5, UniRef:UniRef90_V5VGF5
contig_1	cds	476247	476561	+	ECNIHC_02650	pntA	NAD/NADP transhydrogenase alpha subunit	COG:C, COG:COG3288, RefSeq:WP_000230434.1, SO:0001217, UniParc:UPI000165EBBC, UniRef:UniRef100_A0A8F7KDG7, UniRef:UniRef50_Q4FU91, UniRef:UniRef90_A0A1L6KQ82
contig_1	cds	476574	478028	+	ECNIHC_02655	pntB	NAD/NADP transhydrogenase beta subunit	COG:C, COG:COG1282, RefSeq:WP_000394406.1, SO:0001217, UniParc:UPI0002BB4244, UniRef:UniRef100_A0A8B4MTK4, UniRef:UniRef50_Q6F838, UniRef:UniRef90_Q6F838
contig_1	cds	478081	478902	-	ECNIHC_02660	fabG	NAD(P)-dependent dehydrogenase, short-chain alcohol dehydrogenase family	COG:COG1028, COG:I, RefSeq:WP_000697829.1, SO:0001217, UniParc:UPI0002BB39AD, UniRef:UniRef100_A0A8B4MU56, UniRef:UniRef50_A0A0D5YL95, UniRef:UniRef90_A0A0D5YL95
contig_1	cds	479142	479687	+	ECNIHC_02665		DNA-pol3-delta domain-containing protein	RefSeq:WP_228131676.1, SO:0001217, UniParc:UPI0004BBFE51, UniRef:UniRef100_UPI0004BBFE51, UniRef:UniRef50_A0A009I751, UniRef:UniRef90_A0A009I751
contig_1	cds	479684	480409	+	ECNIHC_02670		hypothetical protein	RefSeq:WP_228131677.1, SO:0001217, UniParc:UPI001D1712CB, UniRef:UniRef100_UPI001D1712CB, UniRef:UniRef50_A0A009HQ22, UniRef:UniRef90_A0A009HQ22
contig_1	cds	480471	480872	-	ECNIHC_02675	rsfS	ribosome silencing factor	COG:COG0799, COG:J, RefSeq:WP_001047580.1, SO:0001217, UniParc:UPI000172FE8D, UniRef:UniRef100_A0A0E1Q0E5, UniRef:UniRef50_A0A0J8SR64, UniRef:UniRef90_A0A380UCN8
contig_1	cds	480954	481748	-	ECNIHC_02680	hyi	Hydroxypyruvate/dehydroerythronate isomerase, Hyi/OtnI family	COG:COG3622, COG:G, RefSeq:WP_000532990.1, SO:0001217, UniParc:UPI0002B92F0C, UniRef:UniRef100_A0A8B4MTC8, UniRef:UniRef50_C0VPU1, UniRef:UniRef90_B0V5L5
contig_1	cds	481765	483429	-	ECNIHC_02685		hypothetical protein	PFAM:PF00378.23, PFAM:PF03446.18, PFAM:PF14833.9, PFAM:PF16113.8
contig_1	cds	483526	485853	-	ECNIHC_02690	hPtr	HPt (histidine-containing phosphotransfer) domain	COG:COG2198, COG:T, SO:0001217, UniRef:UniRef50_Q8RMF4, UniRef:UniRef90_Q8RMF4
contig_1	cds	485859	486332	-	ECNIHC_02695		hypothetical protein
contig_1	cds	486505	487368	+	ECNIHC_02700	cysM	cysteine synthase CysM	COG:COG0031, COG:E, SO:0001217, UniRef:UniRef50_Q8EBC7, UniRef:UniRef90_A0A0A8TVD2
contig_1	cds	487439	487888	+	ECNIHC_02705	polB	(pseudo) DNA polymerase B elongation subunit	COG:COG0417, COG:L, SO:0001217, UniRef:UniRef50_N9CL51, UniRef:UniRef90_F0KNC0
contig_1	cds	487908	488255	+	ECNIHC_02710	polB	(pseudo) DNA polymerase B elongation subunit	COG:COG0417, COG:L, SO:0001217, UniRef:UniRef50_N9CL51, UniRef:UniRef90_F0KNC0
contig_1	cds	488265	488600	+	ECNIHC_02715		(pseudo) TRAM domain-containing protein	SO:0001217, UniRef:UniRef50_UPI001F046EE6, UniRef:UniRef90_UPI001F046EE6
contig_1	cds	488564	489523	+	ECNIHC_02720	rlmD	(pseudo) 23S rRNA (uracil(1939)-C(5))-methyltransferase RlmD	COG:COG2265, COG:J, EC:2.1.1.190, GO:0003723, GO:0005506, GO:0051539, GO:0070041, KEGG:K03215, SO:0001217, UniRef:UniRef50_Q4FUU5, UniRef:UniRef90_B0VKL3
contig_1	cds	489684	491990	+	ECNIHC_02725	spoT	(p)ppGpp synthase/hydrolase, HD superfamily	COG:COG0317, COG:TK, RefSeq:WP_000259109.1, SO:0001217, UniParc:UPI000165EBB2, UniRef:UniRef100_V5VI79, UniRef:UniRef50_V5VI79, UniRef:UniRef90_V5VI79
contig_1	cds	492118	492807	-	ECNIHC_02730	ydfG	SDR family oxidoreductase	COG:C, COG:COG4221, SO:0001217, UniRef:UniRef50_B0VKK9, UniRef:UniRef90_B0VKK9
contig_1	cds	492918	494102	+	ECNIHC_02735		hypothetical protein	PFAM:PF03819.20, PFAM:PF03819.20, PFAM:PF12836.10
contig_1	cds	494227	495084	+	ECNIHC_02740	pcnB	(pseudo) tRNA nucleotidyltransferase/poly(A) polymerase	COG:COG0617, COG:J, SO:0001217, UniRef:UniRef50_N9E927, UniRef:UniRef90_F0KNC6
contig_1	cds	495024	495689	+	ECNIHC_02745	pcnB	(pseudo) tRNA nucleotidyltransferase/poly(A) polymerase	COG:COG0617, COG:J, SO:0001217, UniRef:UniRef50_N9E927, UniRef:UniRef90_F0KNC6
contig_1	cds	495686	495961	+	ECNIHC_02750	folK	(pseudo) 2-amino-4-hydroxy-6-hydroxymethyldihydropteridine diphosphokinase	COG:COG0801, COG:H, SO:0001217, UniRef:UniRef50_Q6F853, UniRef:UniRef90_A0A059ZPG0
contig_1	cds	495943	496167	+	ECNIHC_02755	folK	2-amino-4-hydroxy-6-hydroxymethyldihydropteridine diphosphokinase	SO:0001217, UniRef:UniRef50_UPI000BB6A9EC, UniRef:UniRef90_UPI000BB6A9EC
contig_1	cds	496213	497022	+	ECNIHC_02760	panB	3-methyl-2-oxobutanoate hydroxymethyltransferase	COG:COG0413, COG:H, EC:2.1.2.11, GO:0003864, GO:0005737, GO:0015940, GO:0046872, RefSeq:WP_000624763.1, SO:0001217, UniParc:UPI000165EAF1, UniRef:UniRef100_B7H011, UniRef:UniRef50_Q2SYZ1, UniRef:UniRef90_Q6F854
contig_1	cds	497026	497874	+	ECNIHC_02765	panC	pantoate--beta-alanine ligase	COG:COG0414, COG:H, EC:6.3.2.1, GO:0004592, GO:0005524, GO:0005737, GO:0015940, RefSeq:WP_000846362.1, SO:0001217, UniParc:UPI00015CE7AC, UniRef:UniRef100_B7H010, UniRef:UniRef50_Q4FVG7, UniRef:UniRef90_B7H010
contig_1	cds	497897	498748	+	ECNIHC_02770	rapZ	RNase adapter RapZ	COG:COG1660, COG:T, GO:0005524, GO:0005525, RefSeq:WP_000821671.1, SO:0001217, UniParc:UPI0001612CAF, UniRef:UniRef100_B7H009, UniRef:UniRef50_Q6F856, UniRef:UniRef90_Q6F856
contig_1	cds	498703	499014	+	ECNIHC_02775	ptsH	HPr or related phosphotransfer protein	COG:COG1925, COG:TG, RefSeq:WP_001984428.1, SO:0001217, UniParc:UPI000165EAF0, UniRef:UniRef100_A0A154G4B3, UniRef:UniRef50_A0A1L6KQ67, UniRef:UniRef90_A0A154G4B3
contig_1	cds	499017	499553	+	ECNIHC_02780	yjgA	ribosome-associated protein	COG:COG3028, COG:J, RefSeq:WP_000124014.1, SO:0001217, UniParc:UPI000165F67F, UniRef:UniRef100_V5VI72, UniRef:UniRef50_D8JG72, UniRef:UniRef90_D8JG72
contig_1	cds	499614	500453	-	ECNIHC_02785		Acyl-CoA synthetase	SO:0001217, UniRef:UniRef50_A0A8S0H3L8
contig_1	cds	500453	501241	-	ECNIHC_02790		AMP-binding domain-containing protein	SO:0001217, UniRef:UniRef50_N9QU38
contig_1	cds	501652	503574	+	ECNIHC_02795	thrS	threonine--tRNA ligase	COG:COG0441, COG:J, EC:6.1.1.3, GO:0000049, GO:0004829, GO:0005524, GO:0005737, GO:0006435, GO:0046872, KEGG:K01868, RefSeq:WP_001121792.1, SO:0001217, UniParc:UPI000165EAED, UniRef:UniRef100_B7H005, UniRef:UniRef50_Q7N3P6, UniRef:UniRef90_B7H005
contig_1	cds	503793	504131	+	ECNIHC_02800	infC	translation initiation factor IF-3	COG:COG0290, COG:J, GO:0003743, GO:0005737, SO:0001217, UniParc:UPI000172FEE3, UniRef:UniRef100_B0VV99, UniRef:UniRef50_Q9I0A0, UniRef:UniRef90_Q6F861
contig_1	cds	504336	504959	+	ECNIHC_02805	gstA	Glutathione S-transferase	COG:COG0625, COG:O, RefSeq:WP_088752976.1, SO:0001217, UniParc:UPI000B544665, UniRef:UniRef100_A0A8B4MTE2, UniRef:UniRef50_A0A0D1D7C2, UniRef:UniRef90_A0A0M3BXF1
contig_1	cds	505012	505440	+	ECNIHC_02810	ygaA	Uncharacterized membrane protein YqaA, VTT domain	COG:COG1238, COG:S, RefSeq:WP_000954157.1, SO:0001217, UniParc:UPI00026E2059, UniRef:UniRef100_A0A0G4QMJ8, UniRef:UniRef50_A0A358HUY5, UniRef:UniRef90_A0A0E2GG70
contig_1	cds	505481	506233	-	ECNIHC_02815	nreB	nickel resistance MFS transporter NreB	NCBIProtein:ADY84088.1, SO:0001217, UniParc:UPI0002B9593F, UniRef:UniRef100_A0A0B9XD15, UniRef:UniRef50_N8ZJZ8, UniRef:UniRef90_R8XX16
contig_1	cds	506258	506731	-	ECNIHC_02820		MFS transporter	SO:0001217, UniParc:UPI0002B9FECC, UniRef:UniRef100_A0A8B4MTP1, UniRef:UniRef50_N8ZJZ8, UniRef:UniRef90_R8XX16
contig_1	cds	506979	507173	+	ECNIHC_02825	rpmI	50S ribosomal protein L35	COG:COG0291, COG:J, GO:0003735, GO:0005840, GO:0006412, GO:1990904, RefSeq:WP_001096359.1, SO:0001217, UniParc:UPI000165EAE8, UniRef:UniRef100_B7H000, UniRef:UniRef50_Q3IL79, UniRef:UniRef90_B7H000
contig_1	cds	507133	507543	+	ECNIHC_02830		50S ribosomal protein L20	SO:0001217, UniRef:UniRef50_P46246
contig_1	cds	507630	508190	+	ECNIHC_02835		N-glycosidase	SO:0001217, UniParc:UPI0001AEF141, UniRef:UniRef100_A0A334UPA5, UniRef:UniRef50_A0A236F620, UniRef:UniRef90_A0A6H3TEY2
contig_1	cds	508249	508752	+	ECNIHC_02840		N-acetyltransferase domain-containing protein	RefSeq:WP_000803547.1, SO:0001217, UniParc:UPI00026E205B, UniRef:UniRef100_A0A0M3FAV5, UniRef:UniRef50_N8ZWG9, UniRef:UniRef90_B0VV89
contig_1	cds	508759	509760	-	ECNIHC_02845		DUF4335 domain-containing protein	RefSeq:WP_001207250.1, SO:0001217, UniParc:UPI00026E2144, UniRef:UniRef100_A0A5P1A9D8, UniRef:UniRef50_N8ZE98, UniRef:UniRef90_A0A009HQ50
contig_1	cds	509918	510049	+	ECNIHC_02850		hypothetical protein
contig_1	cds	510055	510897	+	ECNIHC_02855	pheS	phenylalanine--tRNA ligase subunit alpha	COG:COG0016, COG:J, EC:6.1.1.20, GO:0000049, GO:0000287, GO:0004826, GO:0005524, GO:0005737, GO:0006432, SO:0001217, UniRef:UniRef50_Q6ANC1, UniRef:UniRef90_Q6F872
contig_1	cds	510931	512019	+	ECNIHC_02860	pheT	phenylalanine--tRNA ligase subunit beta	EC:6.1.1.20, KEGG:K01890, SO:0001217, UniRef:UniRef50_A0A536S7Z4, UniRef:UniRef90_UPI000B6D1067
contig_1	cds	512043	513311	+	ECNIHC_02865	pheT	(pseudo) phenylalanine--tRNA ligase subunit beta	COG:COG0073, COG:J, SO:0001217, UniRef:UniRef50_Q6F873, UniRef:UniRef90_F0KNE4
contig_1	cds	513308	513604	+	ECNIHC_02870	ihfA	integration host factor subunit alpha	COG:COG0776, COG:L, GO:0003677, GO:0006310, GO:0006355, GO:0006417, GO:0030527, RefSeq:WP_000126166.1, SO:0001217, UniParc:UPI000165EAE3, UniRef:UniRef100_B7GZZ4, UniRef:UniRef50_P95516, UniRef:UniRef90_Q6F874
contig_1	cds	513774	514013	-	ECNIHC_02875		Lipoprotein	RefSeq:WP_105918592.1, SO:0001217, UniParc:UPI000D016520, UniRef:UniRef100_UPI000D016520, UniRef:UniRef50_V2VXI6, UniRef:UniRef90_UPI000D016520
contig_1	cds	514425	515693	-	ECNIHC_02880	rho	transcription termination factor Rho	COG:COG1158, COG:K, RefSeq:WP_001054522.1, SO:0001217, UniParc:UPI000165EA12, UniRef:UniRef100_A0A335T3C0, UniRef:UniRef50_Q9HTV1, UniRef:UniRef90_A0A335T3C0
contig_1	cds	516012	516338	-	ECNIHC_02885	trxA	thioredoxin	COG:COG3118, COG:O, RefSeq:WP_001276875.1, SO:0001217, UniParc:UPI0000F2F4D6, UniRef:UniRef100_B0VV80, UniRef:UniRef50_P07887, UniRef:UniRef90_R8Z156
contig_1	cds	516617	518137	+	ECNIHC_02890	ppx	exopolyphosphatase	COG:COG0248, COG:FT, RefSeq:WP_001279273.1, SO:0001217, UniParc:UPI0001AEF13B, UniRef:UniRef100_V5VGC0, UniRef:UniRef50_A0A009ZFV7, UniRef:UniRef90_A0A009ZFV7
contig_1	cds	518156	518977	+	ECNIHC_02895	accA	acetyl-CoA carboxylase carboxyltransferase subunit alpha	COG:COG0825, COG:I, EC:2.1.3.15, GO:0003989, GO:0005524, GO:0006633, GO:0009317, GO:0016743, GO:2001295, SO:0001217, UniRef:UniRef50_B7GZY9, UniRef:UniRef90_B7GZY9
contig_1	cds	519042	519422	+	ECNIHC_02900	tilS	tRNA lysidine(34) synthetase TilS	EC:6.3.4.19, KEGG:K04075, SO:0001217, UniRef:UniRef50_UPI001CC20680, UniRef:UniRef90_UPI001CC20680
contig_1	cds	519413	520156	+	ECNIHC_02905	tilS	(pseudo) tRNA(Ile)-lysidine synthase TilS/MesJ	COG:COG0037, COG:J, EC:6.3.4.19, KEGG:K04075, SO:0001217, UniRef:UniRef50_Q6F880, UniRef:UniRef90_A0A237ZMS5
contig_1	cds	520292	521122	+	ECNIHC_02910	proC	pyrroline-5-carboxylate reductase	COG:COG0345, COG:E, RefSeq:WP_000179687.1, SO:0001217, UniParc:UPI00026E2148, UniRef:UniRef100_A0A0M3FCF3, UniRef:UniRef50_N8ZQR9, UniRef:UniRef90_A0A0M3FCF3
contig_1	cds	521144	521713	+	ECNIHC_02915	ycf19	Cytochrome b6 maturation protein CCB3/Ycf19 and related maturases, YggT family	COG:COG0762, COG:O, RefSeq:WP_000501184.1, SO:0001217, UniParc:UPI00026E2149, UniRef:UniRef100_A0A0M3FQR2, UniRef:UniRef50_Q6F882, UniRef:UniRef90_Q6F882
contig_1	cds	521773	524544	-	ECNIHC_02920	polA	DNA polymerase I	COG:COG0749, COG:L, RefSeq:WP_001134658.1, SO:0001217, UniParc:UPI0001785C5B, UniRef:UniRef100_A0A090BE51, UniRef:UniRef50_N8ZNK1, UniRef:UniRef90_A0A143IX05
contig_1	cds	524699	525742	+	ECNIHC_02925		(pseudo) DUF2339 domain-containing protein	SO:0001217, UniRef:UniRef50_UPI001580F1C2, UniRef:UniRef90_UPI001580F1C2
contig_1	cds	526172	527503	+	ECNIHC_02930		DUF2339 domain-containing protein	SO:0001217, UniRef:UniRef50_A0A3D3G2Y5, UniRef:UniRef90_UPI0011778A94
contig_1	cds	527513	528409	-	ECNIHC_02935	mscK	Small-conductance mechanosensitive channel MscK	COG:COG3264, COG:M, SO:0001217, UniRef:UniRef50_A0A059ZV10, UniRef:UniRef90_A0A059ZV10
contig_1	cds	528483	528632	-	ECNIHC_02940		hypothetical protein
contig_1	cds	528842	529132	-	ECNIHC_02945		hypothetical protein
contig_1	cds	529333	530823	+	ECNIHC_02950	gspE1	general secretion pathway protein E	COG:COG2804, COG:NUW, RefSeq:WP_001166327.1, SO:0001217, UniParc:UPI0002BB911B, UniRef:UniRef100_A0A8B4MTM0, UniRef:UniRef50_Q9I5N9, UniRef:UniRef90_A0A143IWL5, VFDB:VFC0086, VFDB:VFG050757
contig_1	cds	530878	531309	-	ECNIHC_02955	osmC	Organic hydroperoxide reductase OsmC/OhrA	COG:COG1764, COG:V, RefSeq:WP_000051124.1, SO:0001217, UniParc:UPI000172FF1F, UniRef:UniRef100_V5VGB2, UniRef:UniRef50_E1SK33, UniRef:UniRef90_N9DBN7
contig_1	cds	531634	531831	-	ECNIHC_02960		hypothetical protein
contig_1	cds	531991	532131	-	ECNIHC_02965		DUF4951 domain-containing protein	SO:0001217, UniParc:UPI000A8D3935, UniRef:UniRef100_V5VI47, UniRef:UniRef50_N8WGD6, UniRef:UniRef90_K8ZUD4
contig_1	cds	532382	533206	-	ECNIHC_02970	nit2	Omega-amidase YafV/Nit2, hydrolyzes alpha-ketoglutaramate	COG:C, COG:COG0388, RefSeq:WP_000177091.1, SO:0001217, UniParc:UPI000165EA03, UniRef:UniRef100_V5VGU7, UniRef:UniRef50_V5VGU7, UniRef:UniRef90_V5VGU7
contig_1	cds	533233	533793	-	ECNIHC_02975	gigB	anti-anti-sigma factor GigB	BlastRules:WP_000103064, COG:COG1366, COG:T, SO:0001217, UniParc:UPI00028E2303, UniRef:UniRef100_A0A0D5YL42, UniRef:UniRef50_A0A3G9FMN0, UniRef:UniRef90_N9N8L2
contig_1	cds	533857	534825	-	ECNIHC_02980	gigA	RsbU family protein phosphatase GigA	BlastRules:WP_000273589, COG:COG2208, COG:TK, EC:3.1.3.3, KEGG:K07315, RefSeq:WP_000273589.1, SO:0001217, UniParc:UPI000165EA01, UniRef:UniRef100_A0A828SR99, UniRef:UniRef50_A0A1L6KQ43, UniRef:UniRef90_V5VGA7
contig_1	cds	534941	535840	-	ECNIHC_02985	mlaA	Lipoprotein subunit MlaA of the ABC-type intermembrane phospholipid transporter Mla	COG:COG2853, COG:M, RefSeq:WP_001109856.1, SO:0001217, UniParc:UPI000165F5D3, UniRef:UniRef100_A0A0E1PU56, UniRef:UniRef50_N8YH20, UniRef:UniRef90_A0A0E2GGH8
contig_1	rRNA	536412	537946	+	ECNIHC_02990	rrs	16S ribosomal RNA	GO:0003735, GO:0005840, KEGG:K01977, RFAM:RF00177, SO:0001000
contig_1	tRNA	538006	538082	+	ECNIHC_02995	trnI	tRNA-Ile(gat)	SO:0000263
contig_1	tRNA	538138	538213	+	ECNIHC_03000	trnA	tRNA-Ala(tgc)	SO:0000254
contig_1	rRNA	538554	541446	+	ECNIHC_03005	rrl	23S ribosomal RNA	GO:0003735, GO:0005840, KEGG:K01980, RFAM:RF02541, SO:0001001
contig_1	rRNA	541631	541745	+	ECNIHC_03010	rrf	5S ribosomal RNA	GO:0003735, GO:0005840, KEGG:K01985, RFAM:RF00001, SO:0000652
contig_1	cds	541999	542931	+	ECNIHC_03015		RNA polymerase sigma-54 factor	SO:0001217, UniRef:UniRef50_I4ZR12
contig_1	cds	542928	543446	+	ECNIHC_03020	rpoN	RNA polymerase factor sigma-54	KEGG:K03092, SO:0001217, UniRef:UniRef50_A0A011QJG5, UniRef:UniRef90_UPI0012504306
contig_1	cds	543614	543952	+	ECNIHC_03025	raiA	Ribosome-associated translation inhibitor RaiA	COG:COG1544, COG:J, RefSeq:WP_001167461.1, SO:0001217, UniParc:UPI000172FF23, UniRef:UniRef100_A0A0E1PU05, UniRef:UniRef50_P33987, UniRef:UniRef90_A0A0R1AWW2
contig_1	cds	544091	544342	+	ECNIHC_03030	ibaG	BolA family iron metabolism protein IbaG	BlastRules:WP_000368006, BlastRules:WP_000429656, BlastRules:WP_004814457, COG:COG5007, COG:T, RefSeq:WP_001083680.1, SO:0001217, UniParc:UPI0000F2F577, UniRef:UniRef100_D0C974, UniRef:UniRef50_P33989, UniRef:UniRef90_V2USP0
contig_1	cds	544349	545605	+	ECNIHC_03035	murA	UDP-N-acetylglucosamine 1-carboxyvinyltransferase	COG:COG0766, COG:M, EC:2.5.1.7, GO:0005737, GO:0007049, GO:0008360, GO:0008760, GO:0009252, GO:0019277, GO:0051301, GO:0071555, KEGG:K00790, RefSeq:WP_000357156.1, SO:0001217, UniParc:UPI000165E939, UniRef:UniRef100_A0A0R0VXX6, UniRef:UniRef50_P33986, UniRef:UniRef90_P33986
contig_1	cds	545605	546288	+	ECNIHC_03040	hisG	ATP phosphoribosyltransferase	COG:COG0040, COG:E, EC:2.4.2.17, GO:0000105, GO:0003879, GO:0005524, GO:0005737, RefSeq:WP_001000724.1, SO:0001217, UniParc:UPI000165E938, UniRef:UniRef100_V5VGC6, UniRef:UniRef50_Q87WV4, UniRef:UniRef90_Q6FEC9
contig_1	cds	546392	547681	+	ECNIHC_03045	hisD	Histidinol dehydrogenase	COG:COG0141, COG:E, RefSeq:WP_001253725.1, SO:0001217, UniParc:UPI0001785D59, UniRef:UniRef100_A0A154DW50, UniRef:UniRef50_Q9HVW9, UniRef:UniRef90_N8S9P5
contig_1	cds	547751	548314	+	ECNIHC_03050		hypothetical protein	PFAM:PF00155.24
contig_1	cds	548263	548835	+	ECNIHC_03055		Histidinol-phosphate aminotransferase	SO:0001217, UniRef:UniRef50_A0A3M5JN90
contig_1	cds	548839	549459	-	ECNIHC_03060		Chorismate-bind domain-containing protein	SO:0001217, UniParc:UPI0003663CCA, UniRef:UniRef100_A0A6F8TKF2, UniRef:UniRef50_A0A6F8TKF2, UniRef:UniRef90_A0A6F8TKF2
contig_1	cds	550541	551395	+	ECNIHC_03065	filA	Protein FilA	RefSeq:WP_000781583.1, SO:0001217, UniParc:UPI00026E214F, UniRef:UniRef100_A0A829K837, UniRef:UniRef50_D8JG29, UniRef:UniRef90_R8Z1Z1
contig_1	cds	551649	552521	+	ECNIHC_03070	c39G	putative double-glycine leader peptidase, C39-like (CLD) domain	COG:COG3271, COG:U, SO:0001217, UniRef:UniRef50_N8YA02, UniRef:UniRef90_A0A370UYA0
contig_1	cds	552566	553750	+	ECNIHC_03075		MetA-pathway of phenol degradation	RefSeq:WP_004735929.1, SO:0001217, UniParc:UPI0002CE7C48, UniRef:UniRef100_A0A154DWN6, UniRef:UniRef50_V2VKL7, UniRef:UniRef90_A0A6I4HVW5
contig_1	cds	553763	553942	+	ECNIHC_03080		hypothetical protein
contig_1	cds	554120	554527	+	ECNIHC_03085		(pseudo) Long-chain fatty acid ABC transporter	SO:0001217, UniRef:UniRef50_N8QWG0, UniRef:UniRef90_N8QWG0
contig_1	cds	554524	555423	+	ECNIHC_03090		Outer membrane insertion signal domain protein	SO:0001217, UniRef:UniRef50_C0VMQ0
contig_1	cds	555417	556439	+	ECNIHC_03095	filE	(pseudo) putative pilus assembly protein FilE	SO:0001217, UniRef:UniRef50_R8Z193, UniRef:UniRef90_A0A3R9H519
contig_1	cds	556399	556755	+	ECNIHC_03100	filE	FilE domain protein	SO:0001217, UniRef:UniRef50_A0A836M2H4
contig_1	cds	556774	557376	+	ECNIHC_03105		hypothetical protein
contig_1	cds	557405	558073	+	ECNIHC_03110		hypothetical protein
contig_1	cds	558076	558696	+	ECNIHC_03115		Outer membrane protein	SO:0001217, UniRef:UniRef50_A0A5K1MSB6, UniRef:UniRef90_A0A3G5WAT7
contig_1	cds	558743	559300	-	ECNIHC_03120	yjhB	ADP-ribose pyrophosphatase YjhB, NUDIX family	COG:COG1051, COG:F, SO:0001217, UniParc:UPI000DE66218, UniRef:UniRef100_A0A8B4MXV1, UniRef:UniRef50_N8X392, UniRef:UniRef90_A0A150HK48
contig_1	cds	559699	560031	+	ECNIHC_03125	mutT	(pseudo) CoA pyrophosphatase	COG:COG0494, COG:V, SO:0001217, UniRef:UniRef50_A0A1P8EJI0, UniRef:UniRef90_R8Y448
contig_1	cds	560051	560581	+	ECNIHC_03130	paaY	Carbonic anhydrase or acetyltransferase, isoleucine patch superfamily	COG:COG0663, COG:R, EC:4.2.1.-, KEGG:K01726, SO:0001217, UniParc:UPI00026E223B, UniRef:UniRef100_A0A0G4QMU7, UniRef:UniRef50_A0A0N7J8Q9, UniRef:UniRef90_V5VGS7
contig_1	cds	560714	561379	+	ECNIHC_03135	tsaB	tRNA (adenosine(37)-N6)-threonylcarbamoyltransferase complex dimerization subunit type 1 TsaB	COG:COG1214, COG:J, RefSeq:WP_000770256.1, SO:0001217, UniParc:UPI000165E92C, UniRef:UniRef100_A0A090C266, UniRef:UniRef50_A0A1L6KQ11, UniRef:UniRef90_A0A090C266
contig_1	cds	561391	562116	+	ECNIHC_03140	rsmJ	Ribosomal RNA small subunit methyltransferase J	EC:2.1.1.242, GO:0005737, GO:0008990, KEGG:K15984, SO:0001217, UniRef:UniRef50_B7I6D7, UniRef:UniRef90_B7I6D7
contig_1	cds	562318	563703	+	ECNIHC_03145		Peptidase C13 family protein	SO:0001217, UniRef:UniRef50_A0A7J6Z2S9, UniRef:UniRef90_F0KNZ6
contig_1	cds	563737	564585	+	ECNIHC_03150	fghA	S-formylglutathione hydrolase	COG:COG0627, COG:V, RefSeq:WP_001176396.1, SO:0001217, UniParc:UPI00026E223D, UniRef:UniRef100_A0A0J8T8W9, UniRef:UniRef50_A0A485K6Y1, UniRef:UniRef90_F0KNZ7
contig_1	cds	564586	564858	-	ECNIHC_03155		DUF2218 domain-containing protein	COG:COG3553, COG:S, RefSeq:WP_000843451.1, SO:0001217, UniParc:UPI000165E865, UniRef:UniRef100_A0A0D5YLV9, UniRef:UniRef50_N8RBC4, UniRef:UniRef90_D8JG16
contig_1	cds	565043	565729	+	ECNIHC_03160	rpe	ribulose-phosphate 3-epimerase	COG:COG0036, COG:G, RefSeq:WP_000043044.1, SO:0001217, UniParc:UPI000165E864, UniRef:UniRef100_V5VGJ7, UniRef:UniRef50_A0A450ZB67, UniRef:UniRef90_A0A1P8PHS7
contig_1	cds	566082	566903	+	ECNIHC_03165	cof	Hydroxymethylpyrimidine pyrophosphatase and other HAD family phosphatases	COG:COG0561, COG:HR, RefSeq:WP_000216421.1, SO:0001217, UniParc:UPI00026E223E, UniRef:UniRef100_A0A0F4EKL8, UniRef:UniRef50_B0VUQ0, UniRef:UniRef90_B0VUQ0
contig_1	cds	567001	567399	+	ECNIHC_03170	copL	CopL family metal-binding regulatory protein	SO:0001217, UniParc:UPI00031ED371, UniRef:UniRef100_A0A8B4MXU0, UniRef:UniRef50_A0A429K1Q5, UniRef:UniRef90_A0A158LSE6
contig_1	cds	567438	569372	+	ECNIHC_03175		Copper oxidase	RefSeq:WP_000018537.1, SO:0001217, UniParc:UPI0002BA46E1, UniRef:UniRef100_A0A8B4MXF2, UniRef:UniRef50_N8WFV8, UniRef:UniRef90_A0A4Y3J942
contig_1	cds	569359	569805	+	ECNIHC_03180		Maltoporin	SO:0001217, UniRef:UniRef50_A0A6F8TKL4, UniRef:UniRef90_A0A6F8TKL4
contig_1	cds	569850	570113	+	ECNIHC_03185		Copper resistance protein B	SO:0001217, UniRef:UniRef50_A0A6F8TIP9, UniRef:UniRef90_A0A6F8TIP9
contig_1	cds	570142	570651	+	ECNIHC_03190		(pseudo) TonB-dependent receptor plug domain-containing protein	SO:0001217, UniRef:UniRef50_UPI0004611C26, UniRef:UniRef90_UPI0004611C26
contig_1	cds	570651	571136	+	ECNIHC_03195		Cation transporter	SO:0001217, UniRef:UniRef50_A0A1E4BE79
contig_1	cds	571286	571546	+	ECNIHC_03200		multidrug efflux SMR transporter	SO:0001217, UniRef:UniRef50_UPI0021C6CA09, UniRef:UniRef90_UPI0021C6CA09
contig_1	cds	571618	572097	+	ECNIHC_03205	adaB	DNA repair enzyme Ada (O6-methylguanine-DNA--protein-cysteine methyltransferase)	COG:COG0350, COG:L, RefSeq:WP_000927491.1, SO:0001217, UniParc:UPI00026E2243, UniRef:UniRef100_A0A0G4QMZ8, UniRef:UniRef50_A0A0C7D3K9, UniRef:UniRef90_F0KP06
contig_1	cds	572233	573453	+	ECNIHC_03210	argJ	bifunctional glutamate N-acetyltransferase/amino-acid acetyltransferase ArgJ	COG:COG1364, COG:E, RefSeq:WP_000268125.1, SO:0001217, UniParc:UPI00026E2228, UniRef:UniRef100_A0A0E1JPZ0, UniRef:UniRef50_Q4FSF9, UniRef:UniRef90_F0KP07
contig_1	cds	573600	574664	+	ECNIHC_03215	nadA	quinolinate synthase NadA	COG:COG0379, COG:H, RefSeq:WP_001278262.1, SO:0001217, UniParc:UPI000165E85B, UniRef:UniRef100_A0A009SYQ0, UniRef:UniRef50_Q8EEN5, UniRef:UniRef90_A0A653K4N3
contig_1	tRNA	574806	574882	+	ECNIHC_03220	trnP	tRNA-Pro(tgg)	SO:0000268
contig_1	tRNA	574939	575015	+	ECNIHC_03225	trnR	tRNA-Arg(tct)	SO:0001036
contig_1	tRNA	575049	575124	+	ECNIHC_03230	trnH	tRNA-His(gtg)	SO:0000262
contig_1	tRNA	575129	575205	+	ECNIHC_03235	trnP	tRNA-Pro(tgg)	SO:0000268
contig_1	cds	575659	576114	-	ECNIHC_03240		Adenosine deaminase	SO:0001217, UniRef:UniRef50_A0A509C5K5
contig_1	cds	576102	576458	-	ECNIHC_03245		Adenosine deaminase	SO:0001217, UniRef:UniRef50_A0A090RJW2
contig_1	cds	576860	578035	+	ECNIHC_03250	tdh	Threonine dehydrogenase or related Zn-dependent dehydrogenase	COG:COG1063, COG:ER, RefSeq:WP_000843789.1, SO:0001217, UniParc:UPI0002BB0781, UniRef:UniRef100_A0A8B4MXN5, UniRef:UniRef50_K5B7W4, UniRef:UniRef90_A0A059ZH19
contig_1	cds	578266	579075	-	ECNIHC_03255	lysR	DNA-binding transcriptional regulator, LysR family	COG:COG0583, COG:K, KEGG:K03566, SO:0001217, UniRef:UniRef50_A0A1G6PKQ1, UniRef:UniRef90_N9D870
contig_1	cds	579413	580540	+	ECNIHC_03260	caiA	Acyl-CoA dehydrogenase related to the alkylation response protein AidB	COG:COG1960, COG:I, SO:0001217, UniRef:UniRef50_A0A0D5YKQ7, UniRef:UniRef90_A0A0D5YKQ7
contig_1	cds	580766	582088	+	ECNIHC_03265	uhpC	Sugar phosphate permease	COG:COG2271, COG:G, RefSeq:WP_001058245.1, SO:0001217, UniParc:UPI0002BBEF86, UniRef:UniRef100_A0A8B4MXW4, UniRef:UniRef50_P94131, UniRef:UniRef90_N8WVA9
contig_1	cds	582140	583369	+	ECNIHC_03270	caiB	Crotonobetainyl-CoA:carnitine CoA-transferase CaiB and related acyl-CoA transferases	COG:COG1804, COG:I, RefSeq:WP_000501141.1, SO:0001217, UniParc:UPI00026E2248, UniRef:UniRef100_A0A0J8T8K6, UniRef:UniRef50_A0A853T4G6, UniRef:UniRef90_A0A0D5YLZ1
contig_1	cds	583474	584226	-	ECNIHC_03275	tcuB	(pseudo) tricarballylate utilization 4Fe-4S protein TcuB	COG:C, COG:COG1145, SO:0001217, UniRef:UniRef50_P37463, UniRef:UniRef90_N8W6E6
contig_1	cds	584195	584605	-	ECNIHC_03280	tcuB	TcuB	SO:0001217, UniRef:UniRef50_A0A2X4Z1J8
contig_1	cds	584595	586001	-	ECNIHC_03285	tcuA	FAD-dependent tricarballylate dehydrogenase TcuA	COG:C, COG:COG1053, RefSeq:WP_000543972.1, SO:0001217, UniParc:UPI00026E224A, UniRef:UniRef100_A0A0J8TDS1, UniRef:UniRef50_A0A5M9IA99, UniRef:UniRef90_Q6FC20
contig_1	cds	586105	586758	-	ECNIHC_03290	lysR	LysR family transcriptional regulator	SO:0001217, UniRef:UniRef50_A0A009I6I9, UniRef:UniRef90_A0A7H4K220
contig_1	cds	586809	587033	-	ECNIHC_03295	lysR	LysR family transcriptional regulator	SO:0001217, UniRef:UniRef50_A0A6S7BBB7, UniRef:UniRef90_UPI000616FF59
contig_1	cds	587165	587959	-	ECNIHC_03300	modA	ABC-type molybdate transport system, periplasmic Mo-binding protein ModA	COG:COG0725, COG:P, RefSeq:WP_000749499.1, SO:0001217, UniParc:UPI00026E224C, UniRef:UniRef100_A0A0J8TB93, UniRef:UniRef50_V2UUG4, UniRef:UniRef90_N8W7Q1
contig_1	cds	588052	589356	-	ECNIHC_03305	araJ	putative arabinose efflux permease AraJ, MFS family	COG:COG2814, COG:G, SO:0001217, UniRef:UniRef50_P0A2G4, UniRef:UniRef90_V2UUK6
contig_1	cds	589639	590568	-	ECNIHC_03310	lysR	DNA-binding transcriptional regulator, LysR family	COG:COG0583, COG:K, RefSeq:WP_000403826.1, SO:0001217, UniParc:UPI000165E795, UniRef:UniRef100_V5VG89, UniRef:UniRef50_V5VG89, UniRef:UniRef90_V5VG89
contig_1	cds	590866	592251	+	ECNIHC_03315	fadL	Long-chain fatty acid transport protein	COG:COG2067, COG:I, KEGG:K06076, RefSeq:WP_000011626.1, SO:0001217, UniParc:UPI00026E224D, UniRef:UniRef100_A0A0J8TCA2, UniRef:UniRef50_N8V437, UniRef:UniRef90_R8Z1P5
contig_1	cds	592285	593652	+	ECNIHC_03320	abgB	Metal-dependent amidase/aminoacylase/carboxypeptidase	COG:COG1473, COG:R, RefSeq:WP_001033442.1, SO:0001217, UniParc:UPI00026E224E, UniRef:UniRef100_A0A0J8TBH7, UniRef:UniRef50_A0A0P7Z4F9, UniRef:UniRef90_R8Z254
contig_1	cds	593709	594716	-	ECNIHC_03325	araC	AraC-type DNA-binding domain and AraC-containing proteins	COG:COG2207, COG:K, RefSeq:WP_001136631.1, SO:0001217, UniParc:UPI0001785DB5, UniRef:UniRef100_A0A0D8GDK3, UniRef:UniRef50_N8R917, UniRef:UniRef90_R8Z6Q6
contig_1	cds	594902	595162	+	ECNIHC_03330		hypothetical protein
contig_1	cds	595219	595956	+	ECNIHC_03335		fatty acid desaturase	SO:0001217, UniRef:UniRef50_A0A3M3GPC8, UniRef:UniRef90_UPI0010F7E956
contig_1	cds	596057	596665	-	ECNIHC_03340	rhtB	Threonine/homoserine/homoserine lactone efflux protein	COG:COG1280, COG:E, RefSeq:WP_000807279.1, SO:0001217, UniParc:UPI0002BC6D14, UniRef:UniRef100_A0A8B4MXJ7, UniRef:UniRef50_A0A0J5GJI5, UniRef:UniRef90_N9S2V1
contig_1	cds	596921	597793	+	ECNIHC_03345	lysR	DNA-binding transcriptional regulator, LysR family	COG:COG0583, COG:K, RefSeq:WP_000572805.1, SO:0001217, UniParc:UPI0002B9AAFC, UniRef:UniRef100_A0A8B4MWW1, UniRef:UniRef50_N8ZQ22, UniRef:UniRef90_N8S5X0
contig_1	cds	598160	598801	+	ECNIHC_03350		DUF1852 domain-containing protein	SO:0001217, UniRef:UniRef50_D6YQD3
contig_1	cds	598792	599145	+	ECNIHC_03355		DUF1852 domain-containing protein	SO:0001217, UniRef:UniRef50_U6ZW45, UniRef:UniRef90_U6ZW45
contig_1	cds	599167	600210	+	ECNIHC_03360	metE	methionine synthase	COG:COG0620, COG:E, RefSeq:WP_000735351.1, SO:0001217, UniParc:UPI00026E1246, UniRef:UniRef100_A0A077GU37, UniRef:UniRef50_A0A0F1RWS0, UniRef:UniRef90_A0A0F1RWS0
contig_1	cds	600395	600886	+	ECNIHC_03365	rutF	FMN reductase RutF, DIM6/NTAB family	COG:C, COG:COG1853, RefSeq:WP_000249482.1, SO:0001217, UniParc:UPI000165E78D, UniRef:UniRef100_A0A059ZLN5, UniRef:UniRef50_J3DEY0, UniRef:UniRef90_A0A059ZLN5
contig_1	cds	601080	601331	-	ECNIHC_03370		Transposase	SO:0001217, UniRef:UniRef50_A0A1Y3F4H4
contig_1	ncRNA	601185	601269	+	ECNIHC_03375	C4	C4 antisense RNA	RFAM:RF01695, SO:0000644
contig_1	cds	601944	602150	+	ECNIHC_03380		hypothetical protein
contig_1	cds	602110	602460	-	ECNIHC_03385		hypothetical protein
contig_1	cds	602736	603404	-	ECNIHC_03390		Mrr-cat domain-containing protein	SO:0001217, UniRef:UniRef50_A0A3G6YKW3
contig_1	cds	603505	603783	-	ECNIHC_03395		Darcynin 1	RefSeq:WP_001162235.1, SO:0001217, UniParc:UPI00026E1258, UniRef:UniRef100_A0A0M3F9E4, UniRef:UniRef50_A3M2N9, UniRef:UniRef90_A0A0M3F9E4
contig_1	cds	603828	604460	-	ECNIHC_03400	lysR	LysR substrate-binding domain-containing protein	SO:0001217, UniRef:UniRef50_UPI001129A941, UniRef:UniRef90_UPI001129A941
contig_1	cds	604466	604690	-	ECNIHC_03405		hypothetical protein	PFAM:PF00126.30
contig_1	cds	604941	605603	+	ECNIHC_03410	phzF	Phenazine biosynthesis protein PhzF family	SO:0001217, UniRef:UniRef50_A0A1H8SPQ5
contig_1	cds	605579	605833	+	ECNIHC_03415	phzF	Phenazine biosynthesis protein PhzF family	SO:0001217, UniRef:UniRef50_A0A1H8SPR1, UniRef:UniRef90_A0A1H8SPR1
contig_1	cds	606120	606899	-	ECNIHC_03420		Sel1 repeat family protein	RefSeq:WP_000547729.1, SO:0001217, UniParc:UPI0002BA75F2, UniRef:UniRef100_A0A0M3F8M6, UniRef:UniRef50_D8JFK1, UniRef:UniRef90_A0A0M3F8M6
contig_1	cds	607014	608297	-	ECNIHC_03425	nrdB	ribonucleotide-diphosphate reductase subunit beta	COG:COG0208, COG:F, RefSeq:WP_000025827.1, SO:0001217, UniParc:UPI00026E124F, UniRef:UniRef100_A0A077GTD1, UniRef:UniRef50_A0A024HF52, UniRef:UniRef90_A0A0F3LLX1
contig_1	cds	608624	611458	-	ECNIHC_03430	nrdD	ribonucleoside-diphosphate reductase subunit alpha	COG:COG1328, COG:F, RefSeq:WP_000111541.1, SO:0001217, UniParc:UPI0002B93EB6, UniRef:UniRef100_A0A8B4MXG8, UniRef:UniRef50_A0A455T989, UniRef:UniRef90_V5VGK0
contig_1	cds	611990	612706	+	ECNIHC_03435	bfmR	response regulator transcription factor BfmR	BlastRules:WP_000076440, COG:COG0745, COG:TK, RefSeq:WP_000076440.1, SO:0001217, UniParc:UPI00003B74B7, UniRef:UniRef100_A0A151YT08, UniRef:UniRef50_A0A6L5C6F0, UniRef:UniRef90_V2TXV0
contig_1	cds	612739	614388	+	ECNIHC_03440	bfmS	sensor histidine kinase BfmS	BlastRules:WP_000472465, COG:COG0642, COG:T, RefSeq:WP_000472466.1, SO:0001217, UniParc:UPI0002818D1F, UniRef:UniRef100_A0A081H7F6, UniRef:UniRef50_A0A7J7BRP4, UniRef:UniRef90_Q2VSW5
contig_1	cds	614410	614763	-	ECNIHC_03445		Bacteriocin immunity protein	RefSeq:WP_001047855.1, SO:0001217, UniParc:UPI000165E6B9, UniRef:UniRef100_V5VHV3, UniRef:UniRef50_V5VHV3, UniRef:UniRef90_V5VHV3
contig_1	cds	614856	615812	-	ECNIHC_03450		GGDEF domain-containing protein	SO:0001217, UniRef:UniRef50_A0A1R3L3Z2, UniRef:UniRef90_UPI0004F54053
contig_1	cds	616761	617249	+	ECNIHC_03455	nuoA	NADH:ubiquinone oxidoreductase subunit 3 (chain A)	COG:C, COG:COG0838, SO:0001217, UniRef:UniRef50_A0A022J6L5, UniRef:UniRef90_A0A022J6L5
contig_1	cds	617256	617933	+	ECNIHC_03460	nuoB	NADH-quinone oxidoreductase subunit B	COG:C, COG:COG0377, EC:7.1.1.-, GO:0005506, GO:0005886, GO:0008137, GO:0048038, GO:0051539, RefSeq:WP_000878003.1, SO:0001217, UniParc:UPI000165E6B6, UniRef:UniRef100_B7GZC0, UniRef:UniRef50_Q8EI30, UniRef:UniRef90_Q6FE70
contig_1	cds	618018	619805	+	ECNIHC_03465	nuoC	NADH-quinone oxidoreductase subunit C/D	COG:C, COG:COG0852, EC:7.1.1.-, GO:0005886, GO:0008137, GO:0022904, GO:0030964, GO:0048038, GO:0051287, RefSeq:WP_000852151.1, SO:0001217, UniParc:UPI0002BBD309, UniRef:UniRef100_A0A8B4MXI0, UniRef:UniRef50_B2VIV5, UniRef:UniRef90_Q6FE69
contig_1	cds	619819	620328	+	ECNIHC_03470	nuoE	NADH-quinone oxidoreductase subunit NuoE	COG:C, COG:COG1905, RefSeq:WP_000973141.1, SO:0001217, UniParc:UPI0002BBDCEE, UniRef:UniRef100_A0A8B4MWU6, UniRef:UniRef50_D5VBC7, UniRef:UniRef90_V5VHU8
contig_1	cds	620325	621656	+	ECNIHC_03475	nuoF	NADH-quinone oxidoreductase subunit NuoF	COG:C, COG:COG1894, RefSeq:WP_001091095.1, SO:0001217, UniParc:UPI000172FD15, UniRef:UniRef100_A0A059ZJ19, UniRef:UniRef50_A0A1W6KC86, UniRef:UniRef90_A0A4Q4GZV4
contig_1	cds	621668	624352	+	ECNIHC_03480	nuoG	NADH-quinone oxidoreductase subunit NuoG	COG:C, COG:COG1034, RefSeq:WP_000190953.1, SO:0001217, UniParc:UPI000172FD16, UniRef:UniRef100_V5VGD9, UniRef:UniRef50_Q9KGW3, UniRef:UniRef90_V5VGD9
contig_1	cds	624356	625372	+	ECNIHC_03485	nuoH	NADH-quinone oxidoreductase subunit NuoH	COG:C, COG:COG1005, EC:7.1.1.-, GO:0005886, GO:0016655, GO:0048038, KEGG:K00337, RefSeq:WP_001070989.1, SO:0001217, UniParc:UPI00015B3CDC, UniRef:UniRef100_A3M2Q4, UniRef:UniRef50_Q8EI35, UniRef:UniRef90_Q6FE65
contig_1	cds	625391	625933	+	ECNIHC_03490	nuoI	NADH-quinone oxidoreductase subunit NuoI	COG:C, COG:COG1143, EC:7.1.1.-, GO:0005506, GO:0005886, GO:0048038, GO:0050136, GO:0051539, RefSeq:WP_000276693.1, SO:0001217, UniParc:UPI0001596A93, UniRef:UniRef100_B2HU48, UniRef:UniRef50_Q8RQ74, UniRef:UniRef90_B2HU48
contig_1	cds	625930	626451	+	ECNIHC_03495	nuoJ	NADH-quinone oxidoreductase subunit J	COG:C, COG:COG0839, RefSeq:WP_000990016.1, SO:0001217, UniParc:UPI000165F247, UniRef:UniRef100_A0A151YT88, UniRef:UniRef50_U2G1U9, UniRef:UniRef90_A0A022I6P4
contig_1	cds	626451	626759	+	ECNIHC_03500	nuoK	NADH-quinone oxidoreductase subunit NuoK	COG:C, COG:COG0713, EC:7.1.1.-, GO:0005886, GO:0042773, GO:0048038, GO:0050136, KEGG:K00340, RefSeq:WP_000529822.1, SO:0001217, UniParc:UPI000165E5D4, UniRef:UniRef100_B7GZB2, UniRef:UniRef50_Q8EI38, UniRef:UniRef90_Q6FE62
contig_1	cds	626756	630244	+	ECNIHC_03505		hypothetical protein
contig_1	cds	630247	631743	+	ECNIHC_03510	nuoN	NADH-quinone oxidoreductase subunit NuoN	COG:C, COG:COG1007, EC:7.1.1.-, GO:0005886, GO:0008137, GO:0042773, GO:0048038, RefSeq:WP_001011955.1, SO:0001217, UniParc:UPI000165E5D1, UniRef:UniRef100_B7I751, UniRef:UniRef50_B7I751, UniRef:UniRef90_B7I751
contig_1	cds	631842	632477	+	ECNIHC_03515	upp	uracil phosphoribosyltransferase	COG:COG0035, COG:F, EC:2.4.2.9, GO:0000287, GO:0004845, GO:0005525, GO:0006223, GO:0044206, KEGG:K00761, RefSeq:WP_001007343.1, SO:0001217, UniParc:UPI000165E5D0, UniRef:UniRef100_B7GZA8, UniRef:UniRef50_Q74EM9, UniRef:UniRef90_Q6FE58
contig_1	cds	632594	632887	+	ECNIHC_03520	cspC	Cold shock protein, CspA family	COG:COG1278, COG:K, RefSeq:WP_000806835.1, SO:0001217, UniParc:UPI0001AEF429, UniRef:UniRef100_A0A0B9XFX8, UniRef:UniRef50_N8P1S1, UniRef:UniRef90_V5VGI1
contig_1	cds	632907	633479	-	ECNIHC_03525	lysR	LysR substrate-binding domain-containing protein	SO:0001217, UniRef:UniRef50_UPI0012542392
contig_1	cds	633581	633793	-	ECNIHC_03530	lysR	LysR family transcriptional regulator	SO:0001217, UniRef:UniRef50_UPI000F0393A5
contig_1	cds	633880	634182	+	ECNIHC_03535		hypothetical protein	PFAM:PF00970.27
contig_1	cds	634179	634640	+	ECNIHC_03540	fpr	(pseudo) Flavodoxin/ferredoxin--NADP reductase	COG:C, COG:COG1018, SO:0001217, UniRef:UniRef50_A0A2D2LTK0, UniRef:UniRef90_A0A0M3F8X4
contig_1	cds	634686	635108	-	ECNIHC_03545		Competence protein	RefSeq:WP_000990349.1, SO:0001217, UniParc:UPI000165E5CB, UniRef:UniRef100_V5VG21, UniRef:UniRef50_Q6FE54, UniRef:UniRef90_V5VG21
contig_1	cds	635397	635525	+	ECNIHC_03550		hypothetical protein	SO:0001217, UniRef:UniRef50_A0A7U3XWX9, UniRef:UniRef90_A0A7U3XWX9
contig_1	cds	635893	636396	+	ECNIHC_03555		hypothetical protein
contig_1	cds	636360	637523	+	ECNIHC_03560		mechanosensitive ion channel	SO:0001217, UniRef:UniRef50_UPI000AC34CB7, UniRef:UniRef90_UPI000AC34CB7
contig_1	cds	637652	637822	+	ECNIHC_03565		Signal peptide protein	RefSeq:WP_000742883.1, SO:0001217, UniParc:UPI00015A264A, UniRef:UniRef100_A0A077GES1, UniRef:UniRef50_N8ZME1, UniRef:UniRef90_A0A077GES1
contig_1	cds	637835	639034	-	ECNIHC_03570	yhiN	putative flavoprotein YhiN	COG:COG2081, COG:R, RefSeq:WP_000071498.1, SO:0001217, UniParc:UPI00026E1365, UniRef:UniRef100_A0A0M3F8X1, UniRef:UniRef50_A0A0M4GGP6, UniRef:UniRef90_N8S937
contig_1	cds	639151	640032	-	ECNIHC_03575	acd	1-aminocyclopropane-1-carboxylate deaminase/D-cysteine desulfhydrase, PLP-dependent ACC family	COG:COG2515, COG:E, RefSeq:WP_000459524.1, SO:0001217, UniParc:UPI0002BAE197, UniRef:UniRef100_A0A8B4MXG0, UniRef:UniRef50_N9B645, UniRef:UniRef90_A0A0D5YM20
contig_1	cds	640098	641213	-	ECNIHC_03580	emrA	Multidrug resistance efflux pump EmrA	COG:COG1566, COG:V, RefSeq:WP_088753212.1, SO:0001217, UniParc:UPI000B54139C, UniRef:UniRef100_UPI000B54139C, UniRef:UniRef50_N9MFC0, UniRef:UniRef90_R8XZ21
contig_1	cds	641254	642276	-	ECNIHC_03585		MFS transporter	SO:0001217, UniRef:UniRef50_D0S868
contig_1	cds	642377	642646	-	ECNIHC_03590		hypothetical protein
contig_1	cds	642739	642894	-	ECNIHC_03595		hypothetical protein
contig_1	cds	642896	643459	-	ECNIHC_03600	acrR	DNA-binding protein, AcrR family, includes nucleoid occlusion protein SlmA	COG:COG1309, COG:K, SO:0001217, UniRef:UniRef50_N9N9F5, UniRef:UniRef90_R8YCX0
contig_1	cds	643638	644261	+	ECNIHC_03605	rhtB	Threonine/homoserine/homoserine lactone efflux protein	COG:COG1280, COG:E, RefSeq:WP_000463103.1, SO:0001217, UniParc:UPI000165E50B, UniRef:UniRef100_V5VG04, UniRef:UniRef50_A0A0Q1ZJK5, UniRef:UniRef90_A0A0Q1ZJK5
contig_1	cds	644482	644610	+	ECNIHC_03610		Lipoprotein	RefSeq:WP_001261036.1, SO:0001217, UniParc:UPI0001859DA8, UniRef:UniRef100_A0A059ZPL5, UniRef:UniRef50_A0A013SWR3, UniRef:UniRef90_A0A241ZEF2
contig_1	cds	644737	645342	-	ECNIHC_03615		Methionine--tRNA ligase	SO:0001217, UniRef:UniRef50_A0A1B8P1U4
contig_1	cds	645345	646799	-	ECNIHC_03620		Methionine--tRNA ligase	SO:0001217, UniRef:UniRef50_A0A378J2D8
contig_1	cds	647086	647586	+	ECNIHC_03625		Apolipoprotein A1/A4/E domain protein	RefSeq:WP_000206123.1, SO:0001217, UniParc:UPI0002985E62, UniRef:UniRef100_A0A3R9SLH7, UniRef:UniRef50_A0A7H2SES7, UniRef:UniRef90_A0A3R9UB08
contig_1	cds	647732	648961	+	ECNIHC_03630	apbC	iron-sulfur cluster carrier protein ApbC	COG:COG0489, COG:D, RefSeq:WP_000118687.1, SO:0001217, UniParc:UPI0002BA8742, UniRef:UniRef100_A0A8B4MXK8, UniRef:UniRef50_A0A0D5YLT0, UniRef:UniRef90_A0A0D5YLT0
contig_1	cds	648942	649115	+	ECNIHC_03635		(pseudo) hypothetical protein	SO:0001217, UniRef:UniRef50_A0A090BDT3, UniRef:UniRef90_A0A090BDT3
contig_1	cds	649105	649500	+	ECNIHC_03640		5'-methylthioadenosine/S-adenosylhomocysteine nucleosidase	SO:0001217, UniRef:UniRef50_A0A833PAV1
contig_1	cds	649665	649976	+	ECNIHC_03645		MTA/SAH nucleosidase	SO:0001217, UniRef:UniRef50_A0A8B4N8W3, UniRef:UniRef90_A0A8B4N8W3
contig_1	cds	650007	650573	-	ECNIHC_03650		DUF2062 domain-containing protein	COG:COG3216, COG:S, RefSeq:WP_000605097.1, SO:0001217, UniParc:UPI0001785E16, UniRef:UniRef100_V5VHR8, UniRef:UniRef50_Q6FE31, UniRef:UniRef90_A0A836LXF9
contig_1	cds	650930	651091	+	ECNIHC_03655	rhtB	Threonine/homoserine/homoserine lactone efflux protein	COG:COG1280, COG:E, SO:0001217, UniParc:UPI0002E9C6B6, UniRef:UniRef100_A0A219C8E7, UniRef:UniRef50_Q6FE30, UniRef:UniRef90_R8Z1M8
contig_1	cds	651160	651399	+	ECNIHC_03660	lysE	(pseudo) LysE family transporter	SO:0001217, UniRef:UniRef50_UPI000C191D08, UniRef:UniRef90_UPI001D18D026
contig_1	cds	651636	652205	+	ECNIHC_03665	dcd	dCTP deaminase	COG:COG0717, COG:F, EC:3.5.4.13, GO:0000166, GO:0006226, GO:0006229, GO:0008829, RefSeq:WP_000985728.1, SO:0001217, UniParc:UPI000165E503, UniRef:UniRef100_B7GZ86, UniRef:UniRef50_Q7VJQ0, UniRef:UniRef90_Q6FE29
contig_1	cds	652500	653807	+	ECNIHC_03670	filA	Protein FilA	RefSeq:WP_001248735.1, SO:0001217, UniParc:UPI00026E136F, UniRef:UniRef100_A0A0G4QN23, UniRef:UniRef50_D8JFD8, UniRef:UniRef90_N8S921
contig_1	cds	654026	656161	+	ECNIHC_03675		Signal peptide-containing protein	SO:0001217, UniParc:UPI000DE7238B, UniRef:UniRef100_A0A8B4MX75, UniRef:UniRef50_F0KEW2, UniRef:UniRef90_N9S307
contig_1	cds	656177	656902	+	ECNIHC_03680		Signal peptide protein	RefSeq:WP_000724339.1, SO:0001217, UniParc:UPI00026E1371, UniRef:UniRef100_A0A0J8VZE2, UniRef:UniRef50_F0KEW3, UniRef:UniRef90_F0KEW3
contig_1	cds	656935	658041	+	ECNIHC_03685		(pseudo) heme utilization protein	SO:0001217, UniRef:UniRef50_N8WBD3, UniRef:UniRef90_UPI002074DD4C
contig_1	cds	658035	659345	+	ECNIHC_03690		(pseudo) heme utilization protein	SO:0001217, UniRef:UniRef50_N8VLD4, UniRef:UniRef90_UPI00061E8F3A
contig_1	cds	659507	659842	+	ECNIHC_03695		PEP-CTERM sorting domain-containing protein	SO:0001217, UniRef:UniRef50_A0A062GXJ5
contig_1	cds	659857	660459	+	ECNIHC_03700		(pseudo) Signal peptide protein	SO:0001217, UniRef:UniRef50_F0KEW5, UniRef:UniRef90_F0KEW5
contig_1	cds	660539	661483	-	ECNIHC_03705	dusA	tRNA-dihydrouridine synthase	COG:COG0042, COG:J, RefSeq:WP_001984199.1, SO:0001217, UniParc:UPI000165E4FD, UniRef:UniRef100_A0A059ZJ61, UniRef:UniRef50_Q4FQ57, UniRef:UniRef90_A0A143IWT3
contig_1	cds	661568	662296	-	ECNIHC_03710	ypjD	ABC-type uncharacterized transport system, permease component	COG:COG4137, COG:R, SO:0001217, UniParc:UPI0000F2F38F, UniRef:UniRef100_V5VFZ3, UniRef:UniRef50_Q6FDW9, UniRef:UniRef90_N9D7Y2
contig_1	cds	662516	663925	+	ECNIHC_03715	ffh	signal recognition particle protein	COG:COG0541, COG:U, RefSeq:WP_000460625.1, SO:0001217, UniParc:UPI000165E4FB, UniRef:UniRef100_V5VHQ9, UniRef:UniRef50_Q8K9F7, UniRef:UniRef90_V5VHQ9
contig_1	cds	663848	664708	-	ECNIHC_03720		pantothenate kinase	EC:2.7.1.33, KEGG:K03525, SO:0001217, UniRef:UniRef50_Q6FDW7, UniRef:UniRef90_A0A6F8TJD2
contig_1	cds	664724	665476	-	ECNIHC_03725	birA2	Biotin-(acetyl-CoA carboxylase) ligase	COG:COG0340, COG:H, RefSeq:WP_000362828.1, SO:0001217, UniParc:UPI00026E1374, UniRef:UniRef100_A0A0E1FMX9, UniRef:UniRef50_A0A150HW81, UniRef:UniRef90_A0A446ZMP7
contig_1	cds	665507	666265	+	ECNIHC_03730	tauE	Sulfite exporter TauE/SafE/YfcA and related permeases, UPF0721 family	COG:COG0730, COG:P, SO:0001217, UniRef:UniRef50_Q6FDW5, UniRef:UniRef90_T2HTZ3
contig_1	cds	666557	667252	+	ECNIHC_03735	gntR	DNA-binding transcriptional regulator, GntR family	COG:COG1802, COG:K, RefSeq:WP_001047228.1, SO:0001217, UniParc:UPI000165E426, UniRef:UniRef100_T2HRK7, UniRef:UniRef50_N8ZJU5, UniRef:UniRef90_N8PXD8
contig_1	cds	667263	670712	+	ECNIHC_03740	smc	chromosome segregation protein SMC	COG:COG1196, COG:D, RefSeq:WP_001239973.1, SO:0001217, UniParc:UPI0002B96F70, UniRef:UniRef100_A0A8B4MXP0, UniRef:UniRef50_A0A0A8XMF5, UniRef:UniRef90_A0A0A8XMF5
contig_1	cds	670714	671751	+	ECNIHC_03745	zipA	Cell division protein ZipA, interacts with FtsZ	COG:COG3115, COG:D, RefSeq:WP_000405211.1, SO:0001217, UniParc:UPI000165F136, UniRef:UniRef100_A0A0D7TQI0, UniRef:UniRef50_A0A0E2GJ64, UniRef:UniRef90_A0A0D7TQI0
contig_1	cds	671846	672475	+	ECNIHC_03750	ligA	(pseudo) NAD-dependent DNA ligase LigA	SO:0001217, UniRef:UniRef50_A0A348Y7E6, UniRef:UniRef90_A0A022J7L4
contig_1	cds	672568	673881	+	ECNIHC_03755	ligA	NAD-dependent DNA ligase LigA	SO:0001217, UniRef:UniRef50_A0A380U5C7, UniRef:UniRef90_UPI0004F5755F
contig_1	cds	674135	674599	+	ECNIHC_03760	bfr	bacterioferritin	COG:COG2193, COG:P, EC:1.16.3.1, KEGG:K03594, RefSeq:WP_001214863.1, SO:0001217, UniParc:UPI0000F2F3C2, UniRef:UniRef100_A0A0E1PTR4, UniRef:UniRef50_A0A1L6KPR8, UniRef:UniRef90_A0A1L6KPR8
contig_1	cds	674838	676085	+	ECNIHC_03765	fucP	Fucose permease	COG:COG0738, COG:G, SO:0001217, UniParc:UPI000165E422, UniRef:UniRef100_A0A077GUC4, UniRef:UniRef50_F0KEX8, UniRef:UniRef90_N8QVU5
contig_1	cds	676153	677583	-	ECNIHC_03770	otsA	Trehalose-6-phosphate synthase, GT20 family	COG:COG0380, COG:G, RefSeq:WP_000040107.1, SO:0001217, UniParc:UPI0002B9C067, UniRef:UniRef100_UPI0002B9C067, UniRef:UniRef50_Q6FBE9, UniRef:UniRef90_T2HTY7
contig_1	cds	677638	678204	-	ECNIHC_03775	otsB	trehalose-phosphatase	COG:COG1877, COG:G, SO:0001217, UniRef:UniRef50_A0A6H3U8E3, UniRef:UniRef90_A0A6H3U8E3
contig_1	cds	678773	679006	+	ECNIHC_03780		hypothetical protein
contig_1	cds	678993	679505	+	ECNIHC_03785		hydrolase	SO:0001217, UniRef:UniRef50_UPI001BC88BF1, UniRef:UniRef90_UPI001BC88BF1
contig_1	cds	679596	680876	+	ECNIHC_03790	bioA	adenosylmethionine--8-amino-7-oxononanoate transaminase	COG:COG0161, COG:H, EC:2.6.1.62, KEGG:K00833, RefSeq:WP_000131429.1, SO:0001217, UniParc:UPI000288D919, UniRef:UniRef100_A0A8B4MXJ2, UniRef:UniRef50_X0RLL8, UniRef:UniRef90_F0KEY2
contig_1	cds	680878	682035	+	ECNIHC_03795	bioF	7-keto-8-aminopelargonate synthetase or related enzyme	COG:COG0156, COG:H, RefSeq:WP_000054315.1, SO:0001217, UniParc:UPI0002BB29ED, UniRef:UniRef100_A0A8B4MX53, UniRef:UniRef50_A0A0D5YLY4, UniRef:UniRef90_A0A0D5YLY4
contig_1	cds	682032	682781	+	ECNIHC_03800	bioC	malonyl-ACP O-methyltransferase BioC	COG:C, COG:COG4106, RefSeq:WP_000055883.1, SO:0001217, UniParc:UPI0002BA16C9, UniRef:UniRef100_A0A8B4MXN0, UniRef:UniRef50_F0KEY4, UniRef:UniRef90_A0A219C8L6
contig_1	cds	682782	683438	+	ECNIHC_03805	bioD	dethiobiotin synthase	COG:COG0132, COG:H, RefSeq:WP_000016594.1, SO:0001217, UniParc:UPI0002789769, UniRef:UniRef100_A0A1S2FJ54, UniRef:UniRef50_A0A059ZJP9, UniRef:UniRef90_A0A059ZJP9
contig_1	cds	683490	684413	-	ECNIHC_03810	rluB	23S rRNA pseudouridine(2605) synthase RluB	RefSeq:WP_001291249.1, SO:0001217, UniParc:UPI000165E41A, UniRef:UniRef100_V5VG80, UniRef:UniRef50_A0A3G6Z1J0, UniRef:UniRef90_A0A3G6Z1J0
contig_1	cds	684455	685051	-	ECNIHC_03815	scpB	SMC-Scp complex subunit ScpB	COG:COG1386, COG:K, RefSeq:WP_000093856.1, SO:0001217, UniParc:UPI0000F2F3CD, UniRef:UniRef100_V5VFW6, UniRef:UniRef50_Q6FDU6, UniRef:UniRef90_A0A0A8XL11
contig_1	cds	685048	685815	-	ECNIHC_03820	scpA	Chromatin segregation and condensation protein Rec8/ScpA/Scc1, kleisin family	COG:COG1354, COG:L, KEGG:K05896, SO:0001217, UniParc:UPI0002BC5312, UniRef:UniRef100_A0A8B4MWU1, UniRef:UniRef50_A0A084XSM8, UniRef:UniRef90_A0A084XSM8
contig_1	cds	686063	686680	-	ECNIHC_03825	tsaC	L-threonylcarbamoyladenylate synthase	COG:COG0009, COG:J, RefSeq:WP_000902820.1, SO:0001217, UniParc:UPI000165E348, UniRef:UniRef100_D0C9K2, UniRef:UniRef50_P45103, UniRef:UniRef90_F0KEY9
contig_1	cds	686770	687432	-	ECNIHC_03830	epmC	Elongation factor P hydroxylase EpmC (EF-P beta-lysylation pathway)	COG:COG3101, COG:J, EC:1.14.-.-, KEGG:K09906, RefSeq:WP_000550442.1, SO:0001217, UniParc:UPI0002B99584, UniRef:UniRef100_A0A077GAW9, UniRef:UniRef50_A0A059ZJQ4, UniRef:UniRef90_A0A059ZJQ4
contig_1	cds	687529	688089	+	ECNIHC_03835	yceD	23S rRNA accumulation protein YceD (essential in plants, uncharacterized in bacteria)	COG:COG1399, COG:J, RefSeq:WP_001275712.1, SO:0001217, UniParc:UPI000165E346, UniRef:UniRef100_A0A059ZF92, UniRef:UniRef50_A0A1G6N9V9, UniRef:UniRef90_N8ZE32
contig_1	cds	688164	688349	+	ECNIHC_03840	rpmF	50S ribosomal protein L32	COG:COG0333, COG:J, GO:0003735, GO:0006412, GO:0015934, RefSeq:WP_000290730.1, SO:0001217, UniParc:UPI0000F2F3D2, UniRef:UniRef100_B7GYS1, UniRef:UniRef50_C5BU55, UniRef:UniRef90_Q6FDU0
contig_1	cds	688501	689487	+	ECNIHC_03845	fabD	ACP S-malonyltransferase	COG:COG0331, COG:I, RefSeq:WP_001274817.1, SO:0001217, UniParc:UPI00026E1475, UniRef:UniRef100_A0A0E1JRQ1, UniRef:UniRef50_A0A077GD21, UniRef:UniRef90_A0A077GD21
contig_1	cds	689484	690218	+	ECNIHC_03850	fabG	3-oxoacyl-ACP reductase FabG	COG:COG1028, COG:I, RefSeq:WP_000191300.1, SO:0001217, UniParc:UPI000165E344, UniRef:UniRef100_V5VHN7, UniRef:UniRef50_A0A5E7EI60, UniRef:UniRef90_V5VHN7
contig_1	cds	690224	690556	+	ECNIHC_03855	acpP	acyl carrier protein	COG:COG0236, COG:I, GO:0000036, GO:0005737, SO:0001217, UniRef:UniRef50_P94123, UniRef:UniRef90_Q6FDT7
contig_1	cds	690874	691200	+	ECNIHC_03860	lysM	peptidoglycan-binding protein LysM	SO:0001217, UniRef:UniRef50_W1HSH5, UniRef:UniRef90_UPI0021D4631D
contig_1	cds	691246	692013	-	ECNIHC_03865	thiD	Hydroxymethylpyrimidine/phosphomethylpyrimidine kinase	COG:COG0351, COG:H, RefSeq:WP_001247943.1, SO:0001217, UniParc:UPI00026E1476, UniRef:UniRef100_A0A0G4QN50, UniRef:UniRef50_A0A059ZJ96, UniRef:UniRef90_A0A059ZJ96
contig_1	cds	692111	692785	+	ECNIHC_03870	gph	Phosphoglycolate phosphatase, HAD superfamily	COG:C, COG:COG0546, RefSeq:WP_000985178.1, SO:0001217, UniParc:UPI00026E1477, UniRef:UniRef100_A0A0G4QN88, UniRef:UniRef50_A0A0D5YLX2, UniRef:UniRef90_A0A0D5YLX2
contig_1	cds	692851	693402	-	ECNIHC_03875	ribB	3,4-dihydroxy-2-butanone 4-phosphate synthase	COG:COG0108, COG:H, SO:0001217, UniRef:UniRef50_Q8EKF2, UniRef:UniRef90_A0A086I0Y5
contig_1	ncRNA-region	693600	693750	-			FMN riboswitch (RFN element)	RFAM:RF00050, SO:0000035
contig_1	cds	693926	694543	+	ECNIHC_03880		DUF2157 domain-containing protein	SO:0001217, UniRef:UniRef50_A0A014D6D9
contig_1	cds	694600	695418	+	ECNIHC_03885		(pseudo) DUF4401 domain-containing protein	SO:0001217, UniRef:UniRef50_A0A7H4K1G2, UniRef:UniRef90_UPI00112C50DE
contig_1	cds	695702	696262	+	ECNIHC_03890		Uncharacterized membrane-anchored protein	COG:COG4929, COG:S, RefSeq:WP_000716108.1, SO:0001217, UniParc:UPI00026E1479, UniRef:UniRef100_A0A0G4QNG8, UniRef:UniRef50_R8Z1Y3, UniRef:UniRef90_A0A059ZFA6
contig_1	cds	696317	696697	-	ECNIHC_03895	panD	aspartate 1-decarboxylase	COG:COG0853, COG:H, EC:4.1.1.11, GO:0004068, GO:0005737, GO:0006523, GO:0015940, KEGG:K01579, RefSeq:WP_000952664.1, SO:0001217, UniParc:UPI00015CE7B4, UniRef:UniRef100_B2HUM1, UniRef:UniRef50_Q9PGR7, UniRef:UniRef90_Q6F8I6
contig_1	cds	696828	697409	-	ECNIHC_03900	pth	aminoacyl-tRNA hydrolase	COG:COG0193, COG:J, EC:3.1.1.29, GO:0004045, GO:0005737, GO:0006412, RefSeq:WP_000065594.1, SO:0001217, UniParc:UPI000165E33B, UniRef:UniRef100_B7GYR0, UniRef:UniRef50_B7GYR0, UniRef:UniRef90_B7GYR0
contig_1	cds	697430	697726	-	ECNIHC_03905	rplY	50S ribosomal protein L25	COG:COG1825, COG:J, GO:0003735, GO:0005840, GO:0006412, GO:0008097, GO:1990904, RefSeq:WP_001273421.1, SO:0001217, UniParc:UPI0001785C14, UniRef:UniRef100_A3M2X2, UniRef:UniRef50_Q6F8I8, UniRef:UniRef90_Q6F8I8
contig_1	cds	697826	698776	-	ECNIHC_03910	prs	Phosphoribosylpyrophosphate synthetase	COG:COG0462, COG:F, RefSeq:WP_001133287.1, SO:0001217, UniParc:UPI0000F2F79A, UniRef:UniRef100_A0A0E1PZS4, UniRef:UniRef50_Q8ZEY2, UniRef:UniRef90_A0A150HV97
contig_1	tRNA	698813	698887	-	ECNIHC_03915	trnQ	tRNA-Gln(ttg)	SO:0000261
contig_1	tRNA	698979	699053	-	ECNIHC_03920	trnQ	tRNA-Gln(ttg)	SO:0000261
contig_1	tRNA	699075	699149	-	ECNIHC_03925	trnQ	tRNA-Gln(ttg)	SO:0000261
contig_1	tRNA	699177	699251	-	ECNIHC_03930	trnQ	tRNA-Gln(ttg)	SO:0000261
contig_1	cds	700458	702392	-	ECNIHC_03935	tadD	Flp pilus assembly protein TadD, contains TPR repeats	COG:COG5010, COG:UW, SO:0001217, UniRef:UniRef50_Q6F8J2, UniRef:UniRef90_D8JF92
contig_1	cds	702481	702942	+	ECNIHC_03940		hypothetical protein	PFAM:PF05201.18
contig_1	cds	702921	703763	+	ECNIHC_03945	hemA	(pseudo) glutamyl-tRNA reductase	COG:COG0373, COG:H, EC:1.2.1.70, GO:0006782, GO:0008883, GO:0050661, SO:0001217, UniRef:UniRef50_Q6F8J3, UniRef:UniRef90_B7GYQ4
contig_1	cds	703760	705409	-	ECNIHC_03950	dnaG	DNA primase (bacterial type)	COG:COG0358, COG:L, EC:2.7.7.101, KEGG:K02316, SO:0001217, UniRef:UniRef50_A0A811GCG8, UniRef:UniRef90_A0A8B4MX81
contig_1	cds	705409	705624	-	ECNIHC_03955		hypothetical protein
contig_1	cds	705783	706877	-	ECNIHC_03960	bamD	Outer membrane protein assembly factor BamD, BamD/ComL family	COG:COG4105, COG:M, SO:0001217, UniRef:UniRef50_A0A3B7QHQ3, UniRef:UniRef90_A0A0C2LLC6
contig_1	cds	707010	708062	+	ECNIHC_03965	rluD	23S rRNA pseudouridine(1911/1915/1917) synthase RluD	COG:COG0564, COG:J, EC:5.4.99.23, KEGG:K06180, RefSeq:WP_000199621.1, SO:0001217, UniParc:UPI000165E262, UniRef:UniRef100_V5VFU0, UniRef:UniRef50_A0A3G6YKS9, UniRef:UniRef90_A0A3G6YKS9
contig_1	cds	708073	708270	+	ECNIHC_03970	pgeF	peptidoglycan editing factor PgeF	COG:COG1496, COG:P, RefSeq:WP_142890807.1, SO:0001217, UniParc:UPI00115EC9C4, UniRef:UniRef100_A0A828SF85, UniRef:UniRef50_A0A0D5YLV8, UniRef:UniRef90_A0A0D5YLV8
contig_1	cds	708267	708809	+	ECNIHC_03975	pgeF	peptidoglycan editing factor PgeF	EC:2.4.2.1, EC:2.4.2.28, EC:3.5.4.4, KEGG:K05810, SO:0001217, UniRef:UniRef50_D0C9M6, UniRef:UniRef90_D0C9M6
contig_1	cds	709030	709581	+	ECNIHC_03980	wrbA	Multimeric flavodoxin WrbA, includes NAD(P)H:quinone oxidoreductase	COG:C, COG:COG0655, RefSeq:WP_000056380.1, SO:0001217, UniParc:UPI0002BA7184, UniRef:UniRef100_A0A8B4MX17, UniRef:UniRef50_A0A1R7QDD5, UniRef:UniRef90_A0A446ZMG7
contig_1	cds	709754	710095	-	ECNIHC_03985		SsrA-binding protein	SO:0001217, UniRef:UniRef50_W9TKQ0
contig_1	cds	710197	710397	-	ECNIHC_03990	alpA	AlpA family phage regulatory protein	RefSeq:WP_000401870.1, SO:0001217, UniParc:UPI00028BF107, UniRef:UniRef100_A0A0E1FS17, UniRef:UniRef50_N9NCF4, UniRef:UniRef90_A0A241ZG53
contig_1	cds	710561	710860	-	ECNIHC_03995		hypothetical protein
contig_1	cds	710857	711336	-	ECNIHC_04000		Phage protein	RefSeq:WP_057690447.1, SO:0001217, UniParc:UPI0007075B17, UniRef:UniRef100_A0A809J997, UniRef:UniRef50_A0A246A742, UniRef:UniRef90_A0A809J997
contig_1	cds	711341	711709	-	ECNIHC_04005		Bacteriophage protein	RefSeq:WP_105918554.1, SO:0001217, UniParc:UPI000D01F60A, UniRef:UniRef100_UPI000D01F60A, UniRef:UniRef50_A0A0A8TKR5, UniRef:UniRef90_A0A014ATL0
contig_1	cds	711706	713151	-	ECNIHC_04010		hypothetical protein
contig_1	cds	713161	713388	-	ECNIHC_04015		Phage protein	RefSeq:WP_105918551.1, SO:0001217, UniParc:UPI000D01985E, UniRef:UniRef100_UPI000D01985E, UniRef:UniRef50_A0A0D5YF23, UniRef:UniRef90_A0A0D5YF23
contig_1	cds	713381	713725	-	ECNIHC_04020		CACTA en-spm transposon protein	RefSeq:WP_057690442.1, SO:0001217, UniParc:UPI000707C226, UniRef:UniRef100_A0A657YIE0, UniRef:UniRef50_A0A0E2GKM9, UniRef:UniRef90_A0A143J3C7
contig_1	cds	713725	714003	-	ECNIHC_04025		Phosphomannomutase	RefSeq:WP_228154646.1, SO:0001217, UniParc:UPI000A54C28C, UniRef:UniRef100_A0A657YJU4, UniRef:UniRef50_B0V872, UniRef:UniRef90_B0V872
contig_1	cds	714011	714388	-	ECNIHC_04030		PepSY-like domain-containing protein	RefSeq:WP_002064626.1, SO:0001217, UniParc:UPI000165E3C0, UniRef:UniRef100_A0A265AFP3, UniRef:UniRef50_A0A241ZGC3, UniRef:UniRef90_A0A241ZGC3
contig_1	cds	714882	715307	-	ECNIHC_04035		(pseudo) Transporter	SO:0001217, UniRef:UniRef50_A0A8B4MSF3, UniRef:UniRef90_A0A8B4MSF3
contig_1	cds	715397	715858	+	ECNIHC_04040		hypothetical protein
contig_1	cds	715860	716003	-	ECNIHC_04045		hypothetical protein
contig_1	cds	716107	716292	+	ECNIHC_04050		DNA-binding protein	RefSeq:WP_032049833.1, SO:0001217, UniParc:UPI00044EBBDC, UniRef:UniRef100_UPI00148F1069, UniRef:UniRef50_A0A031LY92, UniRef:UniRef90_A0A385C484
contig_1	cds	716301	716594	+	ECNIHC_04055		RHH-1 domain-containing protein	SO:0001217, UniRef:UniRef50_B0V854, UniRef:UniRef90_B0V854
contig_1	cds	716642	717520	+	ECNIHC_04060		replication protein	SO:0001217, UniRef:UniRef50_B0V855, UniRef:UniRef90_UPI00193EAED0
contig_1	cds	717517	718251	+	ECNIHC_04065		IstB-IS21 domain-containing protein	RefSeq:WP_105918547.1, SO:0001217, UniParc:UPI000D01F29A, UniRef:UniRef100_UPI000D01F29A, UniRef:UniRef50_N8Y6M1, UniRef:UniRef90_B0V856
contig_1	cds	718432	718584	+	ECNIHC_04070		Phage associated protein	RefSeq:WP_001106885.1, SO:0001217, UniParc:UPI000165E3C8, UniRef:UniRef100_A0A858S0N0, UniRef:UniRef50_A0A8B4MS89, UniRef:UniRef90_A0A858S0N0
contig_1	cds	718581	719000	+	ECNIHC_04075		DUF1064 domain-containing protein	RefSeq:WP_105918545.1, SO:0001217, UniParc:UPI000D01BED3, UniRef:UniRef100_UPI000D01BED3, UniRef:UniRef50_A0A1B2M3T0, UniRef:UniRef90_N9EI01
contig_1	cds	719018	719422	+	ECNIHC_04080		Transposase	RefSeq:WP_001261846.1, SO:0001217, UniParc:UPI0002B92A1E, UniRef:UniRef100_A0A0D5YFT3, UniRef:UniRef50_N9EBN0, UniRef:UniRef90_N9EBN0
contig_1	cds	719419	719580	+	ECNIHC_04085		Mobile element protein	RefSeq:WP_171289188.1, SO:0001217, UniParc:UPI00148CBD69, UniRef:UniRef100_UPI00148CBD69, UniRef:UniRef50_A0A828SNI6, UniRef:UniRef90_UPI0021CDDED9
contig_1	cds	719577	720215	+	ECNIHC_04090		DNA cytosine methyltransferase	SO:0001217, UniRef:UniRef50_A0A1M6EYG6, UniRef:UniRef90_UPI000F789A89
contig_1	cds	720212	720373	+	ECNIHC_04095		hypothetical protein
contig_1	cds	720376	720531	+	ECNIHC_04100		(pseudo) hypothetical protein	SO:0001217, UniRef:UniRef50_UPI0004612843, UniRef:UniRef90_UPI0012E18C8E
contig_1	cds	720524	720673	+	ECNIHC_04105		DUF2892 domain-containing protein	RefSeq:WP_162830745.1, SO:0001217, UniParc:UPI0002EA9866, UniRef:UniRef100_A0A334UZU9, UniRef:UniRef50_N9QJ70, UniRef:UniRef90_A0A334UZU9
contig_1	cds	720666	720872	+	ECNIHC_04110		S1 motif domain-containing protein	RefSeq:WP_088752959.1, SO:0001217, UniParc:UPI000B53917E, UniRef:UniRef100_UPI000B53917E, UniRef:UniRef50_A0A241YCM6, UniRef:UniRef90_UPI0002B9E4A3
contig_1	cds	720874	721290	+	ECNIHC_04115		Phage protein	RefSeq:WP_088752958.1, SO:0001217, UniParc:UPI000B545DDD, UniRef:UniRef100_UPI000B545DDD, UniRef:UniRef50_A0A7G6APP5, UniRef:UniRef90_A0A7G6APP5
contig_1	cds	721287	721685	+	ECNIHC_04120		Transposase	RefSeq:WP_225872436.1, SO:0001217, UniParc:UPI001CED730E, UniRef:UniRef100_UPI001CED730E, UniRef:UniRef50_A0A5C2IH76, UniRef:UniRef90_UPI001EF16ABE
contig_1	cds	721776	722114	+	ECNIHC_04125		Scaffolding protein	RefSeq:WP_105918595.1, SO:0001217, UniParc:UPI000D021949, UniRef:UniRef100_UPI000D021949, UniRef:UniRef50_B0V846, UniRef:UniRef90_B0V846
contig_1	cds	722114	722344	+	ECNIHC_04130		Phage tail protein	RefSeq:WP_000333836.1, SO:0001217, UniParc:UPI0001CF7D50, UniRef:UniRef100_A0A8D6K0X0, UniRef:UniRef50_N9EYV2, UniRef:UniRef90_A0A335FIT8
contig_1	cds	722346	723989	+	ECNIHC_04135		Phage head-tail adapter protein	RefSeq:WP_105918596.1, SO:0001217, UniParc:UPI000D020265, UniRef:UniRef100_UPI000D020265, UniRef:UniRef50_A0A828SMX2, UniRef:UniRef90_A0A828SMX2
contig_1	cds	723986	724471	+	ECNIHC_04140		Phage protein	RefSeq:WP_105918597.1, SO:0001217, UniParc:UPI000D01FE3C, UniRef:UniRef100_UPI000D01FE3C, UniRef:UniRef50_A0A4P7B3U8, UniRef:UniRef90_B0V849
contig_1	cds	724464	724733	+	ECNIHC_04145		(pseudo) Scaffolding protein	SO:0001217, UniRef:UniRef50_A0A031LUQ9, UniRef:UniRef90_UPI0008FE1706
contig_1	cds	724681	725085	+	ECNIHC_04150		hypothetical protein	SO:0001217, UniRef:UniRef50_UPI001D18D0BA, UniRef:UniRef90_UPI001D18D0BA
contig_1	cds	725097	725996	+	ECNIHC_04155		Capsid protein	RefSeq:WP_105918599.1, SO:0001217, UniParc:UPI000D01C465, UniRef:UniRef100_UPI000D01C465, UniRef:UniRef50_A0A0U3TAX3, UniRef:UniRef90_A0A335FL19
contig_1	cds	726101	726661	+	ECNIHC_04160		Phage protein	RefSeq:WP_105918600.1, SO:0001217, UniParc:UPI000D0189CB, UniRef:UniRef100_UPI000D0189CB, UniRef:UniRef50_A0A858US93, UniRef:UniRef90_A0A858US93
contig_1	cds	726661	728739	+	ECNIHC_04165		Chitin-binding type-3 domain-containing protein	RefSeq:WP_105918601.1, SO:0001217, UniParc:UPI000D0206D6, UniRef:UniRef100_UPI000D0206D6, UniRef:UniRef50_B0V831, UniRef:UniRef90_B0V831
contig_1	cds	728741	728875	+	ECNIHC_04170		hypothetical protein
contig_1	cds	729195	729590	+	ECNIHC_04175		Variable large protein	RefSeq:WP_000335085.1, SO:0001217, UniParc:UPI000165E4A5, UniRef:UniRef100_A0A335FIU9, UniRef:UniRef50_N9P9E8, UniRef:UniRef90_A0A0D5YFV5
contig_1	cds	729590	731632	+	ECNIHC_04180		Methyl-coenzyme M reductase	RefSeq:WP_005115687.1, SO:0001217, UniParc:UPI0002CE56C8, UniRef:UniRef100_UPI0002CE56C8, UniRef:UniRef50_A0A8B4MSA9, UniRef:UniRef90_A0A0D5YGZ3
contig_1	cds	731632	734505	+	ECNIHC_04185		ddrB-ParB domain-containing protein	RefSeq:WP_105918602.1, SO:0001217, UniParc:UPI000D01C008, UniRef:UniRef100_UPI000D01C008, UniRef:UniRef50_S3NHI3, UniRef:UniRef90_B0V835
contig_1	cds	734509	737034	+	ECNIHC_04190		Phage protein	RefSeq:WP_105918603.1, SO:0001217, UniParc:UPI000D01B783, UniRef:UniRef100_UPI000D01B783, UniRef:UniRef50_N9RDN8, UniRef:UniRef90_A0A836LRR7
contig_1	cds	737068	737211	-	ECNIHC_04195		Conserved domain protein	RefSeq:WP_002046955.1, SO:0001217, UniParc:UPI0002AEA709, UniRef:UniRef100_A0A8D6GM65, UniRef:UniRef50_A0A062L5B9, UniRef:UniRef90_A0A6N1N1W5
contig_1	cds	737357	737614	+	ECNIHC_04200		(pseudo) V-SNARE coiled-coil-like y domain-containing protein	SO:0001217, UniRef:UniRef50_A0A2L1VJ35, UniRef:UniRef90_A0A0D5YGU5
contig_1	cds	737673	739328	+	ECNIHC_04205	terL	phage terminase large subunit	RefSeq:WP_079391677.1, SO:0001217, UniParc:UPI0004534F21, UniRef:UniRef100_A0A2C9X1R3, UniRef:UniRef50_N9PRY4, UniRef:UniRef90_N9L2N5
contig_1	cds	739338	740438	+	ECNIHC_04210		hypothetical protein
contig_1	cds	740438	741121	+	ECNIHC_04215		hypothetical protein
contig_1	cds	741082	742143	+	ECNIHC_04220		(pseudo) hypothetical protein	SO:0001217, UniRef:UniRef50_UPI001FD82F0F, UniRef:UniRef90_UPI001C438688
contig_1	cds	742156	742371	+	ECNIHC_04225		hypothetical protein
contig_1	cds	742479	742874	+	ECNIHC_04230		Bacteriophage protein	RefSeq:WP_004834173.1, SO:0001217, UniParc:UPI00028DD10E, UniRef:UniRef100_A0A3F3MSZ8, UniRef:UniRef50_S3NB60, UniRef:UniRef90_N8W6U1
contig_1	cds	742871	743416	+	ECNIHC_04235		lysozyme	SO:0001217, UniRef:UniRef50_A0A068CDE9, UniRef:UniRef90_UPI0002AE9BA7
contig_1	cds	743627	743893	-	ECNIHC_04240		DUF4455 domain-containing protein	RefSeq:WP_105918606.1, SO:0001217, UniParc:UPI000D01AF5A, UniRef:UniRef100_UPI000D01AF5A, UniRef:UniRef50_A0A090B1J2, UniRef:UniRef90_A0A090B1J2
contig_1	cds	744159	744503	-	ECNIHC_04245		(pseudo) Transcriptional regulator	SO:0001217, UniRef:UniRef50_A0A077KYM8, UniRef:UniRef90_A0A3R9RH97
contig_1	cds	744538	744792	-	ECNIHC_04250		(pseudo) Phage protein	SO:0001217, UniRef:UniRef50_A0A0C0BS03, UniRef:UniRef90_A0A0C0BS03
contig_1	cds	744731	744946	-	ECNIHC_04255		(pseudo) Phage protein	SO:0001217, UniRef:UniRef50_A0A0C0BS03, UniRef:UniRef90_A0A0C0BS03
contig_1	cds	745083	745274	+	ECNIHC_04260		Conserved domain protein	RefSeq:WP_001197970.1, SO:0001217, UniParc:UPI0002296B27, UniRef:UniRef100_A0A231TX35, UniRef:UniRef50_B0VU73, UniRef:UniRef90_B0VU73
contig_1	cds	745271	745522	-	ECNIHC_04265		tyrosine-type recombinase/integrase	SO:0001217, UniRef:UniRef50_UPI001232926C
contig_1	cds	745647	746081	-	ECNIHC_04270		hypothetical protein
contig_1	cds	746045	746482	-	ECNIHC_04275		hypothetical protein	PFAM:PF13356.9
contig_1	cds	746803	747075	+	ECNIHC_04280		adenylyltransferase/cytidyltransferase family protein	SO:0001217, UniRef:UniRef50_A0A2X2BI02, UniRef:UniRef90_UPI0013DB267C
contig_1	cds	747117	747293	+	ECNIHC_04285		Phosphopantetheine adenylyltransferase	SO:0001217, UniRef:UniRef50_A0A850QVF9
contig_1	cds	747295	747564	+	ECNIHC_04290	nuoI	YfhL family 4Fe-4S dicluster ferredoxin	COG:C, COG:COG1143, SO:0001217, UniRef:UniRef50_A0A0E2H1H9, UniRef:UniRef90_R9BDM8
contig_1	ncRNA	747585	747939	+	ECNIHC_04295	RNaseP_bact_a	Bacterial RNase P class A	RFAM:RF00010, SO:0000386
contig_1	tRNA	748004	748080	+	ECNIHC_04300	trnM	tRNA-Met(cat)	SO:0000266
contig_1	cds	748229	748543	+	ECNIHC_04305		(pseudo) Phosphate-selective porin O and P	SO:0001217, UniRef:UniRef50_A0A158LRP4, UniRef:UniRef50_UPI0021C9D1DB, UniRef:UniRef90_A0A158LRP4, UniRef:UniRef90_UPI0021C9D1DB
contig_1	cds	748582	748863	+	ECNIHC_04310		hypothetical protein
contig_1	cds	748829	749410	+	ECNIHC_04315		(pseudo) porin	SO:0001217, UniRef:UniRef50_UPI0015802FE2, UniRef:UniRef90_UPI0015802FE2
contig_1	cds	749463	750443	-	ECNIHC_04320	lysR	DNA-binding transcriptional regulator, LysR family	COG:COG0583, COG:K, RefSeq:WP_088752868.1, SO:0001217, UniParc:UPI000B542779, UniRef:UniRef100_A0A8B4MWQ8, UniRef:UniRef50_N8WXC3, UniRef:UniRef90_R8YFP7
contig_1	cds	750547	751137	+	ECNIHC_04325		isocitrate/isopropylmalate family dehydrogenase	SO:0001217, UniRef:UniRef50_A0A3D1IEP6, UniRef:UniRef90_UPI000665B0B4
contig_1	cds	751140	751658	+	ECNIHC_04330	leuB	(pseudo) tartrate dehydrogenase	COG:CE, COG:COG0473, SO:0001217, UniRef:UniRef50_P76251, UniRef:UniRef90_F0KFI2
contig_1	cds	751685	753331	+	ECNIHC_04335	betT	BCCT family carnitine transporter	BlastRules:WP_001984224, COG:COG1292, COG:M, GO:0005886, GO:0022857, GO:0071705, SO:0001217, UniParc:UPI0001785C3D, UniRef:UniRef100_A0A3A0GDF2, UniRef:UniRef50_D0C9N4, UniRef:UniRef90_D0C9N4
contig_1	cds	753343	754317	+	ECNIHC_04340	aes	Acetyl esterase/lipase	COG:COG0657, COG:I, RefSeq:WP_000214738.1, SO:0001217, UniParc:UPI0002BBF1DA, UniRef:UniRef100_A0A8B4MXB7, UniRef:UniRef50_A0A0D5YKP1, UniRef:UniRef90_A0A0D5YKP1
contig_1	cds	754515	755474	+	ECNIHC_04345	yeaW	Carnitine monooxygenase oxygenase subunit	COG:COG4638, COG:PR, EC:1.14.13.239, GO:0005506, GO:0009437, GO:0016709, GO:0051537, SO:0001217, UniRef:UniRef50_D0C9N6, UniRef:UniRef90_D0C9N6
contig_1	cds	755539	756990	+	ECNIHC_04350	gabD	Acyl-CoA reductase or other NAD-dependent aldehyde dehydrogenase	COG:COG1012, COG:I, RefSeq:WP_000096967.1, SO:0001217, UniParc:UPI0002B924BC, UniRef:UniRef100_A0A2J1F6Q0, UniRef:UniRef50_T1G953, UniRef:UniRef90_A0A0E4HK42
contig_1	cds	757038	757994	+	ECNIHC_04355	yeaX	Carnitine monooxygenase reductase subunit	COG:C, COG:COG1018, EC:1.14.13.239, GO:0009437, GO:0016709, GO:0046872, GO:0050660, GO:0051537, RefSeq:WP_000146428.1, SO:0001217, UniParc:UPI000165E256, UniRef:UniRef100_D0C9N8, UniRef:UniRef50_D0C9N8, UniRef:UniRef90_D0C9N8
contig_1	tRNA	758152	758228	+	ECNIHC_04360	trnM	tRNA-Met(cat)	SO:0000266
contig_1	cds	758272	758796	-	ECNIHC_04365		(pseudo) DUF2935 domain-containing protein	SO:0001217, UniRef:UniRef50_A0A062HMP2, UniRef:UniRef90_A0A062HMP2
contig_1	cds	758744	759298	-	ECNIHC_04370		(pseudo) DUF2935 domain-containing protein	SO:0001217, UniRef:UniRef50_A0A062HMP2, UniRef:UniRef90_UPI001FF6CBA9
contig_1	cds	759291	760916	-	ECNIHC_04375	nadE	NAD+ synthase	COG:C, COG:COG0388, RefSeq:WP_000834616.1, SO:0001217, UniParc:UPI00003D8D2F, UniRef:UniRef100_V5VHL3, UniRef:UniRef50_A0A1R4KJ99, UniRef:UniRef90_V5VHL3
contig_1	cds	761301	761861	-	ECNIHC_04380		Zinc protease	RefSeq:WP_001048150.1, SO:0001217, UniParc:UPI0001F8AE69, UniRef:UniRef100_A0A077GD36, UniRef:UniRef50_B0VTH0, UniRef:UniRef90_B0VTH0
contig_1	cds	761952	762812	-	ECNIHC_04385	yhaK	Redox-sensitive bicupin YhaK, pirin superfamily	COG:COG1741, COG:R, RefSeq:WP_000838098.1, SO:0001217, UniParc:UPI000172FE3D, UniRef:UniRef100_A0A219CCY8, UniRef:UniRef50_A0A219CCY8, UniRef:UniRef90_A0A219CCY8
contig_1	cds	762983	763435	-	ECNIHC_04390	hemJ	Protoporphyrinogen oxidase HemJ (unrelated to HemG or HemY)	COG:COG1981, COG:H, RefSeq:WP_000339890.1, SO:0001217, UniParc:UPI000289F7BF, UniRef:UniRef100_A0A0H4UT07, UniRef:UniRef50_C1DHY1, UniRef:UniRef90_A0A059ZK02
contig_1	cds	763454	764683	-	ECNIHC_04395	fabB	3-oxoacyl-(acyl-carrier-protein) synthase	COG:COG0304, COG:IQ, RefSeq:WP_000832710.1, SO:0001217, UniParc:UPI00003D8D6D, UniRef:UniRef100_V5VFT6, UniRef:UniRef50_V5VFT6, UniRef:UniRef90_V5VFT6
contig_1	cds	764979	766214	+	ECNIHC_04400	ecsC	EcsC family protein	SO:0001217, UniRef:UniRef50_D8JET3, UniRef:UniRef90_B0VTG6
contig_1	cds	766502	766672	+	ECNIHC_04405		30S ribosomal protein S12	SO:0001217, UniRef:UniRef50_A0A3S4HHE4
contig_1	cds	766645	766875	+	ECNIHC_04410	rpsL	(pseudo) 30S ribosomal protein S12	KEGG:K02950, SO:0001217, UniRef:UniRef50_Q85BW6, UniRef:UniRef90_UPI0012385EE6
contig_1	cds	767035	767505	+	ECNIHC_04415	rpsG	30S ribosomal protein S7	COG:COG0049, COG:J, GO:0000049, GO:0003735, GO:0006412, GO:0015935, GO:0019843, KEGG:K02992, RefSeq:WP_001138055.1, SO:0001217, UniParc:UPI0001612CA7, UniRef:UniRef100_B7GYM9, UniRef:UniRef50_P38526, UniRef:UniRef90_Q6FDS7
contig_1	cds	767684	769822	+	ECNIHC_04420	fusA	elongation factor G	COG:COG0480, COG:J, GO:0003746, GO:0003924, GO:0005525, GO:0005737, GO:0097216, RefSeq:WP_000113824.1, SO:0001217, UniParc:UPI000165E1AD, UniRef:UniRef100_B7I7S1, UniRef:UniRef50_Q8PNS6, UniRef:UniRef90_Q6FDS6
contig_1	cds	769917	771107	+	ECNIHC_04425	tuf	elongation factor Tu	GO:0003746, GO:0003924, GO:0005525, GO:0005737, GO:0097216, RefSeq:WP_001029610.1, SO:0001217, UniParc:UPI0001612CB4, UniRef:UniRef100_B7H1K5, UniRef:UniRef50_Q6FF97, UniRef:UniRef90_Q6FF97
contig_1	cds	771310	772191	+	ECNIHC_04430		putative metal-dependent hydrolase	COG:COG3687, COG:R, RefSeq:WP_000992302.1, SO:0001217, UniParc:UPI00026E157C, UniRef:UniRef100_A0A0M3FMT1, UniRef:UniRef50_Q6FDS4, UniRef:UniRef90_D8JES8
contig_1	cds	772428	772598	+	ECNIHC_04435		(pseudo) Metal-dependent hydrolase	KEGG:K07044, SO:0001217, UniRef:UniRef50_N9F623, UniRef:UniRef90_N9F623
contig_1	cds	772613	773302	+	ECNIHC_04440		metal-dependent hydrolase	KEGG:K07044, SO:0001217, UniRef:UniRef50_N9EN96, UniRef:UniRef90_UPI00070DEF44
contig_1	cds	773409	773864	+	ECNIHC_04445	rimI	ribosomal protein S18-alanine N-acetyltransferase	COG:COG0456, COG:J, RefSeq:WP_000621542.1, SO:0001217, UniParc:UPI0001785C64, UniRef:UniRef100_A0A098SGK6, UniRef:UniRef50_N8QVN3, UniRef:UniRef90_N8QVN3
contig_1	cds	773909	774424	-	ECNIHC_04450		arginyltransferase	SO:0001217, UniRef:UniRef50_A0A1I6WKB5, UniRef:UniRef90_UPI00165FDF34
contig_1	cds	774381	774722	-	ECNIHC_04455		hypothetical protein
contig_1	cds	774741	775472	-	ECNIHC_04460	aat	leucyl/phenylalanyl-tRNA--protein transferase	COG:COG2360, COG:O, EC:2.3.2.6, KEGG:K00684, RefSeq:WP_000854785.1, SO:0001217, UniParc:UPI000172FE64, UniRef:UniRef100_V5VHJ9, UniRef:UniRef50_Q6FDS1, UniRef:UniRef90_F0KFK3
contig_1	cds	775592	776539	-	ECNIHC_04465	trxB	thioredoxin-disulfide reductase	COG:COG0492, COG:O, RefSeq:WP_218218880.1, SO:0001217, UniParc:UPI001C465C03, UniRef:UniRef100_UPI001C465C03, UniRef:UniRef50_P43788, UniRef:UniRef90_Q2FD46
contig_1	cds	776808	779840	+	ECNIHC_04470	ftsK	DNA segregation ATPase FtsK/SpoIIIE or related protein	COG:COG1674, COG:D, RefSeq:WP_000127839.1, SO:0001217, UniParc:UPI00026E157E, UniRef:UniRef100_A0A5P1BUJ5, UniRef:UniRef50_F0KFK5, UniRef:UniRef90_A0A5P1BUJ5
contig_1	cds	779989	780081	+	ECNIHC_04475		hypothetical protein
contig_1	cds	780078	780608	+	ECNIHC_04480	rhtC	threonine export protein RhtC	COG:COG1280, COG:E, KEGG:K05835, SO:0001217, UniRef:UniRef50_R8Y134, UniRef:UniRef90_UPI0003467FD9
contig_1	cds	780664	781203	-	ECNIHC_04485		DUF4234 domain-containing protein	RefSeq:WP_001067702.1, SO:0001217, UniParc:UPI0002BA33EC, UniRef:UniRef100_A0A5P1AZ97, UniRef:UniRef50_F0KFK7, UniRef:UniRef90_A0A242SJN0
contig_1	cds	781350	781637	-	ECNIHC_04490		PA4642 family protein	RefSeq:WP_001218560.1, SO:0001217, UniParc:UPI0000F2F8FA, UniRef:UniRef100_V5VHJ4, UniRef:UniRef50_Q6FDR8, UniRef:UniRef90_D8JES0
contig_1	cds	781720	781992	-	ECNIHC_04495	minE	cell division topological specificity factor MinE	COG:COG0851, COG:D, GO:0007049, GO:0032955, GO:0051301, RefSeq:WP_000896934.1, SO:0001217, UniParc:UPI0000F2F8FB, UniRef:UniRef100_B7GYL6, UniRef:UniRef50_Q6FDR7, UniRef:UniRef90_Q6FDR7
contig_1	cds	781995	782807	-	ECNIHC_04500	minD	septum site-determining protein MinD	COG:COG2894, COG:D, RefSeq:WP_001074362.1, SO:0001217, UniParc:UPI000172FE68, UniRef:UniRef100_V5VG33, UniRef:UniRef50_Q7DDS7, UniRef:UniRef90_A0A154GPL2
contig_1	cds	782878	783600	-	ECNIHC_04505	minC	septum site-determining protein MinC	COG:COG0850, COG:D, GO:0000902, GO:0000917, GO:0051302, GO:1901891, KEGG:K03610, RefSeq:WP_000763677.1, SO:0001217, UniParc:UPI000172FE69, UniRef:UniRef100_B2HUR9, UniRef:UniRef50_Q6FDR5, UniRef:UniRef90_B2HUR9
contig_1	cds	783722	784768	-	ECNIHC_04510	secA	Preprotein translocase subunit SecA	RefSeq:WP_001180741.1, SO:0001217, UniParc:UPI0002BB0F4B, UniRef:UniRef100_UPI00202365EF, UniRef:UniRef50_N8Y748, UniRef:UniRef90_F0KFL2
contig_1	cds	784784	785443	-	ECNIHC_04515	plsC	(pseudo) 1-acyl-sn-glycerol-3-phosphate acyltransferase	COG:COG0204, COG:I, SO:0001217, UniRef:UniRef50_Q6FDR3, UniRef:UniRef90_A0A219C6R6
contig_1	cds	785618	785854	+	ECNIHC_04520		hypothetical protein
contig_1	cds	785953	786606	+	ECNIHC_04525	ompA	Outer membrane protein OmpA and related peptidoglycan-associated (lipo)proteins	COG:COG2885, COG:M, RefSeq:WP_001202415.1, SO:0001217, UniParc:UPI0000F2F900, UniRef:UniRef100_V5VG76, UniRef:UniRef50_V5VG76, UniRef:UniRef90_V5VG76
contig_1	cds	786797	788836	+	ECNIHC_04530	rep	DNA helicase Rep	COG:COG0210, COG:L, RefSeq:WP_000093035.1, SO:0001217, UniParc:UPI000165EE15, UniRef:UniRef100_V5VG28, UniRef:UniRef50_A0A1V2ZV11, UniRef:UniRef90_G7GDI9
contig_1	cds	788860	789312	+	ECNIHC_04535	dut	dUTP diphosphatase	COG:COG0756, COG:FV, EC:3.6.1.23, GO:0000287, GO:0004170, GO:0006226, GO:0046081, RefSeq:WP_000868152.1, SO:0001217, UniParc:UPI000165EE14, UniRef:UniRef100_B7GYK9, UniRef:UniRef50_A8GLE7, UniRef:UniRef90_B7GYK9
contig_1	cds	789511	790929	+	ECNIHC_04540	manB	Phosphomannomutase	COG:COG1109, COG:G, RefSeq:WP_088753155.1, SO:0001217, UniParc:UPI000B5467C9, UniRef:UniRef100_A0A8B4MY01, UniRef:UniRef50_A0A380UBH0, UniRef:UniRef90_A0A0D5YLC4
contig_1	cds	790944	791852	+	ECNIHC_04545	argB	Acetylglutamate kinase	COG:COG0548, COG:E, EC:2.7.2.8, GO:0003991, GO:0005524, GO:0005737, GO:0016310, GO:0042450, RefSeq:WP_001135419.1, SO:0001217, UniParc:UPI000165EE12, UniRef:UniRef100_B7GYK7, UniRef:UniRef50_Q1LS50, UniRef:UniRef90_Q6FDQ8
contig_1	cds	791972	792754	+	ECNIHC_04550		Putative hemolysin	COG:COG3176, COG:R, RefSeq:WP_000890283.1, SO:0001217, UniParc:UPI000172FE92, UniRef:UniRef100_B0V8Y5, UniRef:UniRef50_D8JEQ8, UniRef:UniRef90_D8JEQ8
contig_1	cds	792881	793732	+	ECNIHC_04555	yafJ	putative glutamine amidotransferase YafJ	COG:COG0121, COG:R, SO:0001217, UniRef:UniRef50_A0A6S7AW55, UniRef:UniRef90_UPI000F7B289A
contig_1	cds	793960	794424	+	ECNIHC_04560		bacteriohemerythrin	COG:COG2703, COG:T, SO:0001217, UniRef:UniRef50_D8JEQ6, UniRef:UniRef90_A0A3G6XZ81
contig_1	cds	794565	795605	+	ECNIHC_04565		Sodium-dependent transporter	SO:0001217, UniRef:UniRef50_Q6FDQ5, UniRef:UniRef90_B0VTD6
contig_1	cds	795631	795954	+	ECNIHC_04570	pasI	RnfH family protein	COG:COG2914, COG:V, RefSeq:WP_000442582.1, SO:0001217, UniParc:UPI00026E167C, UniRef:UniRef100_A0A0M3FPF2, UniRef:UniRef50_A0A0E2GJR6, UniRef:UniRef90_A0A1V0YUW2
contig_1	cds	796128	796406	-	ECNIHC_04575	bamE	Outer membrane protein assembly factor BamE	SO:0001217, UniRef:UniRef50_Q7WYE0
contig_1	cds	796518	796955	+	ECNIHC_04580	fur	ferric iron uptake transcriptional regulator	COG:COG0735, COG:P, RefSeq:WP_001122847.1, SO:0001217, UniParc:UPI00000BA5BD, UniRef:UniRef100_A0A0E1PZI7, UniRef:UniRef50_B7J425, UniRef:UniRef90_A0A0A7XTM4
contig_1	cds	797024	798061	-	ECNIHC_04585	pilU	PilT/PilU family type 4a pilus ATPase	COG:COG5008, COG:NW, SO:0001217, UniRef:UniRef50_N8QFC8, UniRef:UniRef90_N9KMY0, VFDB:VFC0001, VFDB:VFG050400
contig_1	cds	798168	799235	-	ECNIHC_04590	pilT	type IV pilus twitching motility protein PilT	COG:COG2805, COG:NW, RefSeq:WP_000220756.1, SO:0001217, UniParc:UPI000172FE98, UniRef:UniRef100_A0A0E1PTB6, UniRef:UniRef50_Q06581, UniRef:UniRef90_A0A0W8H379, VFDB:VFC0001, VFDB:VFG050386
contig_1	cds	799332	800024	+	ECNIHC_04595	yggS	Pyridoxal 5'-phosphate homeostasis protein YggS, UPF0001 family	COG:COG0325, COG:H, RefSeq:WP_001108513.1, SO:0001217, UniParc:UPI00026E167D, UniRef:UniRef100_A0A0J8TFD6, UniRef:UniRef50_F0KFM8, UniRef:UniRef90_F0KFM8
contig_1	cds	800224	802656	-	ECNIHC_04600		ATP-dependent dsDNA exonuclease	SO:0001217, UniRef:UniRef50_UPI0021D00883
contig_1	cds	802620	803819	-	ECNIHC_04605		AAA family ATPase	SO:0001217, UniRef:UniRef50_UPI00044E8701, UniRef:UniRef90_UPI00044E8701
contig_1	cds	803829	804521	-	ECNIHC_04610	sbcD	(pseudo) DNA repair exonuclease SbcCD nuclease subunit	COG:COG0420, COG:L, SO:0001217, UniRef:UniRef50_A0A1S8CT37, UniRef:UniRef90_F0KFN0
contig_1	cds	804521	805096	-	ECNIHC_04615		hypothetical protein	PFAM:PF00149.31
contig_1	cds	805242	805733	+	ECNIHC_04620	osmC	Organic hydroperoxide reductase OsmC/OhrA	COG:COG1764, COG:V, SO:0001217, UniParc:UPI00026E1680, UniRef:UniRef100_A0A222A9L4, UniRef:UniRef50_Q6FDP4, UniRef:UniRef90_F0KFN1
contig_1	cds	805808	806185	-	ECNIHC_04625	vOC	Lactoylglutathione lyase-related enzyme, vicinal oxygen chelate (VOC) family	COG:COG3324, COG:R, RefSeq:WP_001059436.1, SO:0001217, UniParc:UPI0002976BCD, UniRef:UniRef100_A0A0J8TA77, UniRef:UniRef50_D8JEP4, UniRef:UniRef90_D8JEP4
contig_1	cds	806612	806803	+	ECNIHC_04630		hypothetical protein
contig_1	cds	806805	807014	+	ECNIHC_04635		ABZJ_00895 family protein	SO:0001217, UniRef:UniRef50_UPI001BC88CF5, UniRef:UniRef90_UPI001BC88CF5
contig_1	cds	807103	808008	+	ECNIHC_04640	yfcH	NAD dependent epimerase/dehydratase family enzyme	COG:COG1090, COG:R, RefSeq:WP_001039352.1, SO:0001217, UniParc:UPI00026E1682, UniRef:UniRef100_A0A0J8TE79, UniRef:UniRef50_A0A1C4GSK9, UniRef:UniRef90_F0KFN5
contig_1	cds	808000	808569	-	ECNIHC_04645	thiO	(pseudo) Glycine/D-amino acid oxidase (deaminating)	COG:COG0665, COG:E, SO:0001217, UniRef:UniRef50_A0A239RT57, UniRef:UniRef90_A0A0D5YLP4
contig_1	cds	808584	809114	-	ECNIHC_04650		(pseudo) FAD-binding oxidoreductase	SO:0001217, UniRef:UniRef50_UPI00117778C6, UniRef:UniRef90_UPI00117778C6
contig_1	cds	809140	810237	-	ECNIHC_04655	hemB	porphobilinogen synthase	COG:COG0113, COG:H, SO:0001217, UniParc:UPI000DE5D03B, UniRef:UniRef100_A0A8B4MYI2, UniRef:UniRef50_A0A7S9CB89, UniRef:UniRef90_F0KFN7
contig_1	cds	810296	810793	+	ECNIHC_04660	paaI	thioesterase family protein	COG:COG2050, COG:Q, RefSeq:WP_002156418.1, SO:0001217, UniParc:UPI000165ED56, UniRef:UniRef100_A0A8D6K4G5, UniRef:UniRef50_Q6FDN8, UniRef:UniRef90_B0VTB9
contig_1	cds	811062	812213	+	ECNIHC_04665	emrA	Multidrug resistance efflux pump EmrA	COG:COG1566, COG:V, KEGG:K03543, RefSeq:WP_000128703.1, SO:0001217, UniParc:UPI00006AB172, UniRef:UniRef100_Q2FD55, UniRef:UniRef50_R8Z1X5, UniRef:UniRef90_R8Z1X5
contig_1	cds	812220	813743	+	ECNIHC_04670	emrB	putative arabinose efflux permease AraJ, MFS family	COG:COG2814, COG:G, RefSeq:WP_000857097.1, SO:0001217, UniParc:UPI0002BAA1D5, UniRef:UniRef100_A0A8B4MYF3, UniRef:UniRef50_Q2FD54, UniRef:UniRef90_Q2FD54
contig_1	cds	814046	814750	+	ECNIHC_04675		(pseudo) gamma-glutamyltransferase	SO:0001217, UniRef:UniRef50_UPI001E59BBDB, UniRef:UniRef90_UPI001E59BBDB
contig_1	cds	814714	816030	+	ECNIHC_04680		gamma-glutamyltransferase family protein	SO:0001217, UniRef:UniRef50_A0A654TGA8, UniRef:UniRef90_UPI000DD0E05C
contig_1	tmRNA	816191	816550	+	ECNIHC_04685	ssrA	transfer-messenger RNA, SsrA	SO:0000584
contig_1	cds	816697	816804	-	ECNIHC_04690		hypothetical protein
contig_1	cds	816874	817500	+	ECNIHC_04695		(pseudo) Integrase	SO:0001217, UniRef:UniRef50_A0A2H4J339, UniRef:UniRef90_N9ENC9
contig_1	cds	817500	817880	+	ECNIHC_04700		(pseudo) site-specific integrase	SO:0001217, UniRef:UniRef50_UPI0013DA32B5, UniRef:UniRef90_UPI0013DA32B5
contig_1	cds	817877	818353	+	ECNIHC_04705		hypothetical protein	RefSeq:WP_240372344.1, SO:0001217, UniParc:UPI001F09C3DA, UniRef:UniRef100_UPI001F09C3DA, UniRef:UniRef50_UPI001F091D0E, UniRef:UniRef90_UPI001F091D0E
contig_1	cds	818748	818918	+	ECNIHC_04710		hypothetical protein
contig_1	cds	818891	819202	+	ECNIHC_04715		(pseudo) DUF3194 domain-containing protein	SO:0001217, UniRef:UniRef50_A0A0D7S9U3, UniRef:UniRef90_A0A0D7S9U3
contig_1	cds	819317	819496	+	ECNIHC_04720		hypothetical protein	RefSeq:WP_240369021.1, SO:0001217, UniParc:UPI001F0982B2, UniRef:UniRef100_UPI001F0982B2, UniRef:UniRef50_UPI001F0982B2, UniRef:UniRef90_UPI001F0982B2
contig_1	cds	819845	820306	+	ECNIHC_04725		FRG domain-containing protein	RefSeq:WP_232038107.1, SO:0001217, UniParc:UPI000F1BA85C, UniRef:UniRef100_UPI000F1BA85C, UniRef:UniRef50_UPI001D0DDB73, UniRef:UniRef90_UPI001D0DDB73
contig_1	cds	820313	820483	-	ECNIHC_04730		HTH merR-type domain-containing protein	RefSeq:WP_000119264.1, SO:0001217, UniParc:UPI0001D3186F, UniRef:UniRef100_A0A335T6P7, UniRef:UniRef50_N8X324, UniRef:UniRef90_D8JEN4
contig_1	cds	820561	820698	-	ECNIHC_04735		(pseudo) DUF551 domain-containing protein	SO:0001217, UniRef:UniRef50_I2GUB6, UniRef:UniRef90_A0A3G6YL56
contig_1	cds	820695	820904	-	ECNIHC_04740		Iron-sulfur cluster assembly accessory protein	RefSeq:WP_000028957.1, SO:0001217, UniParc:UPI0001FFC0A8, UniRef:UniRef100_A0A0D7R1A3, UniRef:UniRef50_B0VTA9, UniRef:UniRef90_A0A0D7R1A3
contig_1	cds	820901	821410	-	ECNIHC_04745		DUF551 domain-containing protein	RefSeq:WP_000578497.1, SO:0001217, UniParc:UPI0001FFC0A7, UniRef:UniRef100_A0A0D7RK12, UniRef:UniRef50_A0A062KZS0, UniRef:UniRef90_A0A009QQT8
contig_1	cds	821407	821784	-	ECNIHC_04750		Methyltransferase	RefSeq:WP_223236113.1, SO:0001217, UniParc:UPI000DE65BE8, UniRef:UniRef100_A0A0D7TTJ7, UniRef:UniRef50_D8JHY0, UniRef:UniRef90_A0A0D7TTJ7
contig_1	cds	821808	821942	-	ECNIHC_04755		(pseudo) hypothetical protein	SO:0001217, UniRef:UniRef50_UPI00207798F6, UniRef:UniRef90_UPI00207798F6
contig_1	cds	821935	822114	-	ECNIHC_04760	hicB	HicB family protein	RefSeq:WP_000464381.1, SO:0001217, UniParc:UPI0001859D52, UniRef:UniRef100_A0A0D8EKD7, UniRef:UniRef50_N9MHM6, UniRef:UniRef90_A0A062IHV3
contig_1	cds	822115	822405	-	ECNIHC_04765		Bacteriophage protein	RefSeq:WP_000986115.1, SO:0001217, UniParc:UPI0002296A31, UniRef:UniRef100_A0A242TSB2, UniRef:UniRef50_A0A0E2GKC1, UniRef:UniRef90_A0A242TSB2
contig_1	cds	822874	823470	-	ECNIHC_04770		ead/Ea22-like family protein	SO:0001217, UniRef:UniRef50_UPI0002B938DC, UniRef:UniRef90_UPI000A61C342
contig_1	cds	823427	823570	-	ECNIHC_04775		(pseudo) hypothetical protein	SO:0001217, UniRef:UniRef50_UPI00084CCCE4, UniRef:UniRef90_UPI00084CCCE4
contig_1	cds	823583	824263	-	ECNIHC_04780		Exonuclease domain-containing protein	RefSeq:WP_000643997.1, SO:0001217, UniParc:UPI0001FFC1E4, UniRef:UniRef100_A0A0D7R1A6, UniRef:UniRef50_A0A0E2G6M1, UniRef:UniRef90_R8YUY6
contig_1	cds	824480	824803	-	ECNIHC_04785		Integrase	SO:0001217, UniRef:UniRef50_D8JHY6
contig_1	cds	824800	825129	-	ECNIHC_04790		Transmembrane protein	RefSeq:WP_001072368.1, SO:0001217, UniParc:UPI0002296A33, UniRef:UniRef100_A0A0D7R2N3, UniRef:UniRef50_A0A2S5BSP8, UniRef:UniRef90_A0A2S5BSP8
contig_1	cds	825188	825448	-	ECNIHC_04795	antA	AntA domain-containing protein	RefSeq:WP_000350171.1, SO:0001217, UniParc:UPI0001B8E90A, UniRef:UniRef100_A0A0D8GTU2, UniRef:UniRef50_A0A0E2G7A1, UniRef:UniRef90_A0A0E2G7A1
contig_1	cds	825534	826004	-	ECNIHC_04800		DUF2303 domain-containing protein	SO:0001217, UniRef:UniRef50_UPI001127758B, UniRef:UniRef90_UPI001127758B
contig_1	cds	825992	826336	-	ECNIHC_04805	tfdA	Taurine catabolism dioxygenase TauD, TfdA family protein	SO:0001217, UniRef:UniRef50_A0A836LUP1, UniRef:UniRef90_A0A836LUP1
contig_1	cds	826376	826708	-	ECNIHC_04810		Bet-v-1 domain-containing protein	RefSeq:WP_000105905.1, SO:0001217, UniParc:UPI0001B8E908, UniRef:UniRef100_A0A084XJ46, UniRef:UniRef50_D8JHZ0, UniRef:UniRef90_D8JHZ0
contig_1	cds	826920	827207	-	ECNIHC_04815		Transcriptional regulator	RefSeq:WP_000440996.1, SO:0001217, UniParc:UPI00020CE639, UniRef:UniRef100_A0A0D7RK14, UniRef:UniRef50_R8YNK7, UniRef:UniRef90_R8YNK7
contig_1	cds	827218	827928	-	ECNIHC_04820		HTH cro/C1-type domain-containing protein	SO:0001217, UniParc:UPI0002296A34, UniRef:UniRef100_A0A8B4MHP1, UniRef:UniRef50_R8YIZ6, UniRef:UniRef90_R8YIZ6
contig_1	cds	827966	828286	+	ECNIHC_04825		hypothetical protein	PFAM:PF01381.25, PFAM:PF04545.19, PFAM:PF13412.9
contig_1	cds	828319	828693	+	ECNIHC_04830		Ovule protein	RefSeq:WP_000818520.1, SO:0001217, UniParc:UPI0002296A36, UniRef:UniRef100_A0A0D7SWN0, UniRef:UniRef50_A0A0E1FJ14, UniRef:UniRef90_A0A0E1FJ14
contig_1	cds	828728	828928	+	ECNIHC_04835		DUF1289 domain-containing protein	RefSeq:WP_000290738.1, SO:0001217, UniParc:UPI0001B8E904, UniRef:UniRef100_A0A0D8V4T2, UniRef:UniRef50_A0A0D8V4T2, UniRef:UniRef90_A0A0D8V4T2
contig_1	cds	829106	829561	+	ECNIHC_04840		Type I-E CRISPR-associated protein Cse1/CasA	RefSeq:WP_000575723.1, SO:0001217, UniParc:UPI00020CE635, UniRef:UniRef100_A0A0G3D1L6, UniRef:UniRef50_A0A0E1FDZ9, UniRef:UniRef90_A0A014BWH1
contig_1	cds	829558	829665	+	ECNIHC_04845		hypothetical protein
contig_1	cds	829610	830197	+	ECNIHC_04850		Upf86-8	SO:0001217, UniRef:UniRef50_R8YI17, UniRef:UniRef90_A0A0D7UBT0
contig_1	cds	830197	830676	+	ECNIHC_04855		hypothetical protein	SO:0001217, UniRef:UniRef50_UPI001FF5D0AC, UniRef:UniRef90_UPI001FF5D0AC
contig_1	cds	830622	830756	+	ECNIHC_04860		hypothetical protein
contig_1	cds	831144	832622	+	ECNIHC_04865		DNA (cytosine-5-)-methyltransferase	RefSeq:WP_001055562.1, SO:0001217, UniParc:UPI00020CE633, UniRef:UniRef100_A0A0K8XW22, UniRef:UniRef50_A0A0K8XW22, UniRef:UniRef90_A0A0K8XW22
contig_1	cds	832626	833435	+	ECNIHC_04870		(pseudo) Phage replication protein	SO:0001217, UniRef:UniRef50_D8JI00, UniRef:UniRef90_A0A013TEX8
contig_1	cds	833432	833668	+	ECNIHC_04875		hypothetical protein
contig_1	cds	833665	834183	+	ECNIHC_04880		ATP-binding protein	SO:0001217, UniRef:UniRef50_UPI001FB1DFB5, UniRef:UniRef90_UPI001FB1DFB5
contig_1	cds	834425	834964	+	ECNIHC_04885		Resolvase/invertase-type recombinase catalytic domain-containing protein	SO:0001217, UniRef:UniRef50_D8JI02, UniRef:UniRef90_A0A0D7UJQ6
contig_1	cds	835411	835749	+	ECNIHC_04890		(pseudo) CdiI-4 domain-containing protein	SO:0001217, UniRef:UniRef50_A0A022J3W4, UniRef:UniRef90_A0A0D7SW80
contig_1	cds	836956	837510	+	ECNIHC_04895	rusA	RusA family crossover junction endodeoxyribonuclease	RefSeq:WP_039265064.1, SO:0001217, UniParc:UPI00057EBF46, UniRef:UniRef100_A0A3G6YKN6, UniRef:UniRef50_D8JI09, UniRef:UniRef90_A0A3G6YKN6
contig_1	cds	837511	838197	+	ECNIHC_04900		HTH cro/C1-type domain-containing protein	RefSeq:WP_001085645.1, SO:0001217, UniParc:UPI0001D31C51, UniRef:UniRef100_A0A0G3D5X7, UniRef:UniRef50_D8JI10, UniRef:UniRef90_D8JI10
contig_1	cds	838211	838618	+	ECNIHC_04905		hypothetical protein
contig_1	cds	838771	839049	+	ECNIHC_04910		hypothetical protein
contig_1	cds	839136	839399	+	ECNIHC_04915		Phage protein	RefSeq:WP_000099001.1, SO:0001217, UniParc:UPI00020CE62E, UniRef:UniRef100_A0A0D8GL39, UniRef:UniRef50_A0A0D8GL39, UniRef:UniRef90_A0A0D8GL39
contig_1	cds	839474	840208	+	ECNIHC_04920		(pseudo) Tail tape measure protein	SO:0001217, UniRef:UniRef50_A0A836YIV8, UniRef:UniRef90_A0A836YIV8
contig_1	cds	840214	841758	+	ECNIHC_04925		phage tail tip lysozyme	SO:0001217, UniRef:UniRef50_UPI000699FA54, UniRef:UniRef90_UPI000699FA54
contig_1	cds	841766	842587	+	ECNIHC_04930		Lipoprotein	RefSeq:WP_000175169.1, SO:0001217, UniParc:UPI0002296A3C, UniRef:UniRef100_A0A0G3D3Q0, UniRef:UniRef50_R8YVC9, UniRef:UniRef90_A0A0G3D3Q0
contig_1	cds	842608	843006	+	ECNIHC_04935	lprI	LprI domain-containing protein	RefSeq:WP_000276407.1, SO:0001217, UniParc:UPI0001B8E893, UniRef:UniRef100_A0A0D7UI16, UniRef:UniRef50_A0A013SBW5, UniRef:UniRef90_A0A013SBW5
contig_1	cds	843103	843843	+	ECNIHC_04940		HEPN domain-containing protein	RefSeq:WP_000904390.1, SO:0001217, UniParc:UPI00020CE62A, UniRef:UniRef100_A0A0D7TVK4, UniRef:UniRef50_A0A0D7TVK4, UniRef:UniRef90_A0A0D7TVK4
contig_1	cds	843934	844086	+	ECNIHC_04945		(pseudo) Abi family protein	SO:0001217, UniRef:UniRef50_UPI001D18E228, UniRef:UniRef90_UPI001D18732A
contig_1	cds	844244	844876	+	ECNIHC_04950		Abi family protein	RefSeq:WP_249377515.1, SO:0001217, UniParc:UPI002016E2EA, UniRef:UniRef100_UPI001CB861E0, UniRef:UniRef50_A0A0G3D1K9, UniRef:UniRef90_A0A0G3D1K9
contig_1	cds	845114	846055	+	ECNIHC_04955		PBECR1 domain-containing protein	RefSeq:WP_000535145.1, SO:0001217, UniParc:UPI00020CE629, UniRef:UniRef100_A0A0D7RBC4, UniRef:UniRef50_A0A0D7RBC4, UniRef:UniRef90_A0A0D7RBC4
contig_1	cds	846254	846610	+	ECNIHC_04960		Acyltransferase family protein	RefSeq:WP_001166851.1, SO:0001217, UniParc:UPI0001730301, UniRef:UniRef100_A0A334IBU8, UniRef:UniRef50_A0A013SBQ4, UniRef:UniRef90_A0A062L0U9
contig_1	cds	846610	846948	+	ECNIHC_04965		Prophage protein	RefSeq:WP_000633139.1, SO:0001217, UniParc:UPI0001730300, UniRef:UniRef100_A0A059ZF54, UniRef:UniRef50_D8JI47, UniRef:UniRef90_A0A059ZF54
contig_1	cds	846929	848374	+	ECNIHC_04970		Baseplate-J domain-containing protein	RefSeq:WP_000176708.1, SO:0001217, UniParc:UPI00020CE627, UniRef:UniRef100_A0A0D7RY84, UniRef:UniRef50_D8JI48, UniRef:UniRef90_D8JI48
contig_1	cds	848362	848976	+	ECNIHC_04975		THUMP domain-containing protein	RefSeq:WP_120677999.1, SO:0001217, UniParc:UPI000B6E085C, UniRef:UniRef100_UPI000B6E085C, UniRef:UniRef50_D8JI49, UniRef:UniRef90_D8JI49
contig_1	cds	849163	853236	+	ECNIHC_04980		Cell wall-associated polypeptide CWBP200	RefSeq:WP_057694968.1, SO:0001217, UniParc:UPI00070B203D, UniRef:UniRef100_UPI00070B203D, UniRef:UniRef50_A0A446ZIT2, UniRef:UniRef90_A0A446ZIT2
contig_1	cds	853242	853544	+	ECNIHC_04985		hypothetical protein
contig_1	cds	853647	854105	+	ECNIHC_04990		Phage protein	RefSeq:WP_057694967.1, SO:0001217, UniParc:UPI00070BB636, UniRef:UniRef100_UPI00070BB636, UniRef:UniRef50_D8JI50, UniRef:UniRef90_R8YUV6
contig_1	cds	854117	854344	+	ECNIHC_04995		Deoxyguanosinetriphosphate triphosphohydrolase	RefSeq:WP_057694966.1, SO:0001217, UniParc:UPI00070C9FE7, UniRef:UniRef100_UPI00070C9FE7, UniRef:UniRef50_D8JI51, UniRef:UniRef90_A0A0D7UJP4
contig_1	cds	854417	854890	+	ECNIHC_05000		hypothetical protein	RefSeq:WP_126687771.1, SO:0001217, UniParc:UPI000D9C34A6, UniRef:UniRef100_UPI000D9C34A6, UniRef:UniRef50_UPI000D9C34A6, UniRef:UniRef90_UPI000D9C34A6
contig_1	cds	855323	856126	+	ECNIHC_05005		DUF2313 domain-containing protein	RefSeq:WP_001108875.1, SO:0001217, UniParc:UPI0002770DCB, UniRef:UniRef100_A0A0D8ENT6, UniRef:UniRef50_D8JI53, UniRef:UniRef90_D8JI53
contig_1	cds	856119	856319	+	ECNIHC_05010	dksA	DksA C4-type domain-containing protein	RefSeq:WP_000130711.1, SO:0001217, UniParc:UPI00017302F9, UniRef:UniRef100_A0A059ZKR2, UniRef:UniRef50_N9K700, UniRef:UniRef90_A0A0E2G7D7
contig_1	cds	856331	856843	+	ECNIHC_05015		DUF4292 domain-containing protein	RefSeq:WP_000014220.1, SO:0001217, UniParc:UPI00017302F8, UniRef:UniRef100_A0A059ZFM2, UniRef:UniRef50_D8JI55, UniRef:UniRef90_D8JI55
contig_1	cds	856863	858854	+	ECNIHC_05020		Terminase	RefSeq:WP_001162227.1, SO:0001217, UniParc:UPI0001FFC109, UniRef:UniRef100_A0A0D7SB68, UniRef:UniRef50_R8YUJ5, UniRef:UniRef90_R8YNH0
contig_1	cds	859147	860463	+	ECNIHC_05025		Sperm-activating peptide	SO:0001217, UniRef:UniRef50_D8JI57, UniRef:UniRef90_R8YZV0
contig_1	cds	860478	861554	+	ECNIHC_05030		hypothetical protein
contig_1	cds	861635	861886	+	ECNIHC_05035		hypothetical protein
contig_1	cds	861876	862424	+	ECNIHC_05040		Phospholipid scramblase	RefSeq:WP_000934752.1, SO:0001217, UniParc:UPI0001B8E886, UniRef:UniRef100_A0A0D7R1S0, UniRef:UniRef50_D8JI60, UniRef:UniRef90_D8JI60
contig_1	cds	862421	862723	+	ECNIHC_05045		Phage tail protein	RefSeq:WP_000120883.1, SO:0001217, UniParc:UPI0001B8E885, UniRef:UniRef100_A0A059ZB67, UniRef:UniRef50_D8JI61, UniRef:UniRef90_A0A059ZB67
contig_1	cds	862878	864656	+	ECNIHC_05050		DUF4815 domain-containing protein	RefSeq:WP_000217477.1, SO:0001217, UniParc:UPI0001B8E884, UniRef:UniRef100_A0A0D7U8A3, UniRef:UniRef50_N8ZYI3, UniRef:UniRef90_A0A0D7U8A3
contig_1	cds	864720	865346	+	ECNIHC_05055		Rhoptry neck protein 6	RefSeq:WP_000718480.1, SO:0001217, UniParc:UPI0001B8E883, UniRef:UniRef100_A0A0D7SLF4, UniRef:UniRef50_D8JI63, UniRef:UniRef90_A0A0D7SLF4
contig_1	cds	865351	865638	+	ECNIHC_05060		DUF4347 domain-containing protein	RefSeq:WP_000151778.1, SO:0001217, UniParc:UPI0001859D27, UniRef:UniRef100_A0A059ZKR8, UniRef:UniRef50_D8JI64, UniRef:UniRef90_A0A059ZKR8
contig_1	cds	865755	867050	+	ECNIHC_05065		Mu-like prophage major head subunit gpT	RefSeq:WP_001022848.1, SO:0001217, UniParc:UPI0001B8E882, UniRef:UniRef100_A0A0B3ZGY2, UniRef:UniRef50_D8JI65, UniRef:UniRef90_A0A0E2G7S4
contig_1	cds	867069	867824	+	ECNIHC_05070		Phage tail protein	SO:0001217, UniRef:UniRef50_D8JI66, UniRef:UniRef90_A0A0D8GTX5
contig_1	cds	867897	868175	+	ECNIHC_05075		Oxidoreductase	RefSeq:WP_001098596.1, SO:0001217, UniParc:UPI00017302BF, UniRef:UniRef100_A0A0D7UI38, UniRef:UniRef50_D8JI67, UniRef:UniRef90_R8YZU1
contig_1	cds	868260	869156	-	ECNIHC_05080		P22-AR-N domain-containing protein	RefSeq:WP_000210194.1, SO:0001217, UniParc:UPI00017302BE, UniRef:UniRef100_A0A059ZKH9, UniRef:UniRef50_N8ZZ72, UniRef:UniRef90_A0A2I8CNX6
contig_1	cds	870302	870433	+	ECNIHC_05085	greA	Transcription elongation factor GreA	SO:0001217, UniRef:UniRef50_N9CB79
contig_1	cds	870396	870662	+	ECNIHC_05090		Addiction module antitoxin	RefSeq:WP_000119670.1, SO:0001217, UniParc:UPI00017302BB, UniRef:UniRef100_A0A059ZB75, UniRef:UniRef50_A0A1S9ZTU1, UniRef:UniRef90_A0A059ZB75
contig_1	cds	870789	871316	+	ECNIHC_05095		Gp24	SO:0001217, UniRef:UniRef50_D8JI70, UniRef:UniRef90_D8JI70
contig_1	cds	871431	871880	+	ECNIHC_05100		AbiTii domain-containing protein	RefSeq:WP_001240941.1, SO:0001217, UniParc:UPI0001B8E87F, UniRef:UniRef100_A0A059ZKI3, UniRef:UniRef50_D8JI71, UniRef:UniRef90_A0A059ZKI3
contig_1	cds	871880	872773	+	ECNIHC_05105		Leucyl aminopeptidase	RefSeq:WP_001167468.1, SO:0001217, UniParc:UPI00017302B8, UniRef:UniRef100_A0A059ZKS5, UniRef:UniRef50_D8JI72, UniRef:UniRef90_D8JI72
contig_1	cds	872783	874513	+	ECNIHC_05110		hypothetical protein
contig_1	cds	874594	875841	+	ECNIHC_05115		hypothetical protein
contig_1	cds	875868	877520	+	ECNIHC_05120		(pseudo) carbohydrate binding domain-containing protein	SO:0001217, UniRef:UniRef50_UPI000B1C3DFC, UniRef:UniRef90_UPI000B1C3DFC
contig_1	cds	877550	878008	+	ECNIHC_05125		hypothetical protein
contig_1	cds	878069	878785	-	ECNIHC_05130	tnp	IS3 family transposase	SO:0001217, UniParc:UPI0001F8AE53, UniRef:UniRef100_A0A1Y1CU07, UniRef:UniRef50_A0A5P1I6U9, UniRef:UniRef90_A0A5P1I6U9
contig_1	cds	878896	879201	-	ECNIHC_05135	tnp	IS3 family ISAba14 transposase ORF A	IS:ISAba14, RefSeq:WP_002040968.1, SO:0001217, UniParc:UPI0001D31C99, UniRef:UniRef100_A0A159ZBS1, UniRef:UniRef50_N9RSP5, UniRef:UniRef90_N9Q6P3
contig_1	cds	879220	880059	+	ECNIHC_05140		(pseudo) carbohydrate binding domain-containing protein	SO:0001217, UniRef:UniRef50_UPI000F9BF309, UniRef:UniRef90_UPI000F9BF309
contig_1	cds	880269	881702	+	ECNIHC_05145		hypothetical protein	PFAM:PF15711.8
contig_1	cds	881699	883036	+	ECNIHC_05150		(pseudo) DUF1983 domain-containing protein	SO:0001217, UniRef:UniRef50_UPI001D18C2BD, UniRef:UniRef90_UPI001D18C2BD
contig_1	cds	883066	884166	+	ECNIHC_05155		(pseudo) DUF1983 domain-containing protein	SO:0001217, UniRef:UniRef50_UPI001FB293FF, UniRef:UniRef90_UPI001FB293FF
contig_1	cds	884154	884417	+	ECNIHC_05160		(pseudo) DUF1983 domain-containing protein	SO:0001217, UniRef:UniRef50_UPI0002BAFDA6, UniRef:UniRef90_UPI0002BAFDA6
contig_1	cds	884418	884816	+	ECNIHC_05165		SET domain-containing protein	RefSeq:WP_000190165.1, SO:0001217, UniParc:UPI0001D317FB, UniRef:UniRef100_A0A334UNR9, UniRef:UniRef50_A0A334UNR9, UniRef:UniRef90_A0A334UNR9
contig_1	cds	884816	885586	+	ECNIHC_05170		IgGFc-binding domain-containing protein	RefSeq:WP_000852828.1, SO:0001217, UniParc:UPI0001730284, UniRef:UniRef100_A0A059ZF88, UniRef:UniRef50_A0A013UDH7, UniRef:UniRef90_A0A013UDH7
contig_1	cds	885614	885808	-	ECNIHC_05175		CYTH domain-containing protein	RefSeq:WP_000852568.1, SO:0001217, UniParc:UPI0001730283, UniRef:UniRef100_A0A059ZKI5, UniRef:UniRef50_D8JI76, UniRef:UniRef90_R8YUT5
contig_1	cds	885967	887502	+	ECNIHC_05180		Phage portal protein	RefSeq:WP_000098517.1, SO:0001217, UniParc:UPI0001FFC112, UniRef:UniRef100_A0A336DYK3, UniRef:UniRef50_A0A240E6V4, UniRef:UniRef90_D8JI77
contig_1	cds	887492	888154	+	ECNIHC_05185		FABP domain-containing protein	SO:0001217, UniRef:UniRef50_D8JI78, UniRef:UniRef90_UPI0020773E47
contig_1	cds	888228	889043	+	ECNIHC_05190		DarA-N domain-containing protein	SO:0001217, UniRef:UniRef50_A0A3B7PNB8, UniRef:UniRef90_A0A7U3Y0V6
contig_1	cds	889078	890178	+	ECNIHC_05195		(pseudo) Defence against restriction A N-terminal	SO:0001217, UniRef:UniRef50_UPI000F8C43CC, UniRef:UniRef90_UPI000F8C43CC
contig_1	cds	890178	891356	+	ECNIHC_05200		ddrB-ParB domain-containing protein	SO:0001217, UniRef:UniRef50_A0A240E6P4
contig_1	cds	891353	891628	+	ECNIHC_05205		hypothetical protein
contig_1	cds	891867	892406	+	ECNIHC_05210		(pseudo) FACT complex subunit	SO:0001217, UniRef:UniRef50_N9HM58, UniRef:UniRef50_UPI0021BDE5E2, UniRef:UniRef90_A0A0E2GKI9, UniRef:UniRef90_UPI001BAE3578
contig_1	cds	892403	892777	+	ECNIHC_05215		helix-turn-helix domain-containing protein	SO:0001217, UniRef:UniRef50_UPI001D191AEB, UniRef:UniRef90_UPI001D191AEB
contig_1	cds	892816	893475	+	ECNIHC_05220		ImmA/IrrE family metallo-endopeptidase	SO:0001217, UniRef:UniRef50_UPI0009A7CD31, UniRef:UniRef90_UPI001C04E706
contig_1	cds	893935	894363	+	ECNIHC_05225		hypothetical protein	SO:0001217, UniRef:UniRef50_UPI000B1AEC21, UniRef:UniRef90_UPI001D17B2EC
contig_1	cds	894607	895461	-	ECNIHC_05230		phage antirepressor N-terminal domain-containing protein	SO:0001217, UniRef:UniRef50_N9DA62, UniRef:UniRef90_UPI001121C596
contig_1	cds	895662	895820	+	ECNIHC_05235		helix-turn-helix transcriptional regulator	SO:0001217, UniRef:UniRef50_UPI00111FDF56, UniRef:UniRef90_UPI00111FDF56
contig_1	cds	895997	896791	+	ECNIHC_05240		Lipoprotein	RefSeq:WP_000030337.1, SO:0001217, UniParc:UPI0001D31803, UniRef:UniRef100_A0A333UKC4, UniRef:UniRef50_N8Y4M7, UniRef:UniRef90_A0A0E2GKJ3
contig_1	cds	896791	897489	+	ECNIHC_05245	parA	Chromosome partitioning protein ParA	RefSeq:WP_000627459.1, SO:0001217, UniParc:UPI0002770DDA, UniRef:UniRef100_A0A334C3S0, UniRef:UniRef50_D8JI84, UniRef:UniRef90_R8YIA8
contig_1	cds	897482	897700	+	ECNIHC_05250		Oligoendopeptidase F	RefSeq:WP_000894311.1, SO:0001217, UniParc:UPI0001E2B75E, UniRef:UniRef100_A0A059ZFQ2, UniRef:UniRef50_D8JI85, UniRef:UniRef90_R8YHT7
contig_1	cds	897823	898110	+	ECNIHC_05255		Holin	RefSeq:WP_001279704.1, SO:0001217, UniParc:UPI0001730278, UniRef:UniRef100_A0A059ZB87, UniRef:UniRef50_D8JI86, UniRef:UniRef90_A0A014AZU4
contig_1	cds	898107	898877	+	ECNIHC_05260		TIGR02594 family protein	RefSeq:WP_000766534.1, SO:0001217, UniParc:UPI00020CE610, UniRef:UniRef100_A0A059ZF98, UniRef:UniRef50_D8JI87, UniRef:UniRef90_D8JI87
contig_1	cds	899002	899643	-	ECNIHC_05265		Lipoprotein	RefSeq:WP_000760440.1, SO:0001217, UniParc:UPI0001B8EA34, UniRef:UniRef100_A0A335Q991, UniRef:UniRef50_G8E498, UniRef:UniRef90_G8E498
contig_1	cds	899640	900482	-	ECNIHC_05270		PAAR domain-containing protein	RefSeq:WP_000235274.1, SO:0001217, UniParc:UPI0002770DDB, UniRef:UniRef100_A0A333SQD9, UniRef:UniRef50_D8JJU3, UniRef:UniRef90_R8YUH2
contig_1	cds	900627	901079	-	ECNIHC_05275		hypothetical protein	RefSeq:WP_228257251.1, SO:0001217, UniParc:UPI001D188223, UniRef:UniRef100_UPI001D188223, UniRef:UniRef50_UPI001E5B17A2, UniRef:UniRef90_UPI001D0DC604
contig_1	cds	901342	901641	-	ECNIHC_05280		hypothetical protein	RefSeq:WP_240369023.1, SO:0001217, UniParc:UPI001F09F92C, UniRef:UniRef100_UPI001F09F92C, UniRef:UniRef50_UPI001F09F92C, UniRef:UniRef90_UPI001F09F92C
contig_1	cds	901678	902145	-	ECNIHC_05285	dinP	Nucleotidyltransferase/DNA polymerase DinP involved in DNA repair	COG:COG0389, COG:L, SO:0001217, UniParc:UPI0002770DDC, UniRef:UniRef100_A0A335LFA6, UniRef:UniRef50_N9CR12, UniRef:UniRef90_A0A4Y3J8X8
contig_1	cds	902148	902282	-	ECNIHC_05290		ACR protein	SO:0001217, UniParc:UPI0002770DDD, UniRef:UniRef100_A0A335KHR3, UniRef:UniRef50_B0VA92, UniRef:UniRef90_A0A335KHR3
contig_1	cds	902431	902661	+	ECNIHC_05295		(pseudo) hypothetical protein	SO:0001217, UniRef:UniRef50_UPI000E1C5ED0, UniRef:UniRef90_UPI000E1C5ED0
contig_1	cds	902834	903094	+	ECNIHC_05300		hypothetical protein	RefSeq:WP_227503974.1, SO:0001217, UniParc:UPI000A44572C, UniRef:UniRef100_UPI000A44572C, UniRef:UniRef50_UPI000A44572C, UniRef:UniRef90_UPI000A44572C
contig_1	cds	903634	903732	+	ECNIHC_05305		hypothetical protein
contig_1	cds	903744	903878	+	ECNIHC_05310		(pseudo) Antitoxin	SO:0001217, UniRef:UniRef50_N9PHV9, UniRef:UniRef90_A0A8B4MY66
contig_1	cds	903967	904548	+	ECNIHC_05315	dcm	(pseudo) Cytosine-specific methyltransferase	EC:2.1.1.37, KEGG:K00558, SO:0001217, UniRef:UniRef50_A0A8B4MXT0, UniRef:UniRef90_A0A8B4MXT0
contig_1	cds	904570	905331	+	ECNIHC_05320	dcm	(pseudo) Cytosine-specific methyltransferase	EC:2.1.1.37, KEGG:K00558, SO:0001217, UniRef:UniRef50_A0A8B4MXT0, UniRef:UniRef90_A0A8B4MXT0
contig_1	cds	905374	905691	+	ECNIHC_05325		(pseudo) hypothetical protein	SO:0001217, UniRef:UniRef50_UPI001FF248ED, UniRef:UniRef90_UPI001FF248ED
contig_1	cds	905937	906548	+	ECNIHC_05330		hypothetical protein	PFAM:PF00004.32, PFAM:PF07728.17
contig_1	cds	906529	907398	-	ECNIHC_05335	tnp	IS982 family ISAcsp2 transposase	IS:ISAcsp2, RefSeq:WP_016653396.1, SO:0001217, UniParc:UPI00035461F1, UniRef:UniRef100_S3SZA9, UniRef:UniRef50_N8ZXG6, UniRef:UniRef90_N9KTV0
contig_1	cds	907503	907904	+	ECNIHC_05340		hypothetical protein
contig_1	cds	907938	908357	+	ECNIHC_05345		hypothetical protein
contig_1	cds	908591	909070	+	ECNIHC_05350		(pseudo) McrBC 5-methylcytosine restriction system component	KEGG:K19147, SO:0001217, UniRef:UniRef50_N9QSU8, UniRef:UniRef90_A0A8B4MYA7
contig_1	cds	909430	910302	+	ECNIHC_05355		Conserved domain protein	SO:0001217, UniRef:UniRef50_A0A8B4MYG3, UniRef:UniRef90_A0A8B4MYG3
contig_1	cds	910523	910954	-	ECNIHC_05360		Lipoprotein	SO:0001217, UniRef:UniRef50_N9MVJ3, UniRef:UniRef90_N8QVI1
contig_1	cds	911081	911389	-	ECNIHC_05365		(pseudo) Lipoprotein	SO:0001217, UniRef:UniRef50_B0VL46, UniRef:UniRef90_A0A6H3SQ18
contig_1	cds	911590	912300	-	ECNIHC_05370		Glycosyl transferase family 2	RefSeq:WP_000535879.1, SO:0001217, UniParc:UPI0002B997A5, UniRef:UniRef100_A0A8B4MYH6, UniRef:UniRef50_B0VL47, UniRef:UniRef90_B0VL47
contig_1	cds	912311	912865	-	ECNIHC_05375		PAAR domain-containing protein	RefSeq:WP_000235269.1, SO:0001217, UniParc:UPI0002BB2ED3, UniRef:UniRef100_A0A8B4MYG4, UniRef:UniRef50_A0A446ZIX8, UniRef:UniRef90_A0A858S4N8
contig_1	cds	913092	913343	-	ECNIHC_05380		Lipoprotein	SO:0001217, UniRef:UniRef50_D8JJ52, UniRef:UniRef90_F0KG56
contig_1	ncRNA	913636	913720	-	ECNIHC_05385	C4	C4 antisense RNA	RFAM:RF01695, SO:0000644
contig_1	cds	913988	915334	-	ECNIHC_05390	oprD	Outer membrane porin, OprD family	RefSeq:WP_001046228.1, SO:0001217, UniParc:UPI0002B9414A, UniRef:UniRef100_A0A8B4MY74, UniRef:UniRef50_F0KG57, UniRef:UniRef90_F0KG57
contig_1	cds	915411	916796	-	ECNIHC_05395	uhpC	Sugar phosphate permease	COG:COG2271, COG:G, RefSeq:WP_000182788.1, SO:0001217, UniParc:UPI0001D31C34, UniRef:UniRef100_A0A084XP51, UniRef:UniRef50_A0A1D8K1S1, UniRef:UniRef90_F0KG58
contig_1	cds	916968	917912	-	ECNIHC_05400	dapA	4-hydroxy-tetrahydrodipicolinate synthase/N-acetylneuraminate lyase	COG:COG0329, COG:EM, RefSeq:WP_000050873.1, SO:0001217, UniParc:UPI0002BAF779, UniRef:UniRef100_A0A8B4MXK5, UniRef:UniRef50_A0A3M7HF74, UniRef:UniRef90_N9AGM1
contig_1	cds	918099	918710	+	ECNIHC_05405	lysR	LysR family transcriptional regulator	SO:0001217, UniRef:UniRef50_A0A7G6VBF1, UniRef:UniRef90_UPI001FFF2E3B
contig_1	cds	919076	919645	+	ECNIHC_05410		sigma-70 family RNA polymerase sigma factor	KEGG:K23514, RefSeq:WP_000583873.1, SO:0001217, UniParc:UPI0002B9B8B7, UniRef:UniRef100_A0A8B4MYH1, UniRef:UniRef50_N9ESM1, UniRef:UniRef90_R8Z749, VFDB:VFC0272, VFDB:VFG037482
contig_1	cds	919646	920662	+	ECNIHC_05415	fecR	FecR domain-containing protein	RefSeq:WP_001240508.1, SO:0001217, UniParc:UPI0002BC1D0D, UniRef:UniRef100_A0A8B4MYK0, UniRef:UniRef50_S3MUX1, UniRef:UniRef90_N9EMY5, VFDB:VFC0272, VFDB:VFG037490
contig_1	cds	920768	922831	+	ECNIHC_05420	fecA	Fe(3+) dicitrate transport protein FecA	SO:0001217, UniRef:UniRef50_A0A833PFJ7
contig_1	cds	922795	923532	+	ECNIHC_05425		(pseudo) TonB-dep-Rec domain-containing protein	SO:0001217, UniRef:UniRef50_A0A7H4K0P7, UniRef:UniRef90_A0A7H4K0P7
contig_1	cds	923529	923972	+	ECNIHC_05430		(pseudo) TonB-dependent receptor	SO:0001217, UniRef:UniRef50_A0A833PLN4, UniRef:UniRef90_UPI00129C1D4D
contig_1	cds	924165	924956	+	ECNIHC_05435		transferrin-binding protein-like solute binding protein	RefSeq:WP_002041986.1, SO:0001217, UniParc:UPI000200C6BD, UniRef:UniRef100_A0A6G0VCG2, UniRef:UniRef50_Q6FC77, UniRef:UniRef90_Q6FC77, VFDB:VFC0272, VFDB:VFG037505
contig_1	cds	925035	926090	+	ECNIHC_05440		(pseudo) Peptide signal protein	SO:0001217, UniRef:UniRef50_N9NJ89, UniRef:UniRef90_D8JE27
contig_1	cds	926190	926522	+	ECNIHC_05445		(pseudo) DUF560 domain-containing protein	SO:0001217, UniRef:UniRef50_N8W9G8, UniRef:UniRef90_N8W9G8
contig_1	cds	926533	927453	+	ECNIHC_05450	tonB	TonB family protein	RefSeq:WP_000837760.1, SO:0001217, UniParc:UPI0002296A62, UniRef:UniRef100_A0A0D8FS94, UniRef:UniRef50_N9D8E3, UniRef:UniRef90_B0VRT2, VFDB:VFC0272, VFDB:VFG037521
contig_1	cds	927489	928085	+	ECNIHC_05455	hemO	biliverdin-producing heme oxygenase	SO:0001217, UniParc:UPI0001E2B583, UniRef:UniRef100_A0A0D5YK34, UniRef:UniRef50_N8ZEL4, UniRef:UniRef90_N9EMY3, VFDB:VFC0272, VFDB:VFG037529
contig_1	cds	928114	928653	+	ECNIHC_05460		DUF454 domain-containing protein	SO:0001217, UniRef:UniRef50_N9FRQ1, UniRef:UniRef90_A0A0D7TN80
contig_1	cds	928556	928831	-	ECNIHC_05465		CALCITONIN domain-containing protein	RefSeq:WP_000061133.1, SO:0001217, UniParc:UPI0002BA1EBE, UniRef:UniRef100_A0A8B4MXL5, UniRef:UniRef50_D8JE23, UniRef:UniRef90_B0V952
contig_1	cds	929152	929859	+	ECNIHC_05470		DUF1275 domain-containing protein	RefSeq:WP_001115354.1, SO:0001217, UniParc:UPI0002B92251, UniRef:UniRef100_A0A8B4MYD0, UniRef:UniRef50_A5WHU9, UniRef:UniRef90_D8JE22
contig_1	cds	929983	931602	+	ECNIHC_05475	estA	Triacylglycerol esterase/lipase EstA, alpha/beta hydrolase fold	COG:COG1075, COG:I, SO:0001217, UniRef:UniRef50_N9DE27, UniRef:UniRef90_F0KG71
contig_1	cds	931644	931895	+	ECNIHC_05480		hypothetical protein
contig_1	cds	931950	932189	-	ECNIHC_05485		hypothetical protein
contig_1	cds	932201	933193	-	ECNIHC_05490		Arginine/ornithine antiporter	SO:0001217, UniRef:UniRef50_A0A2X5R8Q3
contig_1	cds	933233	934165	-	ECNIHC_05495	mHT1	Homocysteine/selenocysteine methylase (S-methylmethionine-dependent)	COG:COG2040, COG:E, SO:0001217, UniRef:UniRef50_A5WFJ9, UniRef:UniRef90_A0A059ZL57
contig_1	cds	934382	934660	-	ECNIHC_05500		(pseudo) O-antigen ligase domain-containing protein	SO:0001217, UniRef:UniRef50_F0KG74, UniRef:UniRef90_UPI0005A8D0A8
contig_1	cds	934945	936585	-	ECNIHC_05505	mqo	malate dehydrogenase (quinone)	COG:COG0579, COG:G, EC:1.1.5.4, GO:0006099, GO:0008924, GO:0052589, RefSeq:WP_000714068.1, SO:0001217, UniParc:UPI0001B8F6A5, UniRef:UniRef100_A0A1C9CRM8, UniRef:UniRef50_Q6FDG0, UniRef:UniRef90_B2HV78
contig_1	cds	937096	938754	-	ECNIHC_05510	betA	choline dehydrogenase	COG:COG2303, COG:IR, RefSeq:WP_001021936.1, SO:0001217, UniParc:UPI0002BAB3C9, UniRef:UniRef100_A0A8B4MYE9, UniRef:UniRef50_Q8FKI9, UniRef:UniRef90_A0A1L6KPY3
contig_1	cds	938849	940936	-	ECNIHC_05515		Multifunctional fusion protein	SO:0001217, UniRef:UniRef50_A0A5S9PIQ8
contig_1	cds	941200	941334	+	ECNIHC_05520		hypothetical protein
contig_1	cds	941379	942821	+	ECNIHC_05525	betT	Choline-glycine betaine transporter	COG:COG1292, COG:M, SO:0001217, UniRef:UniRef50_Q6FDF6, UniRef:UniRef90_R8YFE4
contig_1	cds	942939	945005	+	ECNIHC_05530	betT	Choline-glycine betaine transporter	COG:COG1292, COG:M, KEGG:K02168, RefSeq:WP_000179783.1, SO:0001217, UniParc:UPI00026E1887, UniRef:UniRef100_A0A0M3FMR8, UniRef:UniRef50_Q6FDF5, UniRef:UniRef90_V5VFK6
contig_1	cds	945086	945628	+	ECNIHC_05535		UPF0056 membrane protein	SO:0001217, UniRef:UniRef50_V2TXF8
contig_1	cds	945888	946403	+	ECNIHC_05540	yciA	Acyl-CoA hydrolase	COG:COG1607, COG:I, RefSeq:WP_001142469.1, SO:0001217, UniParc:UPI000165EBA9, UniRef:UniRef100_V5VG24, UniRef:UniRef50_A9WI20, UniRef:UniRef90_R8Y0W3
contig_1	cds	946512	946712	-	ECNIHC_05545		DUF680 domain-containing protein	RefSeq:WP_000761578.1, SO:0001217, UniParc:UPI0002BA7BBD, UniRef:UniRef100_A0A8B4MY62, UniRef:UniRef50_A0A151YQW2, UniRef:UniRef90_A0A151YQW2
contig_1	cds	947208	948206	+	ECNIHC_05550	yejR	Zinc metallochaperone YeiR/ZagA and related GTPases, G3E family	COG:COG0523, COG:R, RefSeq:WP_000766449.1, SO:0001217, UniParc:UPI00026E1888, UniRef:UniRef100_A0A1S2FTI7, UniRef:UniRef50_Q6FDE3, UniRef:UniRef90_N9EN43
contig_1	cds	948183	949505	-	ECNIHC_05555	gltP	Na+/H+-dicarboxylate symporter	COG:C, COG:COG1301, SO:0001217, UniRef:UniRef50_Q8XUB6, UniRef:UniRef90_A0A059ZRK2
contig_1	cds	949694	950224	+	ECNIHC_05560	yaeQ	Uncharacterized conserved protein YaeQ, suppresses RfaH defect	COG:COG4681, COG:S, RefSeq:WP_001185269.1, SO:0001217, UniParc:UPI000165EBA6, UniRef:UniRef100_A0A0E1PT98, UniRef:UniRef50_A0A4V2DT40, UniRef:UniRef90_A0A4V2DT40
contig_1	cds	950311	950652	+	ECNIHC_05565	fkpA	FKBP-type peptidyl-prolyl cis-trans isomerase	COG:COG0545, COG:O, RefSeq:WP_000627259.1, SO:0001217, UniParc:UPI0000F2FA6D, UniRef:UniRef100_A0A0K9A9I8, UniRef:UniRef50_A0A0K9A9I8, UniRef:UniRef90_A0A0K9A9I8
contig_1	cds	950889	951272	+	ECNIHC_05570		NodB-like y domain-containing protein	SO:0001217, UniRef:UniRef50_A0A0M3RKX1
contig_1	cds	951257	952882	+	ECNIHC_05575	pgaB	poly-beta-1,6-N-acetyl-D-glucosamine N-deacetylase PgaB	COG:COG1649, COG:S, EC:3.5.1.-, KEGG:K11931, SO:0001217, UniRef:UniRef50_A0A090BDC4, UniRef:UniRef90_A0A090BDC4
contig_1	cds	952896	953795	+	ECNIHC_05580	pgaC	poly-beta-1,6-N-acetyl-D-glucosamine synthase	SO:0001217, UniRef:UniRef50_A0A3B8ZEJ0, UniRef:UniRef90_G7GEI6
contig_1	cds	953795	954154	+	ECNIHC_05585		hypothetical protein
contig_1	cds	954323	954655	+	ECNIHC_05590	pgaD	(pseudo) poly-beta-1,6-N-acetyl-D-glucosamine biosynthesis protein PgaD	KEGG:K11937, SO:0001217, UniRef:UniRef50_F0KG90, UniRef:UniRef90_A0A059ZRK6
contig_1	cds	954756	955304	-	ECNIHC_05595		Enoyl-CoA hydratase/isomerase	SO:0001217, UniParc:UPI000DE6B183, UniRef:UniRef100_A0A8B4MYK2, UniRef:UniRef50_A0A8B4MYK2, UniRef:UniRef90_A0A8B4MYK2
contig_1	cds	955249	955545	-	ECNIHC_05600		Enoyl-CoA hydratase/isomerase	SO:0001217, UniParc:UPI0002EB67AC, UniRef:UniRef100_A0A8B4MYN1, UniRef:UniRef50_A0A3C0KW06, UniRef:UniRef90_A0A8B4MYN1
contig_1	cds	955794	956375	+	ECNIHC_05605	pnuC	nicotinamide riboside transporter PnuC	COG:COG3201, COG:H, RefSeq:WP_000074694.1, SO:0001217, UniParc:UPI000165EBA1, UniRef:UniRef100_A0A0D8GPJ0, UniRef:UniRef50_A0A219C8Y0, UniRef:UniRef90_A0A219C8Y0
contig_1	cds	956390	956692	+	ECNIHC_05610		Lipoprotein	RefSeq:WP_000927112.1, SO:0001217, UniParc:UPI0002BC0D55, UniRef:UniRef100_A0A8B4MYL0, UniRef:UniRef50_F0KG93, UniRef:UniRef90_A0A219C7T4
contig_1	cds	956661	956750	+	ECNIHC_05615		hypothetical protein
contig_1	cds	956733	957545	-	ECNIHC_05620	iclR	DNA-binding transcriptional regulator, IclR family	COG:COG1414, COG:K, RefSeq:WP_000051057.1, SO:0001217, UniParc:UPI000165EB9F, UniRef:UniRef100_A0A828STJ0, UniRef:UniRef50_N8YI99, UniRef:UniRef90_N9EMW3
contig_1	cds	957819	957917	+	ECNIHC_05625		(pseudo) hypothetical protein	SO:0001217, UniRef:UniRef50_A0A009HRE1, UniRef:UniRef90_A0A7U3XXC5
contig_1	cds	957862	958152	+	ECNIHC_05630		Rieske domain-containing protein	SO:0001217, UniRef:UniRef50_K1IEP7
contig_1	cds	958149	958448	+	ECNIHC_05635		HTH-62 domain-containing protein	RefSeq:WP_000847097.1, SO:0001217, UniParc:UPI0001AEF1A9, UniRef:UniRef100_A0A0J8TFG1, UniRef:UniRef50_A0A1Q8DY49, UniRef:UniRef90_A0A219CLZ3
contig_1	cds	958603	959532	+	ECNIHC_05640	hcaE	Phenylpropionate dioxygenase or related ring-hydroxylating dioxygenase, large terminal subunit	COG:COG4638, COG:PR, SO:0001217, UniParc:UPI0002B9960C, UniRef:UniRef100_A0A8B4MXY2, UniRef:UniRef50_V5VG11, UniRef:UniRef90_V5VG11
contig_1	cds	959525	960289	+	ECNIHC_05645	fabG	NAD(P)-dependent dehydrogenase, short-chain alcohol dehydrogenase family	COG:COG1028, COG:I, RefSeq:WP_000024374.1, SO:0001217, UniParc:UPI000172FF2F, UniRef:UniRef100_A0A8F7KBX3, UniRef:UniRef50_A0A0T9R038, UniRef:UniRef90_A0A241YXW7
contig_1	cds	960301	961230	+	ECNIHC_05650	catE	Catechol-2,3-dioxygenase	COG:COG2514, COG:Q, RefSeq:WP_000627794.1, SO:0001217, UniParc:UPI0002BC0CBA, UniRef:UniRef100_A0A8B4MYF6, UniRef:UniRef50_A0A084A1R6, UniRef:UniRef90_R8Y0U4
contig_1	cds	961260	961457	+	ECNIHC_05655		hypothetical protein	PFAM:PF07992.17
contig_1	cds	961508	962089	+	ECNIHC_05660	tnp	IS4 family ISAba1 transposase	IS:ISAba1, SO:0001217, UniRef:UniRef50_N8UBQ0, UniRef:UniRef90_N9KEX5
contig_1	cds	962043	962540	+	ECNIHC_05665		DDE-Tnp-1 domain-containing protein	SO:0001217, UniRef:UniRef50_N9M2X7
contig_1	cds	962620	963657	+	ECNIHC_05670	nirB	NAD(P)H-nitrite reductase, large subunit	COG:C, COG:COG1251, SO:0001217, UniRef:UniRef50_N8YIH6, UniRef:UniRef90_A0A0E4HSD8
contig_1	cds	963753	964277	+	ECNIHC_05675		(pseudo) MFS transporter	SO:0001217, UniRef:UniRef50_UPI000C5CD151, UniRef:UniRef90_UPI000C5CD151
contig_1	cds	964225	964920	+	ECNIHC_05680		MFS transporter	SO:0001217, UniRef:UniRef50_UPI000A9FF21E, UniRef:UniRef90_UPI000A9FF21E
contig_1	cds	964944	965465	+	ECNIHC_05685	manC	Mannose-6-phosphate isomerase, cupin superfamily	COG:COG0662, COG:G, RefSeq:WP_000211626.1, SO:0001217, UniParc:UPI000165EADC, UniRef:UniRef100_V5VG06, UniRef:UniRef50_A0A7G2JRE2, UniRef:UniRef90_Q6FDH3
contig_1	cds	965502	965963	+	ECNIHC_05690	menH	(pseudo) 2-succinyl-6-hydroxy-2,4-cyclohexadiene-1-carboxylate synthase MenH and related esterases, alpha/beta hydrolase fold	COG:COG0596, COG:HR, SO:0001217, UniRef:UniRef50_A0A1B2M440, UniRef:UniRef90_A0A0D5YL35
contig_1	cds	965957	966325	+	ECNIHC_05695	menH	(pseudo) 2-succinyl-6-hydroxy-2,4-cyclohexadiene-1-carboxylate synthase MenH and related esterases, alpha/beta hydrolase fold	COG:COG0596, COG:HR, SO:0001217, UniRef:UniRef50_A0A1B2M440, UniRef:UniRef90_A0A0D5YL35
contig_1	cds	966341	967135	+	ECNIHC_05700	fabG	SDR family oxidoreductase	COG:COG1028, COG:I, RefSeq:WP_000009973.1, SO:0001217, UniParc:UPI000165EADA, UniRef:UniRef100_R8Z784, UniRef:UniRef50_A0A335HKN0, UniRef:UniRef90_A0A335HKN0
contig_1	cds	967151	967942	+	ECNIHC_05705	nadX	aspartate dehydrogenase	COG:COG1712, COG:E, EC:1.4.1.21, GO:0009435, GO:0016639, GO:0033735, GO:0050661, GO:0051287, RefSeq:WP_000735778.1, SO:0001217, UniParc:UPI0001612C9F, UniRef:UniRef100_B7GY04, UniRef:UniRef50_Q6FDH0, UniRef:UniRef90_B7GY04
contig_1	cds	967956	969422	+	ECNIHC_05710	adhE	Acyl-CoA reductase or other NAD-dependent aldehyde dehydrogenase	COG:COG1012, COG:I, RefSeq:WP_001040544.1, SO:0001217, UniParc:UPI0001B0CFE1, UniRef:UniRef100_A0A0M3FMG9, UniRef:UniRef50_A0A379JGE6, UniRef:UniRef90_A0A0D5YLG8
contig_1	cds	969460	971100	+	ECNIHC_05715	ilvB	thiamine pyrophosphate-binding protein	COG:COG0028, COG:EH, RefSeq:WP_000140239.1, SO:0001217, UniParc:UPI00026E1894, UniRef:UniRef100_A0A0M3FP24, UniRef:UniRef50_A0A485BSG1, UniRef:UniRef90_F0KGA7
contig_1	cds	971254	972498	+	ECNIHC_05720		Signal peptide protein	SO:0001217, UniRef:UniRef50_D8JDY1, UniRef:UniRef90_D8JDY1
contig_1	cds	972512	973570	-	ECNIHC_05725		MFS transporter	SO:0001217, UniRef:UniRef50_A0A258A147, UniRef:UniRef90_UPI0015805C60
contig_1	cds	973590	973808	-	ECNIHC_05730		hypothetical protein
contig_1	cds	974043	974525	+	ECNIHC_05735	def	peptide deformylase	COG:COG0242, COG:J, RefSeq:WP_000117824.1, SO:0001217, UniParc:UPI00026E1896, UniRef:UniRef100_A0A0M3FMN9, UniRef:UniRef50_A0A1R7Q8H1, UniRef:UniRef90_A0A098SKQ8
contig_1	cds	974704	975996	+	ECNIHC_05740	glsA	glutaminase	COG:COG2066, COG:E, SO:0001217, UniRef:UniRef50_H5U5M0, UniRef:UniRef90_F0KGB2
contig_1	cds	975991	976779	-	ECNIHC_05745	araC	AraC-type DNA-binding domain and AraC-containing proteins	COG:COG2207, COG:K, RefSeq:WP_001285132.1, SO:0001217, UniParc:UPI000172FC15, UniRef:UniRef100_A0A0D8FPG1, UniRef:UniRef50_N9NPS2, UniRef:UniRef90_R8Y6H2
contig_1	cds	976886	977650	+	ECNIHC_05750		Fosmidomycin resistance protein	SO:0001217, UniRef:UniRef50_A0A376KZ20
contig_1	cds	977713	978105	+	ECNIHC_05755		MFS transporter	SO:0001217, UniRef:UniRef50_A0A380AMT7, UniRef:UniRef90_UPI001232D554
contig_1	cds	978173	979318	-	ECNIHC_05760	mro	Aldose 1-epimerase	COG:COG2017, COG:G, EC:5.1.3.3, GO:0004034, GO:0019318, GO:0030246, GO:0042597, RefSeq:WP_000731765.1, SO:0001217, UniParc:UPI0002BB2741, UniRef:UniRef100_A0A8B4MYM3, UniRef:UniRef50_P05149, UniRef:UniRef90_P05149
contig_1	cds	979510	979956	+	ECNIHC_05765	ftsA	FtsA domain-containing protein	RefSeq:WP_001016333.1, SO:0001217, UniParc:UPI0002BAAD25, UniRef:UniRef100_A0A4Q4GKU9, UniRef:UniRef50_F0KGB6, UniRef:UniRef90_A0A014BZK2
contig_1	cds	979968	980873	-	ECNIHC_05770	lysR	DNA-binding transcriptional regulator, LysR family	COG:COG0583, COG:K, KEGG:K03566, SO:0001217, UniParc:UPI000172FC19, UniRef:UniRef100_A0A657YUZ0, UniRef:UniRef50_V2UD53, UniRef:UniRef90_R8Z295
contig_1	cds	981026	981775	+	ECNIHC_05775	fabG	NAD(P)-dependent dehydrogenase, short-chain alcohol dehydrogenase family	COG:COG1028, COG:I, RefSeq:WP_000926502.1, SO:0001217, UniParc:UPI0002BA2DFB, UniRef:UniRef100_A0A8B4MY05, UniRef:UniRef50_A0A077GFB1, UniRef:UniRef90_A0A077GFB1
contig_1	cds	981824	982522	+	ECNIHC_05780		MFS transporter	SO:0001217, UniRef:UniRef50_A0A7H4MI94, UniRef:UniRef90_UPI0005EB130F
contig_1	cds	982519	983151	+	ECNIHC_05785		MFS transporter	SO:0001217, UniRef:UniRef50_UPI001D0F232C, UniRef:UniRef90_UPI001CF2B419
contig_1	cds	983165	984016	+	ECNIHC_05790	tktA1	Transketolase, N-terminal subunit	COG:COG3959, COG:G, SO:0001217, UniParc:UPI0002BAD09E, UniRef:UniRef100_A0A8B4MYH5, UniRef:UniRef50_P55574, UniRef:UniRef90_A0A8B4MYH5
contig_1	cds	984027	985031	+	ECNIHC_05795	tktA2	Transketolase, C-terminal subunit	COG:COG3958, COG:G, RefSeq:WP_000080236.1, SO:0001217, UniParc:UPI0002B99A28, UniRef:UniRef100_A0A8B4MYN4, UniRef:UniRef50_P55573, UniRef:UniRef90_A0A0D5YLF2
contig_1	cds	985111	988797	-	ECNIHC_05800	metH	methionine synthase	COG:COG1410, COG:E, RefSeq:WP_000105324.1, SO:0001217, UniParc:UPI0002B93435, UniRef:UniRef100_A0A8B4MYR4, UniRef:UniRef50_A0A6P7WBJ6, UniRef:UniRef90_Q6FDC4
contig_1	cds	989259	990890	+	ECNIHC_05805	pitA	Phosphate/sulfate permease	COG:COG0306, COG:P, RefSeq:WP_001087641.1, SO:0001217, UniParc:UPI000165E9F9, UniRef:UniRef100_A0A059ZH94, UniRef:UniRef50_A0A059ZH94, UniRef:UniRef90_A0A059ZH94
contig_1	cds	991051	992385	+	ECNIHC_05810	dsdA	D-serine ammonia-lyase	COG:COG3048, COG:E, EC:4.3.1.18, GO:0008721, GO:0016836, GO:0030170, GO:0046416, RefSeq:WP_218218810.1, SO:0001217, UniParc:UPI001C4403AD, UniRef:UniRef100_UPI001C4403AD, UniRef:UniRef50_Q9HYN9, UniRef:UniRef90_B7I8P7
contig_1	cds	992429	993388	-	ECNIHC_05815		(pseudo) GH3 auxin-responsive promoter	SO:0001217, UniRef:UniRef50_A0A3A8F1M7, UniRef:UniRef90_R8YFC7
contig_1	cds	993328	993732	-	ECNIHC_05820		hypothetical protein
contig_1	cds	993675	993974	-	ECNIHC_05825		hypothetical protein
contig_1	cds	994508	994672	-	ECNIHC_05830		Lipoprotein	RefSeq:WP_000854552.1, SO:0001217, UniParc:UPI00015A25A0, UniRef:UniRef100_V5VFG1, UniRef:UniRef50_A0A1C4GRC3, UniRef:UniRef90_A0A158LRT3
contig_1	cds	994781	995449	-	ECNIHC_05835		formylglycine-generating enzyme family protein	SO:0001217, UniRef:UniRef50_UPI0021C67625
contig_1	cds	995446	995787	-	ECNIHC_05840		hypothetical protein
contig_1	cds	995784	997460	-	ECNIHC_05845	aslA	Arylsulfatase A or related enzyme, AlkP superfamily	COG:COG3119, COG:P, RefSeq:WP_000875371.1, SO:0001217, UniParc:UPI0002BC4DF8, UniRef:UniRef100_UPI0002BC4DF8, UniRef:UniRef50_A0A0D5YL18, UniRef:UniRef90_A0A0D5YL18
contig_1	cds	997630	998247	-	ECNIHC_05850	glpG	Membrane-associated serine protease, rhomboid family	COG:COG0705, COG:O, RefSeq:WP_000902942.1, SO:0001217, UniParc:UPI000165F4C2, UniRef:UniRef100_A0A062IJE2, UniRef:UniRef50_A0A2N7QQZ6, UniRef:UniRef90_R8Y0X1
contig_1	cds	998403	999041	+	ECNIHC_05855	nfuA	Fe-S biogenesis protein NfuA	COG:COG0694, COG:O, GO:0005506, GO:0016226, GO:0051539, GO:0051604, RefSeq:WP_000102721.1, SO:0001217, UniParc:UPI000165E9F3, UniRef:UniRef100_B7GXX8, UniRef:UniRef50_Q6FDB8, UniRef:UniRef90_Q6FDB8
contig_1	cds	999211	1001475	+	ECNIHC_05860	fepA	Outer membrane receptor for ferrienterochelin and colicins	COG:COG4771, COG:P, SO:0001217, UniRef:UniRef50_N9FHN6, UniRef:UniRef90_R8Y1R9
contig_1	cds	1001498	1002505	-	ECNIHC_05865		HTH-40 domain-containing protein	RefSeq:WP_000107267.1, SO:0001217, UniParc:UPI0001B8F6FE, UniRef:UniRef100_A0A6F8TIR5, UniRef:UniRef50_Q6FDB5, UniRef:UniRef90_F0KGU0
contig_1	cds	1002645	1003556	-	ECNIHC_05870	menH	2-succinyl-6-hydroxy-2,4-cyclohexadiene-1-carboxylate synthase MenH and related esterases, alpha/beta hydrolase fold	COG:COG0596, COG:HR, SO:0001217, UniRef:UniRef50_A0A0D5YL61, UniRef:UniRef90_A0A0D5YL61
contig_1	cds	1003841	1004455	+	ECNIHC_05875	cynT	Carbonic anhydrase	COG:COG0288, COG:P, RefSeq:WP_001141695.1, SO:0001217, UniParc:UPI000172FC7E, UniRef:UniRef100_A0A7D7A5N1, UniRef:UniRef50_D0SUK4, UniRef:UniRef90_F0KGU2
contig_1	cds	1004869	1005045	-	ECNIHC_05880		hypothetical protein
contig_1	cds	1005153	1005728	+	ECNIHC_05885		ABC transporter	SO:0001217, UniRef:UniRef50_A0A8B4RYL6
contig_1	cds	1005848	1007188	+	ECNIHC_05890	ftsX	FtsX domain-containing protein	SO:0001217, UniRef:UniRef50_A0A6F8TJP9, UniRef:UniRef90_A0A6F8TJP9
contig_1	cds	1007185	1008306	+	ECNIHC_05895		FtsX-like permease family protein	SO:0001217, UniRef:UniRef50_A0A062HG38, UniRef:UniRef90_UPI0011315761
contig_1	cds	1008283	1009116	-	ECNIHC_05900	glpG	Membrane-associated serine protease, rhomboid family	COG:COG0705, COG:O, SO:0001217, UniRef:UniRef50_O24850, UniRef:UniRef90_A0A0D5YL55
contig_1	cds	1009192	1009869	+	ECNIHC_05905	mtgA	monofunctional biosynthetic peptidoglycan transglycosylase	COG:COG0744, COG:M, EC:2.4.1.129, GO:0005886, GO:0008360, GO:0008955, GO:0009252, GO:0009274, GO:0016763, GO:0071555, RefSeq:WP_000642940.1, SO:0001217, UniParc:UPI0002BC1DE6, UniRef:UniRef100_A0A8B4N0S5, UniRef:UniRef50_O24849, UniRef:UniRef90_B2HVP6
contig_1	cds	1009973	1010146	+	ECNIHC_05910		hypothetical protein	PFAM:PF13089.9
contig_1	cds	1010179	1012050	+	ECNIHC_05915	ppk1	polyphosphate kinase 1	COG:COG0855, COG:P, EC:2.7.4.1, GO:0005524, GO:0006799, GO:0008976, GO:0009358, GO:0016310, GO:0046872, SO:0001217, UniRef:UniRef50_Q9PAC7, UniRef:UniRef90_B7GXW8
contig_1	cds	1012290	1012622	+	ECNIHC_05920		(pseudo) SPOR domain-containing protein	SO:0001217, UniRef:UniRef50_D8JDU8, UniRef:UniRef90_B0V9M2
contig_1	cds	1012641	1012877	+	ECNIHC_05925		(pseudo) SPOR domain-containing protein	SO:0001217, UniRef:UniRef50_A0A836YJF3, UniRef:UniRef90_UPI00044E718B
contig_1	cds	1012906	1013814	-	ECNIHC_05930	lysR	DNA-binding transcriptional regulator, LysR family	COG:COG0583, COG:K, RefSeq:WP_000729507.1, SO:0001217, UniParc:UPI0002BA67B7, UniRef:UniRef100_A0A3M9KSQ7, UniRef:UniRef50_P52667, UniRef:UniRef90_N8XGK9
contig_1	cds	1013821	1014765	-	ECNIHC_05935	menH	2-succinyl-6-hydroxy-2,4-cyclohexadiene-1-carboxylate synthase MenH and related esterases, alpha/beta hydrolase fold	COG:COG0596, COG:HR, RefSeq:WP_001083353.1, SO:0001217, UniParc:UPI00026E1992, UniRef:UniRef100_A0A0M3FJY7, UniRef:UniRef50_V5VFW7, UniRef:UniRef90_V5VFW7
contig_1	cds	1014820	1015806	-	ECNIHC_05940	nirB	NAD(P)H-nitrite reductase, large subunit	COG:C, COG:COG1251, SO:0001217, UniRef:UniRef50_P42454, UniRef:UniRef90_A0A0D5YK69
contig_1	cds	1015821	1016000	-	ECNIHC_05945		Pyr-redox-2 domain-containing protein	SO:0001217, UniRef:UniRef50_A0A1W9LBA2
contig_1	cds	1016092	1016256	-	ECNIHC_05950	norV	Flavorubredoxin	COG:COG1773, COG:P, RefSeq:WP_000760495.1, SO:0001217, UniParc:UPI0000F2FC66, UniRef:UniRef100_A0A151YQQ3, UniRef:UniRef50_A0A160GIY1, UniRef:UniRef90_N8ZTR7
contig_1	cds	1016698	1017135	+	ECNIHC_05955		SRPBCC domain-containing protein	RefSeq:WP_000449044.1, SO:0001217, UniParc:UPI0002BBE7A6, UniRef:UniRef100_A0A8B4MZK9, UniRef:UniRef50_F0KGV5, UniRef:UniRef90_N8S526
contig_1	cds	1017205	1017693	-	ECNIHC_05960	ycfP	putative esterase YcpF, UPF0227 family	COG:COG3150, COG:R, RefSeq:WP_000697205.1, SO:0001217, UniParc:UPI00026E1994, UniRef:UniRef100_A0A0M3FMK8, UniRef:UniRef50_O24848, UniRef:UniRef90_A0A062KYC1
contig_1	cds	1017948	1019477	+	ECNIHC_05965	lysS	lysine--tRNA ligase	COG:COG1190, COG:J, EC:6.1.1.6, GO:0000287, GO:0003676, GO:0004824, GO:0005524, GO:0005737, GO:0006430, KEGG:K04567, RefSeq:WP_000193744.1, SO:0001217, UniParc:UPI000165E91C, UniRef:UniRef100_B7GXW0, UniRef:UniRef50_Q1QAW5, UniRef:UniRef90_Q43990
contig_1	cds	1019618	1020199	+	ECNIHC_05970	tnp	IS4 family ISAba1 transposase	IS:ISAba1, SO:0001217, UniRef:UniRef50_N8UBQ0, UniRef:UniRef90_N9KEX5
contig_1	cds	1020153	1020650	+	ECNIHC_05975		DDE-Tnp-1 domain-containing protein	SO:0001217, UniRef:UniRef50_N9M2X7
contig_1	cds	1020851	1021837	+	ECNIHC_05980		rubredoxin	SO:0001217, UniRef:UniRef50_N9P742, UniRef:UniRef90_UPI001CDB4D4E
contig_1	cds	1021828	1022292	+	ECNIHC_05985		Porin	SO:0001217, UniRef:UniRef50_N9P7L3
contig_1	cds	1022581	1022679	+	ECNIHC_05990		NADH-quinone oxidoreductase subunit B	RefSeq:WP_001229871.1, SO:0001217, UniParc:UPI0001AF2358, UniRef:UniRef100_B0V9N6, UniRef:UniRef50_F0KGV9, UniRef:UniRef90_B0V9N6
contig_1	cds	1022672	1023580	+	ECNIHC_05995	cysD	sulfate adenylyltransferase subunit CysD	COG:COG0175, COG:EH, EC:2.7.7.4, GO:0000103, GO:0004781, GO:0005524, GO:0019419, GO:0070814, RefSeq:WP_000140408.1, SO:0001217, UniParc:UPI000172FC8B, UniRef:UniRef100_B0VSD7, UniRef:UniRef50_Q6LM68, UniRef:UniRef90_Q6FDA0
contig_1	cds	1023611	1025224	+	ECNIHC_06000	cysN	sulfate adenylyltransferase subunit CysN	COG:COG2895, COG:P, RefSeq:WP_000019498.1, SO:0001217, UniParc:UPI0002BC18E3, UniRef:UniRef100_A0A8B4N0M5, UniRef:UniRef50_O50274, UniRef:UniRef90_A0A009ZJ80
contig_1	cds	1025276	1025824	-	ECNIHC_06005		DUF2239 domain-containing protein	COG:COG3644, COG:S, RefSeq:WP_001092987.1, SO:0001217, UniParc:UPI000165F444, UniRef:UniRef100_A0A0B9X772, UniRef:UniRef50_N9FTW4, UniRef:UniRef90_D8JDT6
contig_1	cds	1026046	1026558	+	ECNIHC_06010		Type II restriction endonuclease	RefSeq:WP_000462919.1, SO:0001217, UniParc:UPI0002B93A8A, UniRef:UniRef100_A0A8B4N0D4, UniRef:UniRef50_Q6FD97, UniRef:UniRef90_F0KGW3
contig_1	cds	1026606	1027508	-	ECNIHC_06015		citrate:proton symporter	SO:0001217, UniRef:UniRef50_A0A3M6AHQ6, UniRef:UniRef90_UPI000B548C9C
contig_1	cds	1027621	1027941	-	ECNIHC_06020		Citrate transporter	SO:0001217, UniRef:UniRef50_F7NMU1
contig_1	cds	1028495	1029586	-	ECNIHC_06025		hemolysin family protein	KEGG:K03699, SO:0001217, UniRef:UniRef50_A0A377NKX8, UniRef:UniRef90_UPI00044C8BA0
contig_1	cds	1029549	1029818	-	ECNIHC_06030		CNNM transmembrane domain-containing protein	SO:0001217, UniRef:UniRef50_A0A7M3M9P5, UniRef:UniRef90_A0A829S4Y1
contig_1	cds	1029946	1030935	-	ECNIHC_06035	lysR	DNA-binding transcriptional regulator, LysR family	COG:COG0583, COG:K, RefSeq:WP_001047619.1, SO:0001217, UniParc:UPI000165E84E, UniRef:UniRef100_V5VFD1, UniRef:UniRef50_A0A446ZLV1, UniRef:UniRef90_A0A446ZLV1
contig_1	cds	1031524	1033128	+	ECNIHC_06040	aceA	isocitrate lyase	COG:C, COG:COG2224, RefSeq:WP_000214789.1, SO:0001217, UniParc:UPI00026E1AB5, UniRef:UniRef100_A0A0M3FP15, UniRef:UniRef50_O50078, UniRef:UniRef90_N8VCB0
contig_1	cds	1033094	1033669	-	ECNIHC_06045	cutF	Uncharacterized lipoprotein NlpE involved in copper resistance	COG:COG3015, COG:MV, SO:0001217, UniRef:UniRef50_N9AD46, UniRef:UniRef90_A0A7S8WFK1
contig_1	cds	1033872	1034195	-	ECNIHC_06050		Lipoprotein	RefSeq:WP_000688341.1, SO:0001217, UniParc:UPI0000F2FCF8, UniRef:UniRef100_V5VFP5, UniRef:UniRef50_N8V6S3, UniRef:UniRef90_V5VFP5
contig_1	cds	1034527	1035060	+	ECNIHC_06055	ureD	(pseudo) Urease accessory protein UreD	COG:COG0829, COG:O, GO:0005737, GO:0006807, GO:0016151, KEGG:K03190, SO:0001217, UniRef:UniRef50_B2HVR7, UniRef:UniRef90_B2HVR7
contig_1	cds	1035018	1035263	+	ECNIHC_06060	ureD	(pseudo) urease accessory protein UreD	KEGG:K03190, SO:0001217, UniRef:UniRef50_UPI001C4C9986, UniRef:UniRef90_UPI0021C18905
contig_1	cds	1035365	1035667	+	ECNIHC_06065	ureA	urease subunit gamma	COG:COG0831, COG:E, EC:3.5.1.5, GO:0005737, GO:0009039, GO:0016151, GO:0043419, RefSeq:WP_000422460.1, SO:0001217, UniParc:UPI000165E84A, UniRef:UniRef100_B7GXU5, UniRef:UniRef50_P18316, UniRef:UniRef90_B7GXU5
contig_1	cds	1035680	1035988	+	ECNIHC_06070	ureB	urease subunit beta	COG:COG0832, COG:E, EC:3.5.1.5, GO:0009039, GO:0035550, GO:0043419, RefSeq:WP_000612142.1, SO:0001217, UniParc:UPI000172FCB7, UniRef:UniRef100_B2HVR9, UniRef:UniRef50_P18315, UniRef:UniRef90_B2HVR9
contig_1	cds	1036025	1037725	+	ECNIHC_06075	ureC	urease subunit alpha	COG:COG0804, COG:E, EC:3.5.1.5, GO:0005737, GO:0009039, GO:0016151, GO:0043419, RefSeq:WP_000784160.1, SO:0001217, UniParc:UPI0001612C9D, UniRef:UniRef100_A0A0G4QNQ8, UniRef:UniRef50_Q2YPD5, UniRef:UniRef90_Q6FD83
contig_1	ncRNA	1036175	1036457	-	ECNIHC_06080	5_ureB_sRNA	5' ureB small RNA	RFAM:RF02514, SO:0000655
contig_1	cds	1037795	1038277	+	ECNIHC_06085	ureE	urease accessory protein UreE	COG:COG2371, COG:O, GO:0005737, GO:0006457, GO:0016151, GO:0019627, GO:0051082, GO:0065003, KEGG:K03187, RefSeq:WP_000708730.1, SO:0001217, UniParc:UPI00003D9115, UniRef:UniRef100_A0A098SGT4, UniRef:UniRef50_Q6FD81, UniRef:UniRef90_B7GXU2
contig_1	cds	1038264	1038929	+	ECNIHC_06090	ureF	Urease accessory protein UreF	COG:COG0830, COG:O, RefSeq:WP_000103640.1, SO:0001217, UniParc:UPI00026E1AB9, UniRef:UniRef100_A0A0M3FMB8, UniRef:UniRef50_V2UDY9, UniRef:UniRef90_A0A0D5YKZ1
contig_1	cds	1038953	1039567	+	ECNIHC_06095	ureG	urease accessory protein UreG	COG:COG0378, COG:O, GO:0003924, GO:0005525, GO:0005737, GO:0006807, GO:0016151, KEGG:K03189, RefSeq:WP_000140200.1, SO:0001217, UniParc:UPI000165E845, UniRef:UniRef100_B7GXU0, UniRef:UniRef50_Q03287, UniRef:UniRef90_B7GXU0
contig_1	cds	1039577	1040146	+	ECNIHC_06100	hupE	Hydrogenase/urease accessory protein HupE	COG:COG2370, COG:O, RefSeq:WP_001009276.1, SO:0001217, UniParc:UPI00026E1ABA, UniRef:UniRef100_A0A0G4QNM6, UniRef:UniRef50_N8Y9D5, UniRef:UniRef90_N8QV95
contig_1	cds	1040188	1040394	-	ECNIHC_06105	rsmD	(pseudo) RsmD family RNA methyltransferase	SO:0001217, UniRef:UniRef50_A0A6P1B1T6, UniRef:UniRef90_UPI000BCB5746
contig_1	cds	1040369	1040737	-	ECNIHC_06110	rsmD	16S rRNA (guanine(966)-N(2))-methyltransferase RsmD	EC:2.1.1.171, KEGG:K08316, SO:0001217, UniRef:UniRef50_A0A6P1B1T6, UniRef:UniRef90_UPI001232EA4D
contig_1	cds	1040737	1042755	-	ECNIHC_06115	mrdA	penicillin-binding protein 2	COG:COG0768, COG:DM, RefSeq:WP_000809155.1, SO:0001217, UniParc:UPI000165F3C2, UniRef:UniRef100_G1C6X4, UniRef:UniRef50_G1C6X4, UniRef:UniRef90_G1C6X4
contig_1	cds	1042992	1043324	+	ECNIHC_06120		hypothetical protein
contig_1	cds	1043574	1044887	+	ECNIHC_06125	yheB	Uncharacterized membrane protein YheB, UPF0754 family	COG:COG4399, COG:S, RefSeq:WP_000895449.1, SO:0001217, UniParc:UPI000165E785, UniRef:UniRef100_A0A0D7SQJ9, UniRef:UniRef50_Q6FD72, UniRef:UniRef90_D8JDR7
contig_1	cds	1044974	1045627	+	ECNIHC_06130	adk	adenylate kinase	COG:COG0563, COG:F, EC:2.7.4.3, GO:0004017, GO:0005524, GO:0005737, GO:0016310, GO:0044209, RefSeq:WP_001220244.1, SO:0001217, UniParc:UPI000165E784, UniRef:UniRef100_B7GXT4, UniRef:UniRef50_Q8EFF5, UniRef:UniRef90_Q6FD71
contig_1	cds	1045866	1046558	-	ECNIHC_06135	nth	endonuclease III	COG:COG0177, COG:L, RefSeq:WP_000279329.1, SO:0001217, UniParc:UPI0001785DC0, UniRef:UniRef100_V5VFB1, UniRef:UniRef50_A0A0U3AY46, UniRef:UniRef90_A0A837QIF2
contig_1	cds	1046559	1047350	-	ECNIHC_06140	rnfB	Na+-translocating ferredoxin:NAD+ oxidoreductase RNF, RnfB subunit	COG:C, COG:COG2878, RefSeq:WP_001069885.1, SO:0001217, UniParc:UPI000165E782, UniRef:UniRef100_A0A0E1FDD0, UniRef:UniRef50_N9MMF6, UniRef:UniRef90_N9D726
contig_1	cds	1047622	1047831	+	ECNIHC_06145		hypothetical protein
contig_1	cds	1047825	1048010	+	ECNIHC_06150		hypothetical protein	PFAM:PF02812.21
contig_1	cds	1047958	1049022	+	ECNIHC_06155		ELFV-dehydrog domain-containing protein	SO:0001217, UniRef:UniRef50_W9TG90, UniRef:UniRef90_N9LT32
contig_1	cds	1049078	1050187	-	ECNIHC_06160	hslJ	Heat shock protein HslJ	COG:COG3187, COG:O, RefSeq:WP_000696014.1, SO:0001217, UniParc:UPI0002BA8FE6, UniRef:UniRef100_A0A8B4N0J5, UniRef:UniRef50_D8JDR1, UniRef:UniRef90_D8JDR1
contig_1	cds	1050356	1051132	-	ECNIHC_06165	ligB	Aromatic ring-opening dioxygenase, catalytic subunit, LigB family	COG:COG3384, COG:Q, EC:1.13.11.-, KEGG:K15777, RefSeq:WP_000423008.1, SO:0001217, UniParc:UPI0002B9928C, UniRef:UniRef100_A0A8B4N0P9, UniRef:UniRef50_Q6FD65, UniRef:UniRef90_D8JDR0
contig_1	cds	1051245	1051724	-	ECNIHC_06170	rlmH	23S rRNA (pseudouridine(1915)-N(3))-methyltransferase RlmH	COG:COG1576, COG:J, EC:2.1.1.177, GO:0005737, GO:0070038, RefSeq:WP_000702195.1, SO:0001217, UniParc:UPI0002BA4556, UniRef:UniRef100_A0A8B4N0W2, UniRef:UniRef50_Q1QDN7, UniRef:UniRef90_O52828
contig_1	cds	1052023	1054452	-	ECNIHC_06175	lon	endopeptidase La	COG:COG0466, COG:O, EC:3.4.21.53, GO:0004176, GO:0004252, GO:0005524, GO:0005737, GO:0006515, GO:0016887, GO:0034605, GO:0043565, RefSeq:WP_001292274.1, SO:0001217, UniParc:UPI000165E77D, UniRef:UniRef100_B7GXS7, UniRef:UniRef50_B7GXS7, UniRef:UniRef90_B7GXS7
contig_1	cds	1054947	1055498	-	ECNIHC_06180		DDE-Tnp-1 domain-containing protein	SO:0001217, UniRef:UniRef50_N9KET0
contig_1	cds	1055452	1056033	-	ECNIHC_06185	tnp	IS4 family ISAba1 transposase	IS:ISAba1, SO:0001217, UniRef:UniRef50_N8UBQ0, UniRef:UniRef90_N9KEX5
contig_1	cds	1056121	1056468	-	ECNIHC_06190		5-formyltetrahydrofolate cyclo-ligase	SO:0001217, UniRef:UniRef50_UPI000949C689
contig_1	cds	1056944	1057285	+	ECNIHC_06195		Lipoprotein	RefSeq:WP_000768347.1, SO:0001217, UniParc:UPI0001785DDB, UniRef:UniRef100_A0A1E3M878, UniRef:UniRef50_B0VS97, UniRef:UniRef90_B0VS97
contig_1	cds	1057393	1057506	+	ECNIHC_06200		DUF350 domain-containing protein	RefSeq:WP_001166305.1, SO:0001217, UniParc:UPI000187B7FB, UniRef:UniRef100_A0A8F7KCU0, UniRef:UniRef50_D8JDQ5, UniRef:UniRef90_A0A270N850
contig_1	cds	1057579	1057896	+	ECNIHC_06205		Signal peptide-containing protein	RefSeq:WP_000669361.1, SO:0001217, UniParc:UPI00015A25F4, UniRef:UniRef100_A0A828SP17, UniRef:UniRef50_D8JDQ4, UniRef:UniRef90_B0V9P9
contig_1	ncRNA	1058031	1058215	-	ECNIHC_06210	6S	6S / SsrS RNA	RFAM:RF00013, SO:0000655
contig_1	cds	1058309	1058470	-	ECNIHC_06215	zapA	(pseudo) Cell division protein ZapA	SO:0001217, UniRef:UniRef50_A0A1P8EIG2, UniRef:UniRef90_A0A219C7M2
contig_1	cds	1058589	1058927	-	ECNIHC_06220		hypothetical protein
contig_1	cds	1058966	1059175	-	ECNIHC_06225		hypothetical protein
contig_1	cds	1059213	1059845	+	ECNIHC_06230	ygfB	UPF0149 protein	COG:COG3079, COG:S, RefSeq:WP_088753026.1, SO:0001217, UniParc:UPI000B541D35, UniRef:UniRef100_UPI000B541D35, UniRef:UniRef50_Q6FD52, UniRef:UniRef90_B0VKI6
contig_1	cds	1059913	1060398	+	ECNIHC_06235		aminopeptidase P N-terminal domain-containing protein	SO:0001217, UniRef:UniRef50_UPI000B0B62B3, UniRef:UniRef90_UPI000B0B62B3
contig_1	cds	1060344	1061234	+	ECNIHC_06240		M24 family metallopeptidase	EC:3.4.11.9, KEGG:K01262, SO:0001217, UniRef:UniRef50_A0A800CDJ5, UniRef:UniRef90_UPI000B650EBF
contig_1	cds	1061265	1062473	+	ECNIHC_06245	ubiH	2-octaprenyl-6-methoxyphenyl hydroxylase	COG:COG0654, COG:HC, RefSeq:WP_001187356.1, SO:0001217, UniParc:UPI00026E1D27, UniRef:UniRef100_A0A0G4QNT2, UniRef:UniRef50_A0A2S2FF97, UniRef:UniRef90_A0A857I9H8
contig_1	cds	1062470	1063702	+	ECNIHC_06250	ubiH	2-polyprenyl-6-methoxyphenol hydroxylase and related FAD-dependent oxidoreductases	COG:COG0654, COG:HC, RefSeq:WP_000005673.1, SO:0001217, UniParc:UPI00026E1D28, UniRef:UniRef100_A0A0G4QMX4, UniRef:UniRef50_N8P0U7, UniRef:UniRef90_A0A0D5YKW6
contig_1	cds	1063912	1064163	+	ECNIHC_06255		Transcriptional regulator	RefSeq:WP_000129799.1, SO:0001217, UniParc:UPI0000F2FD9F, UniRef:UniRef100_A0A0E1PSX1, UniRef:UniRef50_A0A2P1AP87, UniRef:UniRef90_A0A2P1AP87
contig_1	cds	1064218	1064619	-	ECNIHC_06260	cadR	DNA-binding transcriptional regulator, MerR family	COG:COG0789, COG:K, RefSeq:WP_000058923.1, SO:0001217, UniParc:UPI000165E4ED, UniRef:UniRef100_V5VF37, UniRef:UniRef50_R8YNW3, UniRef:UniRef90_N9KH66
contig_1	cds	1064685	1065326	+	ECNIHC_06265		Cation transporter	RefSeq:WP_000896587.1, SO:0001217, UniParc:UPI00026E1D29, UniRef:UniRef100_A0A0G4QNQ0, UniRef:UniRef90_R8YJ73
contig_1	cds	1065384	1065992	-	ECNIHC_06270	lysE	Arginine exporter protein ArgO	COG:COG1279, COG:E, SO:0001217, UniParc:UPI000165EF47, UniRef:UniRef100_A0A383L8I8, UniRef:UniRef50_N8YBA7, UniRef:UniRef90_R8Z7H8
contig_1	cds	1066093	1066692	+	ECNIHC_06275		ArgP/LysG family DNA-binding transcriptional regulator	KEGG:K05596, SO:0001217, UniRef:UniRef50_UPI002100FD19, UniRef:UniRef90_UPI002100FD19
contig_1	cds	1066692	1066982	+	ECNIHC_06280		hypothetical protein
contig_1	cds	1066985	1067182	-	ECNIHC_06285		(pseudo) Hemin receptor	SO:0001217, UniRef:UniRef50_F0KH07, UniRef:UniRef90_B0VKU8
contig_1	cds	1067176	1067370	-	ECNIHC_06290		(pseudo) Hemin receptor	SO:0001217, UniRef:UniRef50_F0KH07, UniRef:UniRef90_B0VKU8
contig_1	cds	1067464	1068300	-	ECNIHC_06295	rsmI	16S rRNA (cytidine(1402)-2'-O)-methyltransferase	COG:COG0313, COG:J, RefSeq:WP_001275994.1, SO:0001217, UniParc:UPI00026E1D2C, UniRef:UniRef100_A0A077GGU7, UniRef:UniRef50_L9MAC9, UniRef:UniRef90_L9MAC9
contig_1	cds	1068493	1068720	+	ECNIHC_06300	yraN	YraN family protein	GO:0003676, KEGG:K07460, SO:0001217, UniParc:UPI0002DE3E2A, UniRef:UniRef100_A3M3I7, UniRef:UniRef50_A3M3I7, UniRef:UniRef90_A3M3I7
contig_1	cds	1068974	1069681	+	ECNIHC_06305	osmY	Osmotically-inducible protein OsmY, contains BON domain	COG:COG2823, COG:M, RefSeq:WP_000919366.1, SO:0001217, UniParc:UPI00026E1D2D, UniRef:UniRef100_A0A0M3FWC2, UniRef:UniRef50_V2UZ19, UniRef:UniRef90_B0VKV1
contig_1	cds	1069685	1070389	+	ECNIHC_06310	aes	Acetyl esterase/lipase	COG:COG0657, COG:I, SO:0001217, UniRef:UniRef50_A0A086HY23, UniRef:UniRef90_UPI001C459090
contig_1	cds	1070569	1072953	-	ECNIHC_06315		hypothetical protein	PFAM:PF00293.31, PFAM:PF09297.14
contig_1	cds	1073085	1074245	-	ECNIHC_06320		Ribonuclease H	SO:0001217, UniRef:UniRef50_D0SUX1
contig_1	cds	1074269	1074463	-	ECNIHC_06325		RNase H type-1 domain-containing protein	SO:0001217, UniRef:UniRef50_A0A5A7MMX4
contig_1	cds	1074694	1077909	+	ECNIHC_06330	mltD	murein transglycosylase D	RefSeq:WP_000277830.1, SO:0001217, UniParc:UPI00026E1D31, UniRef:UniRef100_A0A0M3FU85, UniRef:UniRef50_A0A2V1HG87, UniRef:UniRef90_A0A098SHF8
contig_1	cds	1077925	1079760	+	ECNIHC_06335	oppA	ABC-type oligopeptide transport system, periplasmic component	COG:COG4166, COG:E, RefSeq:WP_001171014.1, SO:0001217, UniParc:UPI00026E1D32, UniRef:UniRef100_A0A8B4MZY3, UniRef:UniRef50_V2UDT7, UniRef:UniRef90_A0A158LSC2
contig_1	cds	1079790	1080176	+	ECNIHC_06340		(pseudo) Oligopeptide transport domain protein	SO:0001217, UniRef:UniRef50_A0A062HQL9, UniRef:UniRef90_A0A062HQL9
contig_1	cds	1080134	1080841	+	ECNIHC_06345		ABC transmembrane type-1 domain-containing protein	SO:0001217, UniRef:UniRef50_A0A7U6KNZ9
contig_1	cds	1080841	1081782	+	ECNIHC_06350	yejE	ABC-type microcin C transport system, permease component YejE	COG:COG4239, COG:Q, SO:0001217, UniRef:UniRef50_Q5LMM8, UniRef:UniRef90_N9EMH0
contig_1	cds	1081828	1083417	+	ECNIHC_06355	nikD	nickel import ATP-binding protein NikD	COG:COG4172, COG:Q, RefSeq:WP_088752919.1, SO:0001217, UniParc:UPI000B5470FE, UniRef:UniRef100_A0A8B4MZ09, UniRef:UniRef50_A0A2P1AWQ1, UniRef:UniRef90_A0A2P1AWQ1
contig_1	cds	1083602	1084846	+	ECNIHC_06360	fadH	2,4-dienoyl-CoA reductase or related NADH-dependent reductase, Old Yellow Enzyme (OYE) family	COG:C, COG:COG1902, RefSeq:WP_000077957.1, SO:0001217, UniParc:UPI00026E1E3A, UniRef:UniRef100_A0A0G4QNU9, UniRef:UniRef50_V2U3F2, UniRef:UniRef90_N9EMM6
contig_1	cds	1084905	1086875	-	ECNIHC_06365	fiu	Outer membrane receptor for monomeric catechols	COG:COG4774, COG:P, SO:0001217, UniRef:UniRef50_V2UYM7, UniRef:UniRef90_R8Y1L0
contig_1	tRNA	1087201	1087276	-	ECNIHC_06370	trnE	tRNA-Glu(ttc)	SO:0000259
contig_1	cds	1087295	1087492	-	ECNIHC_06375		hypothetical protein
contig_1	cds	1087492	1087956	-	ECNIHC_06380		exonuclease domain-containing protein	EC:3.1.13.-, KEGG:K03683, SO:0001217, UniRef:UniRef50_A0A352R0F6, UniRef:UniRef90_UPI00124F81C2
contig_1	cds	1087941	1088975	-	ECNIHC_06385	pyrC	dihydroorotase	COG:COG0418, COG:F, EC:3.5.2.3, GO:0004151, GO:0008270, GO:0019856, GO:0044205, RefSeq:WP_001084867.1, SO:0001217, UniParc:UPI000165E333, UniRef:UniRef100_B7GX48, UniRef:UniRef50_Q88NW7, UniRef:UniRef90_B7GX48
contig_1	cds	1089331	1089963	+	ECNIHC_06390		(pseudo) GGDEF domain-containing protein	SO:0001217, UniRef:UniRef50_V5VGT9, UniRef:UniRef90_B0VKX0
contig_1	cds	1090022	1090384	+	ECNIHC_06395	pleD	Two-component response regulator, PleD family, consists of two REC domains and a diguanylate cyclase (GGDEF) domain	COG:COG3706, COG:TK, RefSeq:WP_017816546.1, SO:0001217, UniParc:UPI0003463FCD, UniRef:UniRef100_V5VGT9, UniRef:UniRef50_V5VGT9, UniRef:UniRef90_V5VGT9
contig_1	cds	1090444	1091787	-	ECNIHC_06400	argG	argininosuccinate synthase	COG:COG0137, COG:E, EC:6.3.4.5, GO:0004055, GO:0005524, GO:0005737, GO:0006526, GO:0042803, SO:0001217, UniParc:UPI0002BC0895, UniRef:UniRef100_A0A8B4N032, UniRef:UniRef50_Q06734, UniRef:UniRef90_A3M3K6
contig_1	cds	1092009	1092404	-	ECNIHC_06405		RES domain-containing protein	RefSeq:WP_000952697.1, SO:0001217, UniParc:UPI0002B9B492, UniRef:UniRef100_A0A0M3FHF4, UniRef:UniRef50_N8R5W8, UniRef:UniRef90_A0A0J8SXE8
contig_1	cds	1092569	1092733	+	ECNIHC_06410		2,4-dienoyl-CoA reductase	SO:0001217, UniRef:UniRef50_A0A377LSM1
contig_1	cds	1092730	1094178	+	ECNIHC_06415		NADPH-dependent 2,4-dienoyl-CoA reductase	SO:0001217, UniRef:UniRef50_A0A2S0VT11
contig_1	cds	1094169	1094597	+	ECNIHC_06420		hypothetical protein
contig_1	tRNA	1094682	1094771	+	ECNIHC_06425	trnS	tRNA-Ser(tga)	SO:0000269
contig_1	cds	1095214	1096092	+	ECNIHC_06430	nlpA	ABC-type metal ion transport system, periplasmic component/surface antigen	COG:COG1464, COG:P, KEGG:K02073, RefSeq:WP_000732870.1, SO:0001217, UniParc:UPI0001B8FE6E, UniRef:UniRef100_A0A062I178, UniRef:UniRef50_A0A2U3MX60, UniRef:UniRef90_R8Z2E4
contig_1	ncRNA	1096527	1096612	+	ECNIHC_06435	C4	C4 antisense RNA	RFAM:RF01695, SO:0000644
contig_1	cds	1096894	1097457	+	ECNIHC_06440	acrR	DNA-binding protein, AcrR family, includes nucleoid occlusion protein SlmA	COG:COG1309, COG:K, RefSeq:WP_001133235.1, SO:0001217, UniParc:UPI00026E1E3F, UniRef:UniRef100_A0A0M3FI01, UniRef:UniRef50_A0A7U7KEM4, UniRef:UniRef90_A0A7U7Q7F8
contig_1	cds	1097827	1098534	+	ECNIHC_06445		sulfatase-like hydrolase/transferase	SO:0001217, UniRef:UniRef50_A0A1Y3CJ84, UniRef:UniRef90_UPI0015802F56
contig_1	cds	1098494	1099054	+	ECNIHC_06450		(pseudo) sulfatase-like hydrolase/transferase	SO:0001217, UniRef:UniRef50_UPI000D017155, UniRef:UniRef90_UPI000D017155
contig_1	cds	1099111	1099563	+	ECNIHC_06455		(pseudo) sulfatase-like hydrolase/transferase	SO:0001217, UniRef:UniRef50_UPI000D017155, UniRef:UniRef90_UPI0015809543
contig_1	cds	1099673	1100653	+	ECNIHC_06460		Formylglycine-generating enzyme family protein	RefSeq:WP_001259241.1, SO:0001217, UniParc:UPI00026E1E41, UniRef:UniRef100_A0A0G4QNV6, UniRef:UniRef50_A0A1X3CUV3, UniRef:UniRef90_A0A0G4QNV6
contig_1	cds	1100669	1101877	+	ECNIHC_06465	oprD	OprD family porin	KEGG:K21758, RefSeq:WP_001037499.1, SO:0001217, UniParc:UPI00026E1E42, UniRef:UniRef100_A0A0G4QMZ7, UniRef:UniRef50_A0A0G4QMZ7, UniRef:UniRef90_A0A0G4QMZ7
contig_1	cds	1101989	1102447	-	ECNIHC_06470	lysR	(pseudo) LysR family transcriptional regulator	SO:0001217, UniRef:UniRef50_N8ZJ22, UniRef:UniRef90_A0A0G4QND5
contig_1	cds	1102480	1102938	-	ECNIHC_06475	lysR	(pseudo) LysR substrate-binding domain-containing protein	SO:0001217, UniRef:UniRef50_UPI001D186DBB, UniRef:UniRef90_UPI001D186DBB
contig_1	cds	1103175	1104443	-	ECNIHC_06480		Glucarate transporter	RefSeq:WP_001053215.1, SO:0001217, UniParc:UPI0002B91FCC, UniRef:UniRef100_A0A8B4N047, UniRef:UniRef50_N8ZPR3, UniRef:UniRef90_A0A8B4N047
contig_1	cds	1104842	1105336	+	ECNIHC_06485		Hydroxyquinol 1,2-dioxygenase	RefSeq:WP_001277452.1, SO:0001217, UniParc:UPI00026E1E45, UniRef:UniRef100_A0A0G4QNS9, UniRef:UniRef50_B2JUH2, UniRef:UniRef90_A0A0G4QNS9
contig_1	cds	1105353	1106360	+	ECNIHC_06490		Hydroxyquinol 1,2-dioxygenase	RefSeq:WP_000993229.1, SO:0001217, UniParc:UPI00026E1E46, UniRef:UniRef100_A0A0G4QNW0, UniRef:UniRef50_G8Q9Q6, UniRef:UniRef90_A0A0G4QNW0
contig_1	cds	1106667	1107773	+	ECNIHC_06495		Betaine aldehyde dehydrogenase	SO:0001217, UniRef:UniRef50_A0A6J5K481
contig_1	cds	1107716	1107889	+	ECNIHC_06500		hypothetical protein
contig_1	cds	1107895	1108962	+	ECNIHC_06505		Iron-containing alcohol dehydrogenase	RefSeq:WP_000990946.1, SO:0001217, UniParc:UPI00026E1E48, UniRef:UniRef100_A0A0G4QND9, UniRef:UniRef50_A0A448D715, UniRef:UniRef90_A0A0G4QND9
contig_1	cds	1109054	1109905	+	ECNIHC_06510		6-chlorohydroxyquinol-1,2-dioxygenase	RefSeq:WP_000117564.1, SO:0001217, UniParc:UPI00026E1E49, UniRef:UniRef100_A0A858UQF9, UniRef:UniRef50_A0A2U3MX76, UniRef:UniRef90_A0A1V0KAY7
contig_1	cds	1109908	1110006	+	ECNIHC_06515		hypothetical protein
contig_1	cds	1110003	1110242	+	ECNIHC_06520		(pseudo) Rieske domain-containing protein	SO:0001217, UniRef:UniRef50_N8YAT9, UniRef:UniRef90_A0A4Y3JB77
contig_1	cds	1110275	1110640	-	ECNIHC_06525		DUF4440 domain-containing protein	RefSeq:WP_000392591.1, SO:0001217, UniParc:UPI00026E1E4B, UniRef:UniRef100_A0A0G4QNW4, UniRef:UniRef50_A5WEC7, UniRef:UniRef90_A0A4Y3JCG6
contig_1	cds	1110801	1111472	+	ECNIHC_06530		3-oxoadipate CoA-transferase subunit A (Beta-ketoadipate:succinyl-CoA transferase subunit A)	RefSeq:WP_000566018.1, SO:0001217, UniParc:UPI00026E1E4C, UniRef:UniRef100_A0A0G4QN05, UniRef:UniRef50_Q43973, UniRef:UniRef90_B0VQF0
contig_1	cds	1111491	1112144	+	ECNIHC_06535	atoA	Acyl-CoA:acetate/3-ketoacid CoA transferase, beta subunit	COG:COG2057, COG:I, RefSeq:WP_000121796.1, SO:0001217, UniParc:UPI00026E1E4D, UniRef:UniRef100_A0A5P1B0B3, UniRef:UniRef50_A0A379IF72, UniRef:UniRef90_A0A5P1B0B3
contig_1	cds	1112564	1113220	+	ECNIHC_06540		Acetyl-CoA C-acyltransferase	SO:0001217, UniRef:UniRef50_A0A377CUV6, UniRef:UniRef90_A0A4Q7C812
contig_1	cds	1113178	1113771	+	ECNIHC_06545		Beta-ketoadipyl CoA thiolase	SO:0001217, UniRef:UniRef50_A0A5E7A312, UniRef:UniRef90_A0A6H3SAS1
contig_1	cds	1114591	1114899	+	ECNIHC_06550		Transcriptional regulator	SO:0001217, UniParc:UPI0002BA3A6F, UniRef:UniRef100_A0A0G4QNT9, UniRef:UniRef50_F0KHJ1, UniRef:UniRef90_F0KHJ1
contig_1	cds	1114951	1115448	+	ECNIHC_06555		Transcriptional regulator	SO:0001217, UniParc:UPI0002BC6131, UniRef:UniRef100_A0A0G4QNT9, UniRef:UniRef50_F0KHJ1, UniRef:UniRef90_F0KHJ1
contig_1	cds	1115522	1115992	-	ECNIHC_06560		Ecotin family protein	RefSeq:WP_000735021.1, SO:0001217, UniParc:UPI00026E1E50, UniRef:UniRef100_A0A0G4QNW8, UniRef:UniRef50_F0KHJ2, UniRef:UniRef90_A0A009QSE7
contig_1	cds	1116292	1116963	+	ECNIHC_06565	csgG	Curli production assembly/transport component CsgG	RefSeq:WP_000721903.1, SO:0001217, UniParc:UPI00026E1E51, UniRef:UniRef100_A0A0M3FU61, UniRef:UniRef50_D8MNT5, UniRef:UniRef90_N9J859
contig_1	cds	1117012	1117347	+	ECNIHC_06570		DUF4810 domain-containing protein	RefSeq:WP_237414280.1, SO:0001217, UniParc:UPI0013E4EE1C, UniRef:UniRef100_A0A0F4EMA4, UniRef:UniRef50_N8YEU9, UniRef:UniRef90_A0A0A8XL21
contig_1	cds	1117344	1118021	+	ECNIHC_06575		Lipoprotein	RefSeq:WP_000592253.1, SO:0001217, UniParc:UPI0002B916AA, UniRef:UniRef100_A0A8B4MZ23, UniRef:UniRef50_S3NJX3, UniRef:UniRef90_A0A0A8XFU0
contig_1	cds	1118165	1118524	-	ECNIHC_06580		Gly-zipper-Omp domain-containing protein	RefSeq:WP_000416093.1, SO:0001217, UniParc:UPI00026E1E53, UniRef:UniRef100_A0A0G4QNU2, UniRef:UniRef50_Q6F7W1, UniRef:UniRef90_D8JPA0
contig_1	cds	1118884	1120200	-	ECNIHC_06585	ansP	L-asparagine transporter or related permease	COG:COG1113, COG:E, SO:0001217, UniRef:UniRef50_R8Z2B7, UniRef:UniRef90_N9EME4
contig_1	cds	1120408	1121853	-	ECNIHC_06590	dadA	Glycine/D-amino acid oxidase (deaminating)	COG:COG0665, COG:E, RefSeq:WP_000691970.1, SO:0001217, UniParc:UPI000297AB54, UniRef:UniRef100_A0A335UAJ7, UniRef:UniRef50_A0A6S7C523, UniRef:UniRef90_A0A0D5YKT0
contig_1	cds	1121873	1123204	-	ECNIHC_06595	potE	Serine transporter YbeC, amino acid:H+ symporter family	COG:COG0531, COG:E, RefSeq:WP_000428074.1, SO:0001217, UniParc:UPI00028183E5, UniRef:UniRef100_A0A1C9CS30, UniRef:UniRef50_V2USA5, UniRef:UniRef90_R8YNT1
contig_1	cds	1123399	1124106	-	ECNIHC_06600		Cache domain-containing protein	RefSeq:WP_000191921.1, SO:0001217, UniParc:UPI00026E1F55, UniRef:UniRef100_A0A0G4QP70, UniRef:UniRef50_N9L7C9, UniRef:UniRef90_A0A084XPT7
contig_1	cds	1124172	1124891	-	ECNIHC_06605	fadR	DNA-binding transcriptional regulator, FadR family	COG:COG2186, COG:K, RefSeq:WP_001277431.1, SO:0001217, UniParc:UPI0001785BEB, UniRef:UniRef100_V5VF09, UniRef:UniRef50_V2UC38, UniRef:UniRef90_R8Y1A3
contig_1	cds	1124951	1125721	-	ECNIHC_06610		putative SnoaL-like aldol condensation-catalyzing enzyme	COG:COG4922, COG:R, RefSeq:WP_001041177.1, SO:0001217, UniParc:UPI000172FE4A, UniRef:UniRef100_V5VGS0, UniRef:UniRef50_D3UY53, UniRef:UniRef90_N9EG26
contig_1	cds	1125750	1127180	-	ECNIHC_06615	adhE	Acyl-CoA reductase or other NAD-dependent aldehyde dehydrogenase	COG:COG1012, COG:I, RefSeq:WP_001140774.1, SO:0001217, UniParc:UPI0001785BED, UniRef:UniRef100_A0A090BAW5, UniRef:UniRef50_A0A0D5YKS5, UniRef:UniRef90_A0A0D5YKS5
contig_1	cds	1127499	1128017	-	ECNIHC_06620	lrp	DNA-binding transcriptional regulator, Lrp family	COG:COG1522, COG:K, SO:0001217, UniParc:UPI0001AF1EE2, UniRef:UniRef100_A0A154E8H8, UniRef:UniRef50_S3NNA5, UniRef:UniRef90_A0A158LS92
contig_1	cds	1128057	1129292	+	ECNIHC_06625	astC	Acetylornithine/succinyldiaminopimelate/putrescine aminotransferase	COG:COG4992, COG:E, RefSeq:WP_001058605.1, SO:0001217, UniParc:UPI00026E1F56, UniRef:UniRef100_A0A0G4QP73, UniRef:UniRef50_A1JS45, UniRef:UniRef90_A0A0D5YJV7
contig_1	cds	1129289	1130383	+	ECNIHC_06630	astA	arginine N-succinyltransferase	COG:COG3138, COG:E, RefSeq:WP_000972695.1, SO:0001217, UniParc:UPI00026E1F57, UniRef:UniRef100_A0A0G4QNV1, UniRef:UniRef50_Q8FH00, UniRef:UniRef90_A0A0D5YL36
contig_1	cds	1130782	1131018	+	ECNIHC_06635		D-serine/D-alanine/glycine transporter	SO:0001217, UniRef:UniRef50_A0A411MV07, UniRef:UniRef90_N8S839
contig_1	cds	1131018	1131872	+	ECNIHC_06640		D-serine/D-alanine/glycine transporter	SO:0001217, UniRef:UniRef50_A0A377TJ20
contig_1	cds	1131860	1132243	+	ECNIHC_06645		D-serine/D-alanine/glycine transporter	SO:0001217, UniRef:UniRef50_A0A1M7KL61
contig_1	cds	1132324	1133784	-	ECNIHC_06650	adhE	Acyl-CoA reductase or other NAD-dependent aldehyde dehydrogenase	COG:COG1012, COG:I, RefSeq:WP_000442405.1, SO:0001217, UniParc:UPI00028D5A3C, UniRef:UniRef100_A0A5N0FX28, UniRef:UniRef50_Q46S98, UniRef:UniRef90_A0A829RJA2
contig_1	cds	1133914	1134171	+	ECNIHC_06655		Tnp-DDE-dom domain-containing protein	SO:0001217, UniRef:UniRef50_A0A143IZ22
contig_1	cds	1134168	1134983	+	ECNIHC_06660	araC	AraC family transcriptional regulator	SO:0001217, UniRef:UniRef50_A0A1F4JH72
contig_1	cds	1134999	1135712	-	ECNIHC_06665		EamA-like transporter family protein	KEGG:K15270, SO:0001217, UniRef:UniRef50_G7GEK6, UniRef:UniRef90_A0A022J6N9
contig_1	cds	1136018	1137565	-	ECNIHC_06670	garD	galactarate dehydratase	COG:COG2721, COG:G, RefSeq:WP_000917348.1, SO:0001217, UniParc:UPI00026E1F5B, UniRef:UniRef100_A0A0G4QNV4, UniRef:UniRef50_P42240, UniRef:UniRef90_B0VL00
contig_1	cds	1137636	1138226	-	ECNIHC_06675		MFS transporter	SO:0001217, UniRef:UniRef50_A0A4V6KS53, UniRef:UniRef90_UPI00049FBECA
contig_1	cds	1138223	1138993	-	ECNIHC_06680		Glucarate transporter	SO:0001217, UniRef:UniRef50_A0A376W7B6
contig_1	cds	1139279	1139611	+	ECNIHC_06685		Glucarate dehydratase 2	SO:0001217, UniRef:UniRef50_A0A3S4E4W8
contig_1	cds	1139587	1140609	+	ECNIHC_06690		Glucarate dehydratase	SO:0001217, UniRef:UniRef50_A0A3S4LDJ9
contig_1	cds	1140771	1141682	+	ECNIHC_06695	kdgD	5-dehydro-4-deoxyglucarate dehydratase	COG:COG0329, COG:EM, EC:4.2.1.41, GO:0042838, GO:0047448, KEGG:K01707, RefSeq:WP_000339251.1, SO:0001217, UniParc:UPI00026E1F5D, UniRef:UniRef100_A0A0H4URZ5, UniRef:UniRef50_Q6FFQ1, UniRef:UniRef90_Q6FFQ1
contig_1	cds	1141713	1143299	+	ECNIHC_06700	adhE	Acyl-CoA reductase or other NAD-dependent aldehyde dehydrogenase	COG:COG1012, COG:I, RefSeq:WP_000042098.1, SO:0001217, UniParc:UPI0002BC1D47, UniRef:UniRef100_A0A8B4MZ00, UniRef:UniRef50_A0A0D5YKM7, UniRef:UniRef90_A0A0D5YKM7
contig_1	cds	1143541	1143666	+	ECNIHC_06705		hypothetical protein
contig_1	cds	1143920	1144252	+	ECNIHC_06710	fadR	(pseudo) DNA-binding FadR family transcriptional regulator	SO:0001217, UniRef:UniRef50_A0A841MTR1, UniRef:UniRef90_A0A841MTR1
contig_1	cds	1144317	1146068	-	ECNIHC_06715		Tannase/feruloyl esterase family alpha/beta hydrolase	RefSeq:WP_001110028.1, SO:0001217, UniParc:UPI0002B90FDE, UniRef:UniRef100_A0A8B4MZ34, UniRef:UniRef50_N9SB50, UniRef:UniRef90_N9SB50
contig_1	cds	1146102	1146491	-	ECNIHC_06720	paaI	Acyl-CoA thioesterase PaaI, contains HGG motif	COG:COG2050, COG:Q, RefSeq:WP_000372159.1, SO:0001217, UniParc:UPI0002B95E19, UniRef:UniRef100_A0A8B4MYZ2, UniRef:UniRef50_Q6FBJ9, UniRef:UniRef90_F0KHM3
contig_1	cds	1146589	1147068	-	ECNIHC_06725		DUF3237 domain-containing protein	SO:0001217, UniParc:UPI0002D51805, UniRef:UniRef100_A0A8B4MYT1, UniRef:UniRef50_A0A8B4MYT1, UniRef:UniRef90_A0A8B4MYT1
contig_1	cds	1147125	1148375	-	ECNIHC_06730	oprD	Outer membrane porin, OprD family protein	RefSeq:WP_000041309.1, SO:0001217, UniParc:UPI00028F1DCB, UniRef:UniRef100_A0A0H4V8Z8, UniRef:UniRef50_A0A241YXN9, UniRef:UniRef90_A0A241YXN9
contig_1	cds	1148457	1148945	-	ECNIHC_06735		Acyl-CoA-dh-1 domain-containing protein	SO:0001217, UniRef:UniRef50_W7QCA4
contig_1	cds	1149044	1149595	-	ECNIHC_06740		Acyl-CoA dehydrogenase, N-terminal domain protein	SO:0001217, UniRef:UniRef50_A0A009ZT53
contig_1	cds	1149667	1150413	-	ECNIHC_06745		AMP-binding protein	SO:0001217, UniRef:UniRef50_UPI000667747F, UniRef:UniRef90_UPI000667747F
contig_1	cds	1150428	1151015	-	ECNIHC_06750		(pseudo) AMP-binding protein	SO:0001217, UniRef:UniRef50_A0A7Z7KZ11, UniRef:UniRef90_UPI0020004841
contig_1	cds	1151012	1151542	-	ECNIHC_06755		hypothetical protein
contig_1	cds	1151633	1153084	-	ECNIHC_06760	adhE	Acyl-CoA reductase or other NAD-dependent aldehyde dehydrogenase	COG:COG1012, COG:I, RefSeq:WP_001181823.1, SO:0001217, UniParc:UPI0002BA72EC, UniRef:UniRef100_A0A8B4MYV9, UniRef:UniRef50_O05619, UniRef:UniRef90_D0RZT4
contig_1	cds	1153122	1153955	-	ECNIHC_06765	caiD	p-hydroxycinnamoyl CoA hydratase/lyase	COG:COG1024, COG:I, RefSeq:WP_000119684.1, SO:0001217, UniParc:UPI000165E251, UniRef:UniRef100_A0A7H1PHP3, UniRef:UniRef50_O69762, UniRef:UniRef90_A0A0R1AEX8
contig_1	cds	1154208	1155440	+	ECNIHC_06770	mhpT	3-(3-hydroxy-phenyl)propionate transporter MhpT	COG:COG2814, COG:G, RefSeq:WP_000411721.1, SO:0001217, UniParc:UPI0002B9FE65, UniRef:UniRef100_A0A8B4MYY8, UniRef:UniRef50_A0A0D5YKL9, UniRef:UniRef90_A0A0D5YKL9
contig_1	cds	1155566	1155967	+	ECNIHC_06775	marR	DNA-binding transcriptional regulator, MarR family	COG:COG1846, COG:K, SO:0001217, UniParc:UPI0000F2FFEB, UniRef:UniRef100_A0A0X3QJY9, UniRef:UniRef50_A0A0X3QJY9, UniRef:UniRef90_A0A0X3QJY9
contig_1	cds	1156086	1156430	+	ECNIHC_06780	gntR	(pseudo) DNA-binding transcriptional regulator, GntR family	COG:COG1802, COG:K, SO:0001217, UniRef:UniRef50_N8X2Q2, UniRef:UniRef90_N8V442
contig_1	cds	1156393	1156764	+	ECNIHC_06785	gntR	(pseudo) DNA-binding transcriptional regulator, GntR family	COG:COG1802, COG:K, SO:0001217, UniRef:UniRef50_N8X2Q2, UniRef:UniRef90_N8V442
contig_1	cds	1156806	1157750	-	ECNIHC_06790	fpr	Flavodoxin/ferredoxin--NADP reductase	COG:C, COG:COG1018, RefSeq:WP_000382547.1, SO:0001217, UniParc:UPI00026E1F66, UniRef:UniRef100_A0A0M3FU19, UniRef:UniRef50_O24840, UniRef:UniRef90_A0A241YXG1
contig_1	cds	1157942	1158838	-	ECNIHC_06795		aromatic ring-hydroxylating dioxygenase subunit alpha	SO:0001217, UniRef:UniRef50_A0A7G6V6X1, UniRef:UniRef90_UPI00068FE5EB
contig_1	cds	1159071	1160096	-	ECNIHC_06800	oprD	Outer membrane porin, OprD family	SO:0001217, UniRef:UniRef50_F0KHN5, UniRef:UniRef90_F0KHN5
contig_1	cds	1160270	1160881	-	ECNIHC_06805		SUMF1/EgtB/PvdO family nonheme iron enzyme	SO:0001217, UniRef:UniRef50_A0A4Q2JA57, UniRef:UniRef90_UPI001D1946C1
contig_1	cds	1160974	1161237	-	ECNIHC_06810		Kinase domain protein	SO:0001217, UniRef:UniRef50_A0A009Q7I6, UniRef:UniRef90_A0A009Q7I6
contig_1	cds	1161248	1161991	-	ECNIHC_06815		hypothetical protein
contig_1	cds	1162264	1162824	-	ECNIHC_06820		hypothetical protein
contig_1	cds	1163303	1164649	+	ECNIHC_06825	araJ	putative arabinose efflux permease AraJ, MFS family	COG:COG2814, COG:G, RefSeq:WP_004736088.1, SO:0001217, UniParc:UPI0002CDF825, UniRef:UniRef100_A0A8B4MYV0, UniRef:UniRef50_N8YBG0, UniRef:UniRef90_N8WGJ2
contig_1	cds	1164681	1165082	+	ECNIHC_06830	oprD	Outer membrane porin, OprD family	SO:0001217, UniRef:UniRef50_D4XSY2
contig_1	cds	1165070	1165429	+	ECNIHC_06835	oprD	(pseudo) Outer membrane porin, OprD family protein	SO:0001217, UniRef:UniRef50_A0A062GMM9, UniRef:UniRef90_A0A062GMM9
contig_1	cds	1165410	1165958	+	ECNIHC_06840	oprD	Outer membrane porin, OprD domain protein	SO:0001217, UniRef:UniRef50_N9RQI2, UniRef:UniRef90_K9AY90
contig_1	cds	1166018	1166842	-	ECNIHC_06845		GMC-oxred-C domain-containing protein	SO:0001217, UniRef:UniRef50_A0A6I1N1H8
contig_1	cds	1166992	1167333	-	ECNIHC_06850		(pseudo) GMC family oxidoreductase N-terminal domain-containing protein	SO:0001217, UniRef:UniRef50_A0A2V9ZZQ1, UniRef:UniRef90_UPI001C03EAAE
contig_1	cds	1167291	1167686	-	ECNIHC_06855		hypothetical protein	PFAM:PF13450.9
contig_1	cds	1167715	1168608	-	ECNIHC_06860	aes	Acetyl esterase/lipase	COG:COG0657, COG:I, RefSeq:WP_000811573.1, SO:0001217, UniParc:UPI00026E2063, UniRef:UniRef100_A0A0M3FH75, UniRef:UniRef50_A0A333W7M8, UniRef:UniRef90_A0A333W7M8
contig_1	cds	1168681	1169535	-	ECNIHC_06865	yqjQ	Short-chain dehydrogenase	COG:COG0300, COG:R, RefSeq:WP_000834592.1, SO:0001217, UniParc:UPI0002B9E261, UniRef:UniRef100_A0A8B4MZ10, UniRef:UniRef50_A0A380UNJ2, UniRef:UniRef90_N8S811
contig_1	cds	1169580	1170653	-	ECNIHC_06870		Putative flavin-binding monooxygenase	SO:0001217, UniRef:UniRef50_A0A367M9U7, UniRef:UniRef90_A0A014DSL3
contig_1	cds	1170734	1171066	-	ECNIHC_06875		hypothetical protein	PFAM:PF13450.9, PFAM:PF13454.9
contig_1	cds	1171203	1172216	+	ECNIHC_06880	araC	AraC-type DNA-binding domain and AraC-containing proteins	COG:COG2207, COG:K, RefSeq:WP_000872538.1, SO:0001217, UniParc:UPI00026E2066, UniRef:UniRef100_A0A0M3FHU2, UniRef:UniRef50_F0KHP5, UniRef:UniRef90_F0KHP5
contig_1	cds	1172260	1172898	-	ECNIHC_06885	ttdB	L(+)-tartrate dehydratase subunit beta	SO:0001217, UniRef:UniRef50_A0A174X7N3, UniRef:UniRef90_N8S9N6
contig_1	cds	1172864	1173763	-	ECNIHC_06890	ttdA	L(+)-tartrate dehydratase subunit alpha	RefSeq:WP_000356537.1, SO:0001217, UniParc:UPI00026E2067, UniRef:UniRef100_A0A0B4A433, UniRef:UniRef50_A0A174GLP3, UniRef:UniRef90_V2UHR6
contig_1	cds	1173813	1174676	-	ECNIHC_06895		MFS domain-containing protein	SO:0001217, UniRef:UniRef50_K9DD15
contig_1	cds	1174724	1175110	-	ECNIHC_06900		MFS domain-containing protein	SO:0001217, UniRef:UniRef50_K9DFS9
contig_1	cds	1175347	1176267	+	ECNIHC_06905		HTH lysR-type domain-containing protein	RefSeq:WP_000990661.1, SO:0001217, UniParc:UPI0001AF1A69, UniRef:UniRef100_A0A0B3ZSU9, UniRef:UniRef50_R8YJ17, UniRef:UniRef90_R8YJ17
contig_1	cds	1176325	1177203	-	ECNIHC_06910	yktD	O-Methyltransferase involved in polyketide biosynthesis	COG:COG3315, COG:Q, RefSeq:WP_000658000.1, SO:0001217, UniParc:UPI00026E2069, UniRef:UniRef100_A0A0G4QNJ3, UniRef:UniRef50_D8JP41, UniRef:UniRef90_B0VL12
contig_1	cds	1177315	1178838	-	ECNIHC_06915	czcD	putative flavoprotein CzcO associated with the cation diffusion facilitator CzcD	COG:COG2072, COG:P, RefSeq:WP_000126750.1, SO:0001217, UniParc:UPI00027892A4, UniRef:UniRef100_A0A0M3FW32, UniRef:UniRef50_A0A2U3N2L2, UniRef:UniRef90_R8YII4
contig_1	cds	1178862	1179695	-	ECNIHC_06920	yqjQ	Short-chain dehydrogenase	COG:COG0300, COG:R, RefSeq:WP_000600028.1, SO:0001217, UniParc:UPI00026E206B, UniRef:UniRef100_A0A0E1FJT6, UniRef:UniRef50_A0A380UNX3, UniRef:UniRef90_A0A098SH41
contig_1	cds	1179758	1180570	-	ECNIHC_06925		putative metal-dependent hydrolase	COG:COG3687, COG:R, KEGG:K07044, SO:0001217, UniParc:UPI0000F2F661, UniRef:UniRef100_V5VGM3, UniRef:UniRef50_A0A0A8TU96, UniRef:UniRef90_V5VGM3
contig_1	cds	1180592	1181143	-	ECNIHC_06930		DDE-Tnp-1 domain-containing protein	SO:0001217, UniRef:UniRef50_N9KET0
contig_1	cds	1181097	1181678	-	ECNIHC_06935	tnp	IS4 family ISAba1 transposase	IS:ISAba1, SO:0001217, UniRef:UniRef50_N8UBQ0, UniRef:UniRef90_N9KEX5
contig_1	cds	1181735	1181902	-	ECNIHC_06940		hypothetical protein
contig_1	cds	1182429	1183052	+	ECNIHC_06945	acrR	DNA-binding protein, AcrR family, includes nucleoid occlusion protein SlmA	COG:COG1309, COG:K, RefSeq:WP_000107496.1, SO:0001217, UniParc:UPI000165E1A0, UniRef:UniRef100_V5VFA7, UniRef:UniRef50_V5VFA7, UniRef:UniRef90_V5VFA7
contig_1	cds	1183118	1183273	-	ECNIHC_06950		hypothetical protein	PFAM:PF17954.4
contig_1	cds	1183249	1183839	-	ECNIHC_06955		Pirin domain-containing protein	SO:0001217, UniRef:UniRef50_S3T8F1
contig_1	cds	1184347	1184544	+	ECNIHC_06960		(pseudo) metal-dependent hydrolase	SO:0001217, UniRef:UniRef50_UPI000A867C74, UniRef:UniRef90_UPI00165286B9
contig_1	cds	1184541	1185308	+	ECNIHC_06965		putative metal-dependent hydrolase	COG:COG3687, COG:R, KEGG:K07044, SO:0001217, UniRef:UniRef50_A0A8D6GUQ4, UniRef:UniRef90_A0A8D6GUQ4
contig_1	cds	1185374	1186204	+	ECNIHC_06970	yqjQ	Short-chain dehydrogenase	COG:COG0300, COG:R, RefSeq:WP_088752984.1, SO:0001217, UniParc:UPI000B543636, UniRef:UniRef100_UPI000B543636, UniRef:UniRef50_A0A380UNX3, UniRef:UniRef90_A0A0D7SNL7
contig_1	cds	1186228	1187778	+	ECNIHC_06975	czcD	putative flavoprotein CzcO associated with the cation diffusion facilitator CzcD	COG:COG2072, COG:P, RefSeq:WP_000256744.1, SO:0001217, UniParc:UPI00026E206E, UniRef:UniRef100_A0A0M3FJJ2, UniRef:UniRef50_A0A0D5YKJ8, UniRef:UniRef90_A0A0D5YKJ8
contig_1	cds	1188145	1188321	+	ECNIHC_06980		hypothetical protein
contig_1	cds	1188692	1190011	+	ECNIHC_06985	nCS2	Xanthine/guanine/uracil/vitamin C permease GhxP/GhxQ, nucleobase:cation symporter 2 ( NCS2) family	COG:COG2252, COG:F, RefSeq:WP_000729980.1, SO:0001217, UniParc:UPI000165E19A, UniRef:UniRef100_V5VF52, UniRef:UniRef50_A0A375HMP3, UniRef:UniRef90_N8R4J7
contig_1	cds	1190123	1191121	+	ECNIHC_06990	add	adenosine deaminase	COG:COG1816, COG:F, RefSeq:WP_001077407.1, SO:0001217, UniParc:UPI0001AF1ED0, UniRef:UniRef100_A0A0M3FJE6, UniRef:UniRef50_Q4KIS2, UniRef:UniRef90_A0A143IZ67
contig_1	cds	1191165	1191722	-	ECNIHC_06995	cybB	Cytochrome b561	COG:C, COG:COG3038, RefSeq:WP_001111768.1, SO:0001217, UniParc:UPI000165E198, UniRef:UniRef100_A0A0D5YJF0, UniRef:UniRef50_A0A446ZLL1, UniRef:UniRef90_A0A446ZLL1
contig_1	cds	1191959	1192348	+	ECNIHC_07000		Lipoprotein	RefSeq:WP_000735756.1, SO:0001217, UniParc:UPI000172FE71, UniRef:UniRef100_B0VAI7, UniRef:UniRef50_D8JP29, UniRef:UniRef90_A0A241YZX8
contig_1	cds	1192414	1192980	+	ECNIHC_07005	rnhB	ribonuclease HII	COG:COG0164, COG:L, RefSeq:WP_000495834.1, SO:0001217, UniParc:UPI000165E196, UniRef:UniRef100_A0A0D5YKP6, UniRef:UniRef50_B4ECL7, UniRef:UniRef90_N9A1E8
contig_1	cds	1193049	1193303	-	ECNIHC_07010	csrA	carbon storage regulator CsrA	COG:COG1551, COG:T, GO:0005737, GO:0006109, GO:0006402, GO:0045947, GO:0045948, GO:0048027, RefSeq:WP_000906487.1, SO:0001217, UniParc:UPI000165E195, UniRef:UniRef100_B7GWX6, UniRef:UniRef50_Q3JCK6, UniRef:UniRef90_B7GWX6
contig_1	cds	1193548	1194828	-	ECNIHC_07015	csrA	aspartate kinase	COG:COG0527, COG:E, RefSeq:WP_001185176.1, SO:0001217, UniParc:UPI000165E194, UniRef:UniRef100_V5VES9, UniRef:UniRef50_A4VJB4, UniRef:UniRef90_Q6FCT3
contig_1	cds	1195022	1195252	-	ECNIHC_07020		DNA-binding protein	RefSeq:WP_104130833.1, SO:0001217, UniParc:UPI000CE32951, UniRef:UniRef100_UPI000CE32951, UniRef:UniRef50_A0A242U648, UniRef:UniRef90_A0A7H2WD31
contig_1	cds	1195254	1195976	-	ECNIHC_07025		DUF551 domain-containing protein	RefSeq:WP_000047258.1, SO:0001217, UniParc:UPI0002BA9B30, UniRef:UniRef100_A0A333V7B3, UniRef:UniRef50_D8JEN3, UniRef:UniRef90_A0A059ZQE1
contig_1	cds	1195973	1196347	-	ECNIHC_07030		DUF2750 domain-containing protein	RefSeq:WP_000970953.1, SO:0001217, UniParc:UPI0002BA2787, UniRef:UniRef100_A0A335T3H0, UniRef:UniRef50_A0A335T3H0, UniRef:UniRef90_A0A335T3H0
contig_1	cds	1196347	1196592	-	ECNIHC_07035		HEPN domain-containing protein	RefSeq:WP_000654847.1, SO:0001217, UniParc:UPI0001D31917, UniRef:UniRef100_A0A0D7QVS9, UniRef:UniRef50_D8JEN1, UniRef:UniRef90_A0A0D7QVS9
contig_1	cds	1196594	1197553	-	ECNIHC_07040		Mu-like prophage I protein	RefSeq:WP_000067523.1, SO:0001217, UniParc:UPI0002BB6402, UniRef:UniRef100_A0A8B4MYU6, UniRef:UniRef50_J7HXH1, UniRef:UniRef90_A0A8B4MYU6
contig_1	cds	1197568	1198335	-	ECNIHC_07045		Recombinase	RefSeq:WP_000206152.1, SO:0001217, UniParc:UPI00021B73BA, UniRef:UniRef100_A0A0J8TDA7, UniRef:UniRef50_A0A5K6CTM5, UniRef:UniRef90_A0A5K6CTM5
contig_1	cds	1198347	1198670	-	ECNIHC_07050		Integrase	RefSeq:WP_088753088.1, SO:0001217, UniParc:UPI000B53964E, UniRef:UniRef100_A0A8B4MYY4, UniRef:UniRef50_D8JEM8, UniRef:UniRef90_A0A5N5Y003
contig_1	cds	1198663	1198953	-	ECNIHC_07055		Chromatin protein Cren7	RefSeq:WP_088753087.1, SO:0001217, UniParc:UPI000B545FDD, UniRef:UniRef100_A0A8B4MYU4, UniRef:UniRef50_B0VT00, UniRef:UniRef90_A0A0L6YPF2
contig_1	cds	1198953	1199393	-	ECNIHC_07060		FMN-binding protein	RefSeq:WP_088753086.1, SO:0001217, UniParc:UPI000B540D74, UniRef:UniRef100_A0A8B4MYN0, UniRef:UniRef50_B0VSZ9, UniRef:UniRef90_A0A158LXB1
contig_1	cds	1199685	1200101	-	ECNIHC_07065	gldL	(pseudo) Gliding motility protein GldL	SO:0001217, UniRef:UniRef50_A0A379LKU3, UniRef:UniRef90_A0A8B4MXW8
contig_1	cds	1200077	1200190	-	ECNIHC_07070		hypothetical protein
contig_1	cds	1200218	1200706	-	ECNIHC_07075		DUF4365 domain-containing protein	RefSeq:WP_105918700.1, SO:0001217, UniParc:UPI000D0206F3, UniRef:UniRef100_A0A8B4MY61, UniRef:UniRef50_A0A8B4MY61, UniRef:UniRef90_A0A8B4MY61
contig_1	cds	1201101	1201703	+	ECNIHC_07080		IS982 family transposase	SO:0001217, UniParc:UPI0002CE476C, UniRef:UniRef100_A0A8D6K684, UniRef:UniRef50_A0A8D6K684, UniRef:UniRef90_A0A8D6K684
contig_1	cds	1201716	1201946	-	ECNIHC_07085		hypothetical protein
contig_1	cds	1201988	1202194	-	ECNIHC_07090		hypothetical protein
contig_1	cds	1202252	1202941	-	ECNIHC_07095	lexA	SOS-response transcriptional repressor LexA (RecA-mediated autopeptidase)	COG:COG1974, COG:KT, RefSeq:WP_031985775.1, SO:0001217, UniParc:UPI000450F5C0, UniRef:UniRef100_A0A8B4MYK3, UniRef:UniRef50_N9N3D1, UniRef:UniRef90_A0A1L5G2A1
contig_1	cds	1203069	1203245	+	ECNIHC_07100		DNA-binding protein	KEGG:K22302, RefSeq:WP_001217697.1, SO:0001217, UniParc:UPI00015A261B, UniRef:UniRef100_A0A8D6JX55, UniRef:UniRef50_B0VTJ1, UniRef:UniRef90_B0VTJ1
contig_1	cds	1203242	1203442	+	ECNIHC_07105	copG	(pseudo) CopG family transcriptional regulator	SO:0001217, UniRef:UniRef50_V2UQS0, UniRef:UniRef90_N9L1H2
contig_1	cds	1203547	1203822	+	ECNIHC_07110		DUF2158 domain-containing protein	RefSeq:WP_001095599.1, SO:0001217, UniParc:UPI0003FFA77F, UniRef:UniRef100_A0A1E3M1L1, UniRef:UniRef50_B0VSZ2, UniRef:UniRef90_A0A0C0C3T5
contig_1	cds	1203819	1204112	+	ECNIHC_07115		DUF5678 domain-containing protein	RefSeq:WP_000102848.1, SO:0001217, UniParc:UPI00026E16F9, UniRef:UniRef100_A0A0J8TL03, UniRef:UniRef50_N8V019, UniRef:UniRef90_A0A062GZP7
contig_1	cds	1204109	1205071	+	ECNIHC_07120		Helix-turn-helix domain-containing protein	RefSeq:WP_111097595.1, SO:0001217, UniParc:UPI000DAAC749, UniRef:UniRef100_A0A8B4MYW5, UniRef:UniRef50_V2VVZ1, UniRef:UniRef90_N9D8K1
contig_1	cds	1205190	1205591	+	ECNIHC_07125		HNHc domain-containing protein	RefSeq:WP_000778988.1, SO:0001217, UniParc:UPI0002BB5818, UniRef:UniRef100_A0A7W0EBU6, UniRef:UniRef50_A0A0E2GAQ2, UniRef:UniRef90_N8SBM9
contig_1	cds	1205584	1205799	+	ECNIHC_07130		DUF2732 domain-containing protein	RefSeq:WP_001288424.1, SO:0001217, UniParc:UPI0002B9F02C, UniRef:UniRef100_A0A7W0E254, UniRef:UniRef50_A0A7W0E254, UniRef:UniRef90_A0A7W0E254
contig_1	cds	1205799	1206200	+	ECNIHC_07135	ycjD	Very-short-patch-repair endonuclease	COG:COG2852, COG:L, RefSeq:WP_000100146.1, SO:0001217, UniParc:UPI0002BBF7BF, UniRef:UniRef100_A0A8B4MXW0, UniRef:UniRef50_N8UW45, UniRef:UniRef90_S3UCF6
contig_1	cds	1206197	1206673	+	ECNIHC_07140		Antitermination protein Q	RefSeq:WP_001277129.1, SO:0001217, UniParc:UPI0002BB2516, UniRef:UniRef100_A0A8B4MY53, UniRef:UniRef50_N9RGR5, UniRef:UniRef90_A0A6F8TJH2
contig_1	cds	1206645	1206899	+	ECNIHC_07145		DUF1827 domain-containing protein	RefSeq:WP_000861102.1, SO:0001217, UniParc:UPI000172FD29, UniRef:UniRef100_V5VFJ4, UniRef:UniRef50_A0A022J6S1, UniRef:UniRef90_A0A022J6S1
contig_1	cds	1207064	1207237	-	ECNIHC_07150		Ovule protein	SO:0001217, UniParc:UPI0002CF1B79, UniRef:UniRef100_A0A335J2J1, UniRef:UniRef50_A0A158LUR8, UniRef:UniRef90_A0A158LUR8
contig_1	cds	1207385	1207603	+	ECNIHC_07155		VWA domain-containing protein	RefSeq:WP_001017700.1, SO:0001217, UniParc:UPI0001AF2393, UniRef:UniRef100_A0A265A6J7, UniRef:UniRef50_B0VKH8, UniRef:UniRef90_B0VKH8
contig_1	cds	1207870	1208223	+	ECNIHC_07160		Four helix bundle protein	RefSeq:WP_001005050.1, SO:0001217, UniParc:UPI0002296BF7, UniRef:UniRef100_A0A7U5JS01, UniRef:UniRef50_F0KJJ6, UniRef:UniRef90_A0A0D8EEN7
contig_1	cds	1209317	1209826	+	ECNIHC_07165		CdiI-4 domain-containing protein	SO:0001217, UniRef:UniRef50_A0A022J3W4, UniRef:UniRef90_A0A7Z2A2D9
contig_1	cds	1209832	1210299	+	ECNIHC_07170		DUF559 domain-containing protein	RefSeq:WP_000378513.1, SO:0001217, UniParc:UPI0001AF238F, UniRef:UniRef100_A0A265A7X3, UniRef:UniRef50_R9AUV6, UniRef:UniRef90_A0A836YMH5
contig_1	cds	1210268	1210909	+	ECNIHC_07175		PhageMetallopep domain-containing protein	RefSeq:WP_000372128.1, SO:0001217, UniParc:UPI00027894F1, UniRef:UniRef100_A0A5R9HB64, UniRef:UniRef50_Q6FAD7, UniRef:UniRef90_S3T8C4
contig_1	cds	1210967	1211437	+	ECNIHC_07180		DUF2280 domain-containing protein	RefSeq:WP_000212567.1, SO:0001217, UniParc:UPI0002BA5FD3, UniRef:UniRef100_A0A6I1NZC9, UniRef:UniRef50_A0A0U3RVL9, UniRef:UniRef90_A0A062IA36
contig_1	cds	1211427	1212350	+	ECNIHC_07185		terminase	SO:0001217, UniRef:UniRef50_A0A3A8EN76, UniRef:UniRef90_UPI0021C7156C
contig_1	cds	1212326	1212853	+	ECNIHC_07190		phage terminase large subunit	SO:0001217, UniRef:UniRef50_UPI001124F7D2
contig_1	cds	1212850	1214295	+	ECNIHC_07195		DUF4055 domain-containing protein	RefSeq:WP_001286347.1, SO:0001217, UniParc:UPI0002BA3F15, UniRef:UniRef100_A0A8B4MYI1, UniRef:UniRef50_N8ZS29, UniRef:UniRef90_A0A009SPB1
contig_1	cds	1214694	1215404	+	ECNIHC_07200		minor capsid protein	SO:0001217, UniRef:UniRef50_A0A4S1DD84, UniRef:UniRef90_UPI000465C457
contig_1	cds	1215401	1215625	+	ECNIHC_07205		TrmE-N domain-containing protein	RefSeq:WP_000004556.1, SO:0001217, UniParc:UPI0002BA0A06, UniRef:UniRef100_A0A8B4MYR1, UniRef:UniRef50_L9LVE3, UniRef:UniRef90_A0A009R4P4
contig_1	cds	1215647	1215862	+	ECNIHC_07210		DUF4258 domain-containing protein	RefSeq:WP_001290165.1, SO:0001217, UniParc:UPI0002B97E61, UniRef:UniRef100_A0A8B4MYR3, UniRef:UniRef50_A0A3G6YKB4, UniRef:UniRef90_A0A3G6YKB4
contig_1	cds	1215914	1216228	+	ECNIHC_07215		N4 Gp49/Sf6 protein 66 phage family	RefSeq:WP_000589042.1, SO:0001217, UniParc:UPI0002B96A78, UniRef:UniRef100_A0A8B4MYC8, UniRef:UniRef50_V5VFP1, UniRef:UniRef90_V5VFP1
contig_1	cds	1216342	1217109	+	ECNIHC_07220		DUF6651 domain-containing protein	RefSeq:WP_000770062.1, SO:0001217, UniParc:UPI0002BBEA42, UniRef:UniRef100_A0A8B4MYU5, UniRef:UniRef50_I2NHB5, UniRef:UniRef90_S3TK47
contig_1	cds	1217137	1218093	+	ECNIHC_07225		Ig domain-containing protein	RefSeq:WP_000214193.1, SO:0001217, UniParc:UPI0002BB2E14, UniRef:UniRef100_A0A8B4MYR6, UniRef:UniRef50_L0M3H9, UniRef:UniRef90_L9LXR9
contig_1	cds	1218159	1218791	+	ECNIHC_07230		Stress-responsive nuclear envelope protein	RefSeq:WP_000767877.1, SO:0001217, UniParc:UPI0002BB4E87, UniRef:UniRef100_A0A8B4MYK1, UniRef:UniRef50_N8ZS36, UniRef:UniRef90_A0A8B4MYK1
contig_1	cds	1218796	1219185	+	ECNIHC_07235		Phage protein	RefSeq:WP_000008491.1, SO:0001217, UniParc:UPI0002BC104D, UniRef:UniRef100_A0A334TWJ1, UniRef:UniRef50_N8ZLF4, UniRef:UniRef90_A0A0D7R5J6
contig_1	cds	1219187	1219555	+	ECNIHC_07240		Glutamate 5-kinase	RefSeq:WP_000524232.1, SO:0001217, UniParc:UPI0002B9DAD4, UniRef:UniRef100_A0A8B4MY34, UniRef:UniRef50_N8ZSX7, UniRef:UniRef90_A0A5N0FQ79
contig_1	cds	1219909	1220322	+	ECNIHC_07245		PF04315 family protein	RefSeq:WP_000626002.1, SO:0001217, UniParc:UPI0002B9D7D0, UniRef:UniRef100_A0A8B4MYM4, UniRef:UniRef50_N9MVL9, UniRef:UniRef90_L9LV00
contig_1	cds	1220288	1220656	+	ECNIHC_07250		HK97 gp10 family phage protein	RefSeq:WP_004736755.1, SO:0001217, UniParc:UPI0002D03010, UniRef:UniRef100_A0A657YT96, UniRef:UniRef50_N9N5M5, UniRef:UniRef90_N8S6N3
contig_1	cds	1220663	1221055	+	ECNIHC_07255		Tail completion protein	SO:0001217, UniParc:UPI000DE6B0E0, UniRef:UniRef100_A0A8B4MYQ5, UniRef:UniRef50_A0A7Z1WKN1, UniRef:UniRef90_A0A062KQ87
contig_1	cds	1221173	1222102	+	ECNIHC_07260		Tail protein	RefSeq:WP_000094303.1, SO:0001217, UniParc:UPI0002BAE8DB, UniRef:UniRef100_A0A8B4MYB7, UniRef:UniRef50_A0A009IRA1, UniRef:UniRef90_A0A345WAC4
contig_1	cds	1222153	1222686	+	ECNIHC_07265		Tail assembly chaperone	RefSeq:WP_001185625.1, SO:0001217, UniParc:UPI0002BA9718, UniRef:UniRef100_A0A8B4MYT7, UniRef:UniRef50_N8UWZ2, UniRef:UniRef90_N8SA07
contig_1	cds	1223257	1223436	+	ECNIHC_07270		Transposase	RefSeq:WP_000564460.1, SO:0001217, UniParc:UPI0002B9FEC8, UniRef:UniRef100_A0A8B4MYQ7, UniRef:UniRef50_A0A8B4MYQ7, UniRef:UniRef90_A0A8B4MYQ7
contig_1	cds	1223403	1223840	+	ECNIHC_07275		Clr2-transil domain-containing protein	RefSeq:WP_000503551.1, SO:0001217, UniParc:UPI0002BA8434, UniRef:UniRef100_A0A8B4MYJ6, UniRef:UniRef50_A0A8B4MYJ6, UniRef:UniRef90_A0A8B4MYJ6
contig_1	cds	1223931	1224455	+	ECNIHC_07280		DUF4468 domain-containing protein	RefSeq:WP_000734557.1, SO:0001217, UniParc:UPI0002BA1C09, UniRef:UniRef100_A0A0J8TBI9, UniRef:UniRef50_N8QX84, UniRef:UniRef90_N8QX84
contig_1	cds	1224442	1228668	+	ECNIHC_07285		Phage tail length tape-measure protein	SO:0001217, UniParc:UPI0002BA6F65, UniRef:UniRef100_A0A8B4MY25, UniRef:UniRef50_N9QQZ2, UniRef:UniRef90_A0A8B4MY25
contig_1	cds	1228756	1229073	+	ECNIHC_07290		Cellulase	RefSeq:WP_000536301.1, SO:0001217, UniParc:UPI0002BB0D88, UniRef:UniRef100_A0A8B4MYG2, UniRef:UniRef50_A0A335T134, UniRef:UniRef90_A0A8B4MYG2
contig_1	cds	1229131	1229460	+	ECNIHC_07295		DUF3870 domain-containing protein	RefSeq:WP_000644424.1, SO:0001217, UniParc:UPI0002BC045E, UniRef:UniRef100_A0A8B4MYL4, UniRef:UniRef50_A0A009TBA7, UniRef:UniRef90_A0A8B4MYL4
contig_1	cds	1229499	1229834	+	ECNIHC_07300		DUF3899 domain-containing protein	SO:0001217, UniParc:UPI0002EAFD99, UniRef:UniRef100_A0A8B4MYP1, UniRef:UniRef50_A0A241ZDT8, UniRef:UniRef90_A0A8B4MYP1
contig_1	cds	1229821	1230165	+	ECNIHC_07305		Phage tail protein	RefSeq:WP_001281457.1, SO:0001217, UniParc:UPI0002BB0A5F, UniRef:UniRef100_A0A8B4MYP6, UniRef:UniRef50_V2TU68, UniRef:UniRef90_A0A0E2GBY0
contig_1	cds	1230218	1230751	+	ECNIHC_07310		Mtd-N domain-containing protein	SO:0001217, UniRef:UniRef50_L9MD88
contig_1	cds	1230723	1231376	+	ECNIHC_07315		hypothetical protein
contig_1	cds	1231363	1232094	+	ECNIHC_07320		phage minor tail protein L	SO:0001217, UniRef:UniRef50_A0A6G5YH66, UniRef:UniRef90_N8QWX4
contig_1	cds	1232417	1233172	+	ECNIHC_07325		JAB-MPN domain-containing protein	RefSeq:WP_000778489.1, SO:0001217, UniParc:UPI0002BB35FF, UniRef:UniRef100_A0A8B4MYI6, UniRef:UniRef50_A0A0E2GB74, UniRef:UniRef90_A0A0E2GB74
contig_1	cds	1233156	1233821	+	ECNIHC_07330		Bacteriophage lambda tail assembly I family protein	RefSeq:WP_000920727.1, SO:0001217, UniParc:UPI0002B9F3A5, UniRef:UniRef100_A0A8B4MXS6, UniRef:UniRef50_N8WU91, UniRef:UniRef90_A0A009SZS7
contig_1	cds	1233878	1238278	+	ECNIHC_07335		Phage-related protein, tail component	RefSeq:WP_000994926.1, SO:0001217, UniParc:UPI0002BBF602, UniRef:UniRef100_A0A8B4N1Z9, UniRef:UniRef50_N9P1J9, UniRef:UniRef90_A0A8B4N1Z9
contig_1	cds	1238275	1238628	+	ECNIHC_07340		hypothetical protein
contig_1	cds	1238646	1238834	+	ECNIHC_07345		hypothetical protein
contig_1	cds	1238900	1239289	+	ECNIHC_07350		Bacteriophage protein	RefSeq:WP_000433925.1, SO:0001217, UniParc:UPI0002BB9D81, UniRef:UniRef100_A0A7W0EBX7, UniRef:UniRef50_A0A031LV58, UniRef:UniRef90_B0VAS7
contig_1	cds	1239330	1239908	+	ECNIHC_07355		Glycoside hydrolase	RefSeq:WP_000668786.1, SO:0001217, UniParc:UPI0002BA11F8, UniRef:UniRef100_A0A241ZE85, UniRef:UniRef50_R9B216, UniRef:UniRef90_A0A090B2R1
contig_1	cds	1240012	1240428	-	ECNIHC_07360		LysR-substrate domain-containing protein	RefSeq:WP_001199181.1, SO:0001217, UniParc:UPI0002BAB4F5, UniRef:UniRef100_A0A241ZF97, UniRef:UniRef50_A0A0J8TKX0, UniRef:UniRef90_A0A241ZF97
contig_1	cds	1240444	1240566	-	ECNIHC_07365		EF-hand domain-containing protein	RefSeq:WP_265735046.1, SO:0001217, UniParc:UPI0002E7369B, UniRef:UniRef100_A0A8B4N2A5, UniRef:UniRef50_A0A0E2G9L4, UniRef:UniRef90_A0A0E2G9L4
contig_1	cds	1240658	1240816	+	ECNIHC_07370		(pseudo) GMC-OxRdtase-N domain-containing protein	SO:0001217, UniRef:UniRef50_A0A241ZE38, UniRef:UniRef90_A0A241ZE38
contig_1	cds	1241125	1241451	+	ECNIHC_07375		DUF4282 domain-containing protein	RefSeq:WP_004738655.1, SO:0001217, UniParc:UPI0002D0EB0E, UniRef:UniRef100_A0A0E2GAK4, UniRef:UniRef50_A0A0E2GAK4, UniRef:UniRef90_A0A0E2GAK4
contig_1	cds	1241514	1241681	-	ECNIHC_07380		Andropin	RefSeq:WP_004738656.1, SO:0001217, UniParc:UPI0002D06B12, UniRef:UniRef100_A0A8B4N1Z5, UniRef:UniRef50_A0A8B4N1Z5, UniRef:UniRef90_A0A8B4N1Z5
contig_1	cds	1241871	1242650	+	ECNIHC_07385		TPR-REGION domain-containing protein	RefSeq:WP_004738657.1, SO:0001217, UniParc:UPI0002CE8B1B, UniRef:UniRef100_A0A241ZE09, UniRef:UniRef50_A0A241ZE09, UniRef:UniRef90_A0A241ZE09
contig_1	cds	1242640	1243023	+	ECNIHC_07390		HEPN domain-containing protein	RefSeq:WP_000923744.1, SO:0001217, UniParc:UPI0002BB761D, UniRef:UniRef100_A0A241ZE11, UniRef:UniRef50_A0A241ZE11, UniRef:UniRef90_A0A241ZE11
contig_1	cds	1243098	1243694	+	ECNIHC_07395		Bacteriophage protein	RefSeq:WP_001018607.1, SO:0001217, UniParc:UPI0002BBC2C3, UniRef:UniRef100_A0A0E2G9L1, UniRef:UniRef50_A0A4Y7XEP7, UniRef:UniRef90_A0A0E2G9L1
contig_1	cds	1243697	1243858	+	ECNIHC_07400		DDE-Tnp-ISL3 domain-containing protein	SO:0001217, UniParc:UPI00029C91BE, UniRef:UniRef100_A0A0E2GAK0, UniRef:UniRef50_A0A7S8WFV3, UniRef:UniRef90_A0A7S8WFV3
contig_1	cds	1243904	1244461	-	ECNIHC_07405	fimB	(pseudo) Integrase/recombinase, includes phage integrase	COG:COG0582, COG:LX, SO:0001217, UniRef:UniRef50_A0A0R6PDF0, UniRef:UniRef90_N8RKT1
contig_1	cds	1244562	1245107	-	ECNIHC_07410		(pseudo) integrase arm-type DNA-binding domain-containing protein	SO:0001217, UniRef:UniRef50_A0A833UVF6, UniRef:UniRef90_UPI000D648F93
contig_1	cds	1245394	1248030	-	ECNIHC_07415	alaS	alanine--tRNA ligase	COG:COG0013, COG:J, EC:6.1.1.7, GO:0000049, GO:0004813, GO:0005524, GO:0005737, GO:0006419, GO:0008270, RefSeq:WP_000199457.1, SO:0001217, UniParc:UPI000165E193, UniRef:UniRef100_B2HWK7, UniRef:UniRef50_Q9I553, UniRef:UniRef90_B2HWK7
contig_1	cds	1248300	1249325	+	ECNIHC_07420	gap	Glyceraldehyde-3-phosphate dehydrogenase/erythrose-4-phosphate dehydrogenase	COG:COG0057, COG:G, RefSeq:WP_001188823.1, SO:0001217, UniParc:UPI000172FE74, UniRef:UniRef100_A0A059ZTK9, UniRef:UniRef50_A0A059ZTK9, UniRef:UniRef90_A0A059ZTK9
contig_1	cds	1249600	1250766	+	ECNIHC_07425	hisZ	ATP phosphoribosyltransferase regulatory subunit	COG:COG3705, COG:E, GO:0000105, GO:0005737, RefSeq:WP_000155680.1, SO:0001217, UniParc:UPI000165E191, UniRef:UniRef100_B7GWX1, UniRef:UniRef50_Q6FCS8, UniRef:UniRef90_B0VL32
contig_1	cds	1250831	1252150	+	ECNIHC_07430	purA	adenylosuccinate synthase	COG:COG0104, COG:F, EC:6.3.4.4, GO:0000287, GO:0004019, GO:0005525, GO:0005737, GO:0044208, RefSeq:WP_000517792.1, SO:0001217, UniParc:UPI000165E190, UniRef:UniRef100_A0A0Q1T6Y1, UniRef:UniRef50_Q9KNX8, UniRef:UniRef90_Q6FCS7
contig_1	cds	1252349	1252588	+	ECNIHC_07435		hypothetical protein
contig_1	cds	1252699	1253484	+	ECNIHC_07440	bepA	Outer membrane protein chaperone/metalloprotease BepA/YfgC, contains M48 and TPR domains	COG:COG4783, COG:MO, RefSeq:WP_000928919.1, SO:0001217, UniParc:UPI000172FE75, UniRef:UniRef100_V5VEU8, UniRef:UniRef50_V5VEU8, UniRef:UniRef90_V5VEU8
contig_1	cds	1253543	1254592	-	ECNIHC_07445	pdxI	NADP(H)-dependent aldo-keto reductase	COG:COG0667, COG:HR, RefSeq:WP_001159805.1, SO:0001217, UniParc:UPI000165E18D, UniRef:UniRef100_A0A0D5YKI2, UniRef:UniRef50_N8TXQ6, UniRef:UniRef90_N9EMD7
contig_1	cds	1254753	1255460	-	ECNIHC_07450	crp	cAMP-activated global transcriptional regulator CRP	COG:COG0664, COG:T, RefSeq:WP_000203217.1, SO:0001217, UniParc:UPI000165EE07, UniRef:UniRef100_V5VF83, UniRef:UniRef50_A0A2V1HJN7, UniRef:UniRef90_N9L626
contig_1	cds	1255898	1256320	+	ECNIHC_07455	yhfA	OsmC family protein	COG:COG1765, COG:R, RefSeq:WP_001195082.1, SO:0001217, UniParc:UPI000165EE06, UniRef:UniRef100_V5VF39, UniRef:UniRef50_A0A455WFS6, UniRef:UniRef90_N9FFY6
contig_1	cds	1256411	1256836	+	ECNIHC_07460	yhbS	putative N-acetyltransferase YhbS	COG:COG3153, COG:R, RefSeq:WP_001026236.1, SO:0001217, UniParc:UPI000165EE05, UniRef:UniRef100_A0A090C1U7, UniRef:UniRef50_N9S0Y6, UniRef:UniRef90_A0A219CC56
contig_1	cds	1256833	1257006	-	ECNIHC_07465	nlpD	Murein DD-endopeptidase MepM and murein hydrolase activator NlpD, contains LysM domain	COG:COG0739, COG:M, SO:0001217, UniParc:UPI0003A16C3C, UniRef:UniRef100_A0A0D5YJD8, UniRef:UniRef50_A0A150I3L6, UniRef:UniRef90_A0A8B4N4Y2
contig_1	cds	1257129	1257584	-	ECNIHC_07470		Peptidase-M23-N domain-containing protein	SO:0001217, UniRef:UniRef50_A0A833PBB3
contig_1	cds	1257939	1260518	+	ECNIHC_07475	clpB	ATP-dependent chaperone ClpB	COG:COG0542, COG:O, RefSeq:WP_001210050.1, SO:0001217, UniParc:UPI000165EE03, UniRef:UniRef100_V5VGK1, UniRef:UniRef50_A0A450WBW3, UniRef:UniRef90_A0A0A8XFR0
contig_1	cds	1260574	1261062	-	ECNIHC_07480	pncC	Nicotinamide mononucleotide (NMN) deamidase PncC	COG:COG1546, COG:H, RefSeq:WP_000941316.1, SO:0001217, UniParc:UPI0000F2F7B7, UniRef:UniRef100_A0A059ZIJ1, UniRef:UniRef50_A0A446ZLI0, UniRef:UniRef90_A0A059ZIJ1
contig_1	cds	1261329	1261748	+	ECNIHC_07485		Lipoprotein	SO:0001217, UniParc:UPI00029771C0, UniRef:UniRef100_A0A8B4N256, UniRef:UniRef50_F0KI88, UniRef:UniRef90_B0VLG9
contig_1	cds	1261775	1263034	-	ECNIHC_07490	rlmL	(pseudo) bifunctional 23S rRNA (guanine(2069)-N(7))-methyltransferase RlmK/23S rRNA (guanine(2445)-N(2))-methyltransferase RlmL	EC:2.1.1.173, EC:2.1.1.264, KEGG:K12297, SO:0001217, UniRef:UniRef50_A0A6H3SQP9, UniRef:UniRef90_A0A6H3SQP9
contig_1	cds	1262988	1263977	-	ECNIHC_07495	rlmL	(pseudo) bifunctional 23S rRNA (guanine(2069)-N(7))-methyltransferase RlmK/23S rRNA (guanine(2445)-N(2))-methyltransferase RlmL	SO:0001217, UniRef:UniRef50_A0A6H3SQP9, UniRef:UniRef90_A0A022IZ68
contig_1	cds	1264216	1264560	+	ECNIHC_07500		Lrp/AsnC family transcriptional regulator	RefSeq:WP_000654260.1, SO:0001217, UniParc:UPI00026E2155, UniRef:UniRef100_A0A0E1FFR0, UniRef:UniRef50_D8JP09, UniRef:UniRef90_B0VLH1
contig_1	cds	1264684	1265700	+	ECNIHC_07505	pyrB	aspartate carbamoyltransferase catalytic subunit	COG:COG0540, COG:F, EC:2.1.3.2, GO:0004070, GO:0006207, GO:0006520, GO:0016597, GO:0044205, RefSeq:WP_000546639.1, SO:0001217, UniParc:UPI000172FEA5, UniRef:UniRef100_B2HWY0, UniRef:UniRef50_Q59711, UniRef:UniRef90_Q6FCR5
contig_1	cds	1265713	1266948	+	ECNIHC_07510	allB	Dihydroorotase or related cyclic amidohydrolase	COG:COG0044, COG:F, RefSeq:WP_000029356.1, SO:0001217, UniParc:UPI000172FEA6, UniRef:UniRef100_A0A237UKD5, UniRef:UniRef50_A0A1S9ZZB2, UniRef:UniRef90_N9LYJ7
contig_1	cds	1267162	1268577	+	ECNIHC_07515	ompA	Outer membrane protein OmpA and related peptidoglycan-associated (lipo)proteins	COG:COG2885, COG:M, RefSeq:WP_000026485.1, SO:0001217, UniParc:UPI0001785CFE, UniRef:UniRef100_A0A0G4QNM7, UniRef:UniRef50_F0KI93, UniRef:UniRef90_B0VLH4
contig_1	cds	1268662	1269441	+	ECNIHC_07520		DUF2520 domain-containing protein	COG:COG5495, COG:R, RefSeq:WP_000703553.1, SO:0001217, UniParc:UPI0002BB7C80, UniRef:UniRef100_A0A8B4N2E5, UniRef:UniRef50_Q6FCR2, UniRef:UniRef90_B0VLH5
contig_1	cds	1269452	1270078	-	ECNIHC_07525	gstA	Glutathione S-transferase	COG:COG0625, COG:O, RefSeq:WP_000912920.1, SO:0001217, UniParc:UPI00026E2157, UniRef:UniRef100_A0A0G4QP18, UniRef:UniRef50_A0A0D5YJC9, UniRef:UniRef90_A0A0D5YJC9
contig_1	cds	1270402	1270965	-	ECNIHC_07530		hypothetical protein
contig_1	cds	1271111	1273549	+	ECNIHC_07535		putative extracellular nuclease	COG:COG2374, COG:R, RefSeq:WP_000847230.1, SO:0001217, UniParc:UPI00026E2158, UniRef:UniRef100_A0A0G4QN96, UniRef:UniRef50_N8Y8S9, UniRef:UniRef90_R8YXD8
contig_1	cds	1273757	1274368	+	ECNIHC_07540	gstA	Glutathione S-transferase	COG:COG0625, COG:O, RefSeq:WP_000781337.1, SO:0001217, UniParc:UPI00026E2159, UniRef:UniRef100_A0A098SHP0, UniRef:UniRef50_A0A0D5YJK4, UniRef:UniRef90_A0A0D5YJK4
contig_1	cds	1274432	1274776	-	ECNIHC_07545		Lipoprotein	RefSeq:WP_001037895.1, SO:0001217, UniParc:UPI00015A26C6, UniRef:UniRef100_V5VEP0, UniRef:UniRef50_N9KR30, UniRef:UniRef90_K8ZXG1
contig_1	cds	1274950	1276515	-	ECNIHC_07550	ahpF	alkyl hydroperoxide reductase subunit F	COG:COG3634, COG:V, RefSeq:WP_000886806.1, SO:0001217, UniParc:UPI00026E215A, UniRef:UniRef100_A0A0G4QP24, UniRef:UniRef50_A0A6H3SPF6, UniRef:UniRef90_A0A6H3SPF6
contig_1	cds	1276777	1276995	+	ECNIHC_07555		DUF1653 domain-containing protein	COG:COG4728, COG:S, RefSeq:WP_000058246.1, SO:0001217, UniParc:UPI0000F2F859, UniRef:UniRef100_A0A059ZMI2, UniRef:UniRef50_F0KIA2, UniRef:UniRef90_F0KIA2
contig_1	cds	1277032	1277619	+	ECNIHC_07560	trmR	tRNA 5-hydroxyU34 O-methylase TrmR/YrrM	COG:COG4122, COG:J, RefSeq:WP_001133993.1, SO:0001217, UniParc:UPI00003D93CA, UniRef:UniRef100_V5VF36, UniRef:UniRef50_Q6FCU8, UniRef:UniRef90_A0A219C864
contig_1	cds	1277684	1277899	-	ECNIHC_07565		KTSC domain protein	RefSeq:WP_000024050.1, SO:0001217, UniParc:UPI0000F2F85B, UniRef:UniRef100_V5VEZ8, UniRef:UniRef50_Q6FCU9, UniRef:UniRef90_V5VEZ8
contig_1	cds	1278092	1278655	-	ECNIHC_07570	ahpC	alkyl hydroperoxide reductase subunit C	COG:COG0450, COG:V, RefSeq:WP_000052794.1, SO:0001217, UniParc:UPI000165ED48, UniRef:UniRef100_A0A828SMK8, UniRef:UniRef50_K0J4Q8, UniRef:UniRef90_P82954
contig_1	cds	1279008	1281692	+	ECNIHC_07575	hrpA	ATP-dependent RNA helicase HrpA	SO:0001217, UniRef:UniRef50_A0A354H6V0, UniRef:UniRef90_UPI001CB84C57
contig_1	cds	1281668	1282864	+	ECNIHC_07580		(pseudo) DUF3418 domain-containing protein	SO:0001217, UniRef:UniRef50_UPI000E09A8BB, UniRef:UniRef90_UPI000E09A8BB
contig_1	cds	1282958	1284064	+	ECNIHC_07585	fabH	beta-ketoacyl-ACP synthase III	COG:COG0332, COG:I, RefSeq:WP_000512836.1, SO:0001217, UniParc:UPI000165ED46, UniRef:UniRef100_V5VGF8, UniRef:UniRef50_A0A0B7D6F8, UniRef:UniRef90_V5VGF8
contig_1	cds	1284165	1284812	-	ECNIHC_07590	oprD	OprD family outer membrane porin	SO:0001217, UniRef:UniRef50_UPI0015807BA0, UniRef:UniRef90_UPI0015807BA0
contig_1	cds	1284809	1285426	-	ECNIHC_07595	oprD	OprD family outer membrane porin	SO:0001217, UniRef:UniRef50_UPI0009C7AF3F, UniRef:UniRef90_UPI0009C7AF3F
contig_1	cds	1285470	1286375	-	ECNIHC_07600	benK	Benzoate MFS transporter BenK	SO:0001217, UniRef:UniRef50_A0A198UIS8
contig_1	cds	1286532	1286825	-	ECNIHC_07605		MFS transporter	SO:0001217, UniRef:UniRef50_UPI001C2D4A2C
contig_1	cds	1287303	1288355	-	ECNIHC_07610	benE	putative benzoate:H+ symporter BenE	COG:COG3135, COG:Q, SO:0001217, UniRef:UniRef50_P07775, UniRef:UniRef90_A0A0J8W2X2
contig_1	cds	1288553	1289338	-	ECNIHC_07615	fabG	1,6-dihydroxycyclohexa-2,4-diene-1-carboxylate dehydrogenase	COG:COG1028, COG:I, RefSeq:WP_000071244.1, SO:0001217, UniParc:UPI00026E2160, UniRef:UniRef100_A0A0M3FBL7, UniRef:UniRef50_P07772, UniRef:UniRef90_A0A0D5YJB7
contig_1	cds	1289357	1290373	-	ECNIHC_07620	benC	benzoate 1,2-dioxygenase electron transfer component BenC	COG:C, COG:COG1018, EC:1.18.1.-, KEGG:K05784, RefSeq:WP_000064936.1, SO:0001217, UniParc:UPI00026E224F, UniRef:UniRef100_A0A0M3FPI8, UniRef:UniRef50_P07771, UniRef:UniRef90_A0A241YT84
contig_1	cds	1290445	1290945	-	ECNIHC_07625	benB	benzoate 1,2-dioxygenase small subunit	COG:COG5517, COG:Q, EC:1.14.12.-, EC:1.14.12.10, KEGG:K05550, RefSeq:WP_000107002.1, SO:0001217, UniParc:UPI000165ED40, UniRef:UniRef100_A0A098SGC1, UniRef:UniRef50_Q51602, UniRef:UniRef90_A0A098SGC1
contig_1	cds	1290942	1292324	-	ECNIHC_07630	benA	benzoate 1,2-dioxygenase large subunit	COG:COG4638, COG:PR, EC:1.14.12.10, GO:0005506, GO:0018623, GO:0043640, GO:0051537, KEGG:K05549, RefSeq:WP_001137391.1, SO:0001217, UniParc:UPI00026E2250, UniRef:UniRef100_A0A0M3F9P9, UniRef:UniRef50_Q51601, UniRef:UniRef90_P07769
contig_1	cds	1292602	1293561	+	ECNIHC_07635	lysR	DNA-binding transcriptional regulator, LysR family	COG:COG0583, COG:K, RefSeq:WP_000423273.1, SO:0001217, UniParc:UPI0002BB67AD, UniRef:UniRef100_A0A8B4N1S6, UniRef:UniRef50_O68014, UniRef:UniRef90_A0A077GLS5
contig_1	cds	1293611	1294492	-	ECNIHC_07640		Phenol degradation protein meta	RefSeq:WP_001060340.1, SO:0001217, UniParc:UPI00026E2252, UniRef:UniRef100_A0A090BCA2, UniRef:UniRef50_D8JNJ9, UniRef:UniRef90_D8JNJ9
contig_1	cds	1294678	1295487	-	ECNIHC_07645	mphP	(pseudo) Phenol hydroxylase P5 protein	EC:1.14.13.7, GO:0018662, GO:0046191, GO:0046872, GO:0050660, GO:0051537, KEGG:K16246, SO:0001217, UniRef:UniRef50_P19734, UniRef:UniRef90_Q7WTJ2
contig_1	cds	1295445	1295738	-	ECNIHC_07650		hypothetical protein	PFAM:PF00111.30
contig_1	cds	1295753	1295989	-	ECNIHC_07655		(pseudo) Phenol hydroxylase	SO:0001217, UniRef:UniRef50_N8ZM03, UniRef:UniRef90_N9S579
contig_1	cds	1296173	1297432	-	ECNIHC_07660		Phenol 2-monooxygenase	SO:0001217, UniRef:UniRef50_P19732, UniRef:UniRef90_A0A090BAH2
contig_1	cds	1297429	1297698	-	ECNIHC_07665		hypothetical protein	PFAM:PF02332.21
contig_1	cds	1297744	1298010	-	ECNIHC_07670		MmoB/DmpM family protein	RefSeq:WP_000049449.1, SO:0001217, UniParc:UPI0002BBEDC1, UniRef:UniRef100_A0A8B4N215, UniRef:UniRef50_N8Y836, UniRef:UniRef90_A0A077GLR8
contig_1	cds	1298022	1298612	-	ECNIHC_07675	mphL	(pseudo) Phenol 2-monooxygenase, oxygenase component MhpL	EC:1.14.13.244, GO:0018662, GO:0046191, SO:0001217, UniRef:UniRef50_Q7WTJ6, UniRef:UniRef90_Q7WTJ6
contig_1	cds	1298609	1299019	-	ECNIHC_07680		hypothetical protein	PFAM:PF02332.21
contig_1	cds	1299084	1299329	-	ECNIHC_07685		Phenol hydroxylase	SO:0001217, UniParc:UPI00026E2256, UniRef:UniRef100_A0A154DU90, UniRef:UniRef50_N8ZGC3, UniRef:UniRef90_N9QK58
contig_1	cds	1299699	1300472	+	ECNIHC_07690	mopR	Phenol sensing regulator, MopR	SO:0001217, UniRef:UniRef50_UPI002176F102
contig_1	cds	1300430	1300723	+	ECNIHC_07695		Sigma-54 interaction domain-containing protein	SO:0001217, UniRef:UniRef50_A0A1H3FRZ1
contig_1	cds	1300729	1301367	+	ECNIHC_07700		(pseudo) AAA domain family protein	SO:0001217, UniRef:UniRef50_A0A010JJ25, UniRef:UniRef90_A0A010JJ25
contig_1	cds	1301425	1301619	-	ECNIHC_07705	copZ	Copper chaperone CopZ	COG:COG2608, COG:P, SO:0001217, UniParc:UPI00026E2258, UniRef:UniRef100_A0A4S8PIM4, UniRef:UniRef50_V2TCW1, UniRef:UniRef90_N9RV31
contig_1	cds	1301791	1302294	+	ECNIHC_07710	copZ	(pseudo) copper chaperone CopZ	SO:0001217, UniRef:UniRef50_A0A349XXT6, UniRef:UniRef90_UPI0004A1A83B
contig_1	cds	1302500	1304260	+	ECNIHC_07715		copper-translocating P-type ATPase	EC:7.2.2.8, KEGG:K17686, SO:0001217, UniRef:UniRef50_A0A377NC54, UniRef:UniRef90_UPI0006681CF9
contig_1	cds	1304336	1304737	+	ECNIHC_07720	cueR	Cu(I)-responsive transcriptional regulator	COG:COG0789, COG:K, RefSeq:WP_001020654.1, SO:0001217, UniParc:UPI00026E225A, UniRef:UniRef100_A0A0G4QP52, UniRef:UniRef50_A0A1P8PK65, UniRef:UniRef90_A0A0G4QP52
contig_1	cds	1304765	1305019	+	ECNIHC_07725		(pseudo) Glutathione-dependent formaldehyde-activating enzyme	COG:COG3791, COG:S, SO:0001217, UniRef:UniRef50_D8JNI8, UniRef:UniRef90_A0A143IYL8
contig_1	cds	1305762	1306118	-	ECNIHC_07730		Four-helix bundle copper-binding protein	RefSeq:WP_001088961.1, SO:0001217, UniParc:UPI00026E225C, UniRef:UniRef100_A0A0M3F9B1, UniRef:UniRef50_F0KID0, UniRef:UniRef90_B0VLJ7
contig_1	cds	1306598	1306927	-	ECNIHC_07735		DUF2846 domain-containing protein	RefSeq:WP_000980495.1, SO:0001217, UniParc:UPI00015A26DA, UniRef:UniRef100_A0A077GNY5, UniRef:UniRef50_D8JEM8, UniRef:UniRef90_A0A077GNY5
contig_1	cds	1307367	1307960	+	ECNIHC_07740	rhtB	Threonine/homoserine/homoserine lactone efflux protein	COG:COG1280, COG:E, RefSeq:WP_000253376.1, SO:0001217, UniParc:UPI00026E225D, UniRef:UniRef100_A0A0G4QPG6, UniRef:UniRef50_Q6FE30, UniRef:UniRef90_K9BPZ5
contig_1	cds	1308011	1308235	+	ECNIHC_07745		DUF3107 domain-containing protein	RefSeq:WP_000825869.1, SO:0001217, UniParc:UPI000165EC88, UniRef:UniRef100_V5VF22, UniRef:UniRef50_F0KID3, UniRef:UniRef90_V5VF22
contig_1	cds	1308460	1308654	-	ECNIHC_07750		Exodeoxyribonuclease VII small subunit	RefSeq:WP_000998195.1, SO:0001217, UniParc:UPI0000F2F913, UniRef:UniRef100_A0A0G4QP89, UniRef:UniRef50_N8Y8K6, UniRef:UniRef90_N9EM93
contig_1	cds	1308647	1309909	-	ECNIHC_07755	xseA	exodeoxyribonuclease VII large subunit	EC:3.1.11.6, KEGG:K03601, RefSeq:WP_001283224.1, SO:0001217, UniParc:UPI0002B99E7D, UniRef:UniRef100_A0A8B4N220, UniRef:UniRef50_D8JNI2, UniRef:UniRef90_K9BT43
contig_1	tRNA	1310165	1310241	+	ECNIHC_07760	trnfM	tRNA-fMet(cat)	SO:0000266
contig_1	cds	1310415	1310648	+	ECNIHC_07765		Transposase	RefSeq:WP_000636785.1, SO:0001217, UniParc:UPI00003D9498, UniRef:UniRef100_V5VEN3, UniRef:UniRef50_D8JNI1, UniRef:UniRef90_R8Z2K2
contig_1	cds	1310799	1311470	-	ECNIHC_07770		Phage repressor protein C, contains Cro/C1-type HTH and peptisase s24 domains	COG:COG2932, COG:X, RefSeq:WP_001185369.1, SO:0001217, UniParc:UPI000165EC85, UniRef:UniRef100_V5VGD6, UniRef:UniRef50_B0VTS8, UniRef:UniRef90_R8Y158
contig_1	cds	1311778	1311945	+	ECNIHC_07775		hypothetical protein
contig_1	cds	1312070	1312459	+	ECNIHC_07780		Bacteriophage protein	RefSeq:WP_000427177.1, SO:0001217, UniParc:UPI0002789667, UniRef:UniRef100_A0A2S4T0X1, UniRef:UniRef50_S3NB60, UniRef:UniRef90_B0VAP4
contig_1	cds	1312497	1313042	+	ECNIHC_07785	zliS	Lysozyme family protein	COG:COG3926, COG:R, RefSeq:WP_001019680.1, SO:0001217, UniParc:UPI0002BAC0DE, UniRef:UniRef100_A0A505MJ13, UniRef:UniRef50_D8JEI5, UniRef:UniRef90_B0VAP3
contig_1	cds	1313109	1313726	-	ECNIHC_07790	rhtB	Threonine/homoserine/homoserine lactone efflux protein	COG:COG1280, COG:E, KEGG:K05834, RefSeq:WP_000015971.1, SO:0001217, UniParc:UPI00026E2261, UniRef:UniRef100_A0A098SLB9, UniRef:UniRef50_N9RV43, UniRef:UniRef90_A0A0E2GA18
contig_1	cds	1314244	1314459	+	ECNIHC_07795	cspC	Cold shock protein, CspA family	COG:COG1278, COG:K, KEGG:K03704, RefSeq:WP_000072673.1, SO:0001217, UniParc:UPI0000F2F918, UniRef:UniRef100_V5VGD1, UniRef:UniRef50_A0A249A1H3, UniRef:UniRef90_V5VGD1
contig_1	cds	1314663	1314896	+	ECNIHC_07800		DNA primase	RefSeq:WP_240367065.1, SO:0001217, UniParc:UPI000F1F0DCF, UniRef:UniRef100_UPI000F1F0DCF, UniRef:UniRef50_A0A059ZIG4, UniRef:UniRef90_A0A059ZIG4
contig_1	cds	1315165	1315275	+	ECNIHC_07805		Putative membrane protein	SO:0001217, UniRef:UniRef50_A0A829RAF5
contig_1	cds	1315535	1315978	+	ECNIHC_07810		P5CR-dimer domain-containing protein	SO:0001217, UniRef:UniRef50_A0A6F8TI56, UniRef:UniRef90_A0A6F8TI56
contig_1	cds	1316134	1316253	-	ECNIHC_07815		AI-2E family transporter	RefSeq:WP_001982898.1, SO:0001217, UniParc:UPI000165EC7E, UniRef:UniRef100_D0CFT7, UniRef:UniRef50_N8S487, UniRef:UniRef90_D0CFT7
contig_1	cds	1316738	1317196	+	ECNIHC_07820		RecC-C domain-containing protein	RefSeq:WP_001127325.1, SO:0001217, UniParc:UPI0001B8FE9A, UniRef:UniRef100_V5VEK4, UniRef:UniRef50_D8JMS4, UniRef:UniRef90_A0A837QDR7
contig_1	cds	1317488	1317808	+	ECNIHC_07825		Type I site-specific deoxyribonuclease	SO:0001217, UniRef:UniRef50_V5VEM4, UniRef:UniRef90_V5VEM4
contig_1	cds	1317929	1319035	+	ECNIHC_07830		Phage-Mu-F domain-containing protein	RefSeq:WP_000680638.1, SO:0001217, UniParc:UPI0002B91C18, UniRef:UniRef100_A0A8B4N0R4, UniRef:UniRef50_F0KH39, UniRef:UniRef90_A0A0E2GAQ5
contig_1	cds	1319030	1320244	-	ECNIHC_07835	araJ	putative arabinose efflux permease AraJ, MFS family	COG:COG2814, COG:G, RefSeq:WP_000646907.1, SO:0001217, UniParc:UPI0002BBE1C3, UniRef:UniRef100_A0A8B4N194, UniRef:UniRef50_A0A1D7ZQ99, UniRef:UniRef90_A0A837QIW4
contig_1	cds	1320356	1320802	+	ECNIHC_07840	hxlR	DNA-binding transcriptional regulator, HxlR family	COG:COG1733, COG:K, RefSeq:WP_000024018.1, SO:0001217, UniParc:UPI0002BBB1B6, UniRef:UniRef100_A0A8B4N1N3, UniRef:UniRef50_A0A0A0N7P5, UniRef:UniRef90_R8YXB7
contig_1	cds	1320889	1321218	+	ECNIHC_07845		Signal peptide protein	RefSeq:WP_001210984.1, SO:0001217, UniParc:UPI000278978B, UniRef:UniRef100_A0A5K1MR38, UniRef:UniRef50_D8JNE9, UniRef:UniRef90_D8JNE9
contig_1	cds	1321866	1322459	+	ECNIHC_07850		DUF4142 domain-containing protein	COG:COG3652, COG:S, RefSeq:WP_000644349.1, SO:0001217, UniParc:UPI0002BA30E3, UniRef:UniRef100_A0A8B4N0Y8, UniRef:UniRef50_A0A1Y3CEW0, UniRef:UniRef90_R8YHP3
contig_1	cds	1322842	1323075	+	ECNIHC_07855		hypothetical protein
contig_1	cds	1323033	1323485	+	ECNIHC_07860		(pseudo) Gly-zipper-Omp domain-containing protein	SO:0001217, UniRef:UniRef50_A0A219CB15, UniRef:UniRef90_UPI000DE60FA3
contig_1	cds	1323739	1323876	-	ECNIHC_07865		Integrase	RefSeq:WP_001171619.1, SO:0001217, UniParc:UPI0002BA5835, UniRef:UniRef100_A0A8B4N0H1, UniRef:UniRef50_A0A009HM82, UniRef:UniRef90_A0A009HM82
contig_1	tRNA	1324003	1324078	-	ECNIHC_07870	trnG	tRNA-Gly(gcc)	SO:0000260
contig_1	cds	1324142	1325485	-	ECNIHC_07875	cysS	cysteine--tRNA ligase	COG:COG0215, COG:J, EC:6.1.1.16, GO:0004817, GO:0005524, GO:0005737, GO:0006423, GO:0008270, SO:0001217, UniRef:UniRef50_Q6FC71, UniRef:UniRef90_B2HX34
contig_1	cds	1325776	1326681	+	ECNIHC_07880		Signal-transduction protein containing cAMP-binding, CBS, and nucleotidyltransferase domains	COG:COG2905, COG:T, SO:0001217, UniRef:UniRef50_A0A2G1TL30, UniRef:UniRef90_A0A2G1TL30
contig_1	cds	1326756	1327295	+	ECNIHC_07885	kdsC	3-deoxy-D-manno-octulosonate 8-phosphate phosphatase KdsC and related HAD superfamily phosphatases	COG:COG1778, COG:MR, EC:3.1.3.45, KEGG:K03270, RefSeq:WP_000179337.1, SO:0001217, UniParc:UPI000165EB8D, UniRef:UniRef100_V5VEL5, UniRef:UniRef50_Q6FC69, UniRef:UniRef90_V5VEL5
contig_1	cds	1327333	1327881	+	ECNIHC_07890	lptC	LPS export ABC transporter periplasmic protein LptC	COG:COG3117, COG:M, RefSeq:WP_000381220.1, SO:0001217, UniParc:UPI000165EB8C, UniRef:UniRef100_V5VGB4, UniRef:UniRef50_N8QG40, UniRef:UniRef90_R8XZY9
contig_1	cds	1327865	1328413	+	ECNIHC_07895	lptA	lipopolysaccharide transport periplasmic protein LptA	COG:COG1934, COG:M, RefSeq:WP_000554244.1, SO:0001217, UniParc:UPI000172FF10, UniRef:UniRef100_B0VAT7, UniRef:UniRef50_A0A833PBY1, UniRef:UniRef90_A0A151YRK3
contig_1	cds	1328413	1329159	+	ECNIHC_07900	lptB	LPS export ABC transporter ATP-binding protein	COG:COG1137, COG:M, RefSeq:WP_001183458.1, SO:0001217, UniParc:UPI000165EB8A, UniRef:UniRef100_V5VEU7, UniRef:UniRef50_A0A1B8P4X6, UniRef:UniRef90_V5VEU7
contig_1	cds	1329433	1330899	+	ECNIHC_07905	tolC	Outer membrane protein TolC	COG:COG1538, COG:M, RefSeq:WP_000927317.1, SO:0001217, UniParc:UPI0002BB40A1, UniRef:UniRef100_A0A8B4N0S9, UniRef:UniRef50_R8Y5N9, UniRef:UniRef90_R8Y5N9
contig_1	cds	1330896	1333037	+	ECNIHC_07910	sunT	ABC-type bacteriocin/lantibiotic exporters, contain an N-terminal double-glycine peptidase domain	COG:COG2274, COG:V, RefSeq:WP_000988402.1, SO:0001217, UniParc:UPI00006AB15B, UniRef:UniRef100_Q2FD78, UniRef:UniRef50_E1SD55, UniRef:UniRef90_Q2FD78
contig_1	cds	1333034	1334224	+	ECNIHC_07915		Membrane fusion protein (MFP) family protein	RefSeq:WP_000003555.1, SO:0001217, UniParc:UPI00006AB15C, UniRef:UniRef100_Q2FD77, UniRef:UniRef50_Q2FD77, UniRef:UniRef90_Q2FD77
contig_1	cds	1334411	1334914	+	ECNIHC_07920	yIH1	Putative translation regulator, IMPACT (imprinted ancient) protein family	COG:COG1739, COG:R, SO:0001217, UniParc:UPI00021B77A6, UniRef:UniRef100_A0A6F8TGU5, UniRef:UniRef50_N8ZXU2, UniRef:UniRef90_D8JND2
contig_1	cds	1334966	1335517	+	ECNIHC_07925	wbbJ	Acetyltransferase, isoleucine patch superfamily	COG:COG0110, COG:R, SO:0001217, UniRef:UniRef50_A0A0G4QP07, UniRef:UniRef90_A0A0G4QP07
contig_1	cds	1335673	1336515	+	ECNIHC_07930	uspA	Nucleotide-binding universal stress protein, UspA family	COG:COG0589, COG:T, RefSeq:WP_001082436.1, SO:0001217, UniParc:UPI000165EACD, UniRef:UniRef100_V5VEI3, UniRef:UniRef50_Q6FC59, UniRef:UniRef90_N9D7D5
contig_1	cds	1336632	1337300	-	ECNIHC_07935	trmR	tRNA 5-hydroxyU34 O-methylase TrmR/YrrM	COG:COG4122, COG:J, RefSeq:WP_001186837.1, SO:0001217, UniParc:UPI000165EACC, UniRef:UniRef100_V5VEK5, UniRef:UniRef50_V2UD82, UniRef:UniRef90_R8Y117
contig_1	cds	1337440	1338141	-	ECNIHC_07940	ycbK	DUF882 domain-containing protein	COG:COG3108, COG:S, SO:0001217, UniParc:UPI00025C5659, UniRef:UniRef100_A0A0E1PYN1, UniRef:UniRef50_N8QUT5, UniRef:UniRef90_N8QUT5
contig_1	cds	1338292	1338615	-	ECNIHC_07945	preA	NAD-dependent dihydropyrimidine dehydrogenase, PreA subunit	COG:COG1146, COG:F, RefSeq:WP_000144889.1, SO:0001217, UniParc:UPI000165EACA, UniRef:UniRef100_V5VEY7, UniRef:UniRef50_P00214, UniRef:UniRef90_V5VEY7
contig_1	cds	1338960	1339547	-	ECNIHC_07950	yhbS	putative N-acetyltransferase YhbS	COG:COG3153, COG:R, RefSeq:WP_000033911.1, SO:0001217, UniParc:UPI00026E137D, UniRef:UniRef100_A0A334SGM2, UniRef:UniRef50_F0KIY9, UniRef:UniRef90_B0VUC8
contig_1	cds	1339555	1341483	-	ECNIHC_07955	mutS	DNA mismatch repair protein MutS	SO:0001217, UniRef:UniRef50_A0A2X2TXR1
contig_1	cds	1341495	1342094	-	ECNIHC_07960	mutS	(pseudo) MutS domain II family protein	SO:0001217, UniRef:UniRef50_A0A010K797, UniRef:UniRef90_A0A010K797
contig_1	cds	1342472	1342690	-	ECNIHC_07965		Lrp/AsnC family transcriptional regulator	SO:0001217, UniRef:UniRef50_N9KCH6, UniRef:UniRef90_UPI001AECB2E7
contig_1	cds	1342762	1342938	-	ECNIHC_07970		(pseudo) winged helix-turn-helix transcriptional regulator	SO:0001217, UniRef:UniRef50_UPI001AED0E7E, UniRef:UniRef90_UPI001AED0E7E
contig_1	cds	1343057	1343917	+	ECNIHC_07975	rhtA	Threonine/homoserine efflux transporter RhtA	COG:COG5006, COG:E, KEGG:K11939, RefSeq:WP_004738703.1, SO:0001217, UniParc:UPI0002CF2F72, UniRef:UniRef100_A0A8B4N0X4, UniRef:UniRef50_D8JN96, UniRef:UniRef90_D8JN96
contig_1	cds	1344425	1345090	+	ECNIHC_07980		GGDEF domain-containing protein	SO:0001217, UniRef:UniRef50_A0A429LCR3, UniRef:UniRef90_A0A429LCR3
contig_1	cds	1345299	1345772	+	ECNIHC_07985		EAL domain-containing protein	SO:0001217, UniRef:UniRef50_A0A7L8BIP0
contig_1	cds	1345903	1346247	+	ECNIHC_07990		Bacterial lipid A biosynthesis acyltransferase family protein	SO:0001217, UniRef:UniRef50_A0A022IZY5
contig_1	cds	1346253	1346675	+	ECNIHC_07995		hypothetical protein
contig_1	ncRNA	1347009	1347095	+	ECNIHC_08000	C4	C4 antisense RNA	RFAM:RF01695, SO:0000644
contig_1	cds	1347109	1347471	+	ECNIHC_08005	corA	Mg2+ and Co2+ transporter CorA	COG:COG0598, COG:P, RefSeq:WP_002005372.1, SO:0001217, UniParc:UPI0002BC44EF, UniRef:UniRef100_A0A1E3M2F2, UniRef:UniRef50_A0A1T0ZDN5, UniRef:UniRef90_A0A1T0ZDN5
contig_1	cds	1347677	1348045	+	ECNIHC_08010		hypothetical protein	SO:0001217, UniRef:UniRef50_A0A6H3U064, UniRef:UniRef90_A0A6H3U064
contig_1	cds	1348201	1348365	+	ECNIHC_08015		hypothetical protein
contig_1	ncRNA	1348610	1348698	+	ECNIHC_08020	C4	C4 antisense RNA	RFAM:RF01695, SO:0000644
contig_1	cds	1348923	1349273	+	ECNIHC_08025		HTH tetR-type domain-containing protein	SO:0001217, UniRef:UniRef50_A0A6F8TI99, UniRef:UniRef90_A0A6F8TI99
contig_1	cds	1349362	1349556	+	ECNIHC_08030		TetR-C-6 domain-containing protein	SO:0001217, UniRef:UniRef50_A0A7H2Q5R6
contig_1	cds	1349826	1351130	+	ECNIHC_08035	araJ	putative arabinose efflux permease AraJ, MFS family	COG:COG2814, COG:G, RefSeq:WP_000659375.1, SO:0001217, UniParc:UPI00026E1387, UniRef:UniRef100_A0A0G4QPE3, UniRef:UniRef50_N8W3J0, UniRef:UniRef90_R8Z2P9
contig_1	cds	1351225	1351662	-	ECNIHC_08040		DUF2147 domain-containing protein	COG:COG4731, COG:S, RefSeq:WP_000760391.1, SO:0001217, UniParc:UPI00026E1388, UniRef:UniRef100_A0A0M2FR52, UniRef:UniRef50_D8JMV2, UniRef:UniRef90_D8JMV2
contig_1	cds	1351999	1353027	-	ECNIHC_08045	soxR	DNA-binding transcriptional regulator, MerR family	COG:COG0789, COG:K, RefSeq:WP_000925265.1, SO:0001217, UniParc:UPI00026E1389, UniRef:UniRef100_A0A0G4QNN9, UniRef:UniRef50_R8YH96, UniRef:UniRef90_N9KJJ0
contig_1	cds	1353481	1353933	-	ECNIHC_08050		Toxin	SO:0001217, UniRef:UniRef50_N9GRM7
contig_1	cds	1354184	1354354	+	ECNIHC_08055		hypothetical protein	PFAM:PF02737.21
contig_1	cds	1354342	1354608	+	ECNIHC_08060		(pseudo) 3-hydroxyacyl-CoA dehydrogenase NAD-binding domain-containing protein	SO:0001217, UniRef:UniRef50_UPI0021D4BDA3, UniRef:UniRef90_UPI0021D4BDA3
contig_1	cds	1354653	1355132	+	ECNIHC_08065	fadB	(pseudo) 3-hydroxyacyl-CoA dehydrogenase	COG:COG1250, COG:I, SO:0001217, UniRef:UniRef50_A0A0D5YKL7, UniRef:UniRef90_A0A0D5YKL7
contig_1	cds	1355332	1355565	-	ECNIHC_08070		Hydroxylase	RefSeq:WP_002011364.1, SO:0001217, UniParc:UPI00026E138D, UniRef:UniRef100_A0A0G4QPE7, UniRef:UniRef50_A0A0G4QPE7, UniRef:UniRef90_A0A0G4QPE7
contig_1	cds	1355504	1356022	-	ECNIHC_08075		hypothetical protein
contig_1	cds	1356163	1356420	+	ECNIHC_08080		(pseudo) DUF4424 domain-containing protein	SO:0001217, UniRef:UniRef50_A0A154DTG9, UniRef:UniRef90_A0A154DTG9
contig_1	cds	1356704	1357615	+	ECNIHC_08085	mumR	LysR family transcriptional regulator MumR	BlastRules:WP_001049889, COG:COG0583, COG:K, RefSeq:WP_001049897.1, SO:0001217, UniParc:UPI000165E9E6, UniRef:UniRef100_A0A059ZMW8, UniRef:UniRef50_A0A059ZMW8, UniRef:UniRef90_A0A059ZMW8
contig_1	cds	1357981	1359213	+	ECNIHC_08090	mntH	Mn2+ or Fe2+ transporter, NRAMP family	COG:COG1914, COG:P, SO:0001217, UniParc:UPI00026E1390, UniRef:UniRef100_A0A4S8PE54, UniRef:UniRef50_A0A2S5X726, UniRef:UniRef90_N8X1I9
contig_1	cds	1359248	1360012	+	ECNIHC_08095	pxpA	5-oxoprolinase subunit A	COG:COG1540, COG:E, EC:3.5.2.9, GO:0005524, GO:0005975, GO:0017168, KEGG:K07160, RefSeq:WP_000496076.1, SO:0001217, UniParc:UPI00026E1391, UniRef:UniRef100_A0A0G4QPF1, UniRef:UniRef50_Q87UC7, UniRef:UniRef90_B2HXI0
contig_1	cds	1360024	1360830	+	ECNIHC_08100	ycsI	putative hydro-lyase	COG:COG4336, COG:S, EC:4.2.1.-, GO:0016829, SO:0001217, UniParc:UPI0002BB0ACB, UniRef:UniRef100_A0A8B4N053, UniRef:UniRef50_Q46YH2, UniRef:UniRef90_B0VRR2
contig_1	cds	1360863	1361102	+	ECNIHC_08105		carboxyltransferase domain-containing protein	SO:0001217, UniRef:UniRef50_UPI001CC1DA83
contig_1	cds	1361099	1362445	+	ECNIHC_08110	pxpB	5-oxoprolinase subunit B/Allophanate hydrolase subunit 1	COG:COG2049, COG:E, SO:0001217, UniRef:UniRef50_A0A380ULP3, UniRef:UniRef90_D0S2N2
contig_1	cds	1362442	1364163	+	ECNIHC_08115	pccA	Acetyl/propionyl-CoA carboxylase, alpha subunit	COG:COG4770, COG:I, SO:0001217, UniParc:UPI00026E147E, UniRef:UniRef100_A0A154DU10, UniRef:UniRef50_Q9EWV4, UniRef:UniRef90_A0A0D5YKJ9
contig_1	cds	1364520	1365122	+	ECNIHC_08120		IS982 family transposase	SO:0001217, UniParc:UPI0002CE476C, UniRef:UniRef100_A0A8D6K684, UniRef:UniRef50_A0A8D6K684, UniRef:UniRef90_A0A8D6K684
contig_1	cds	1365446	1366666	+	ECNIHC_08125	clcA	H+/Cl- antiporter ClcA	COG:COG0038, COG:P, RefSeq:WP_000698630.1, SO:0001217, UniParc:UPI000165E9E0, UniRef:UniRef100_A0A081H3B8, UniRef:UniRef50_V2TV84, UniRef:UniRef90_B0VRQ9
contig_1	cds	1367064	1368191	+	ECNIHC_08130		Hemolysin secretion/activation ShlB/FhaC/HecB family protein	SO:0001217, UniRef:UniRef50_A0A009IN34
contig_1	cds	1368200	1368733	+	ECNIHC_08135		(pseudo) Surface antigen family protein	SO:0001217, UniRef:UniRef50_A0A009QI68, UniRef:UniRef90_A0A009QI68
contig_1	cds	1368794	1369576	+	ECNIHC_08140		filamentous hemagglutinin N-terminal domain-containing protein	SO:0001217, UniRef:UniRef50_UPI0003189869
contig_1	cds	1369552	1372827	+	ECNIHC_08145		filamentous hemagglutinin N-terminal domain-containing protein	SO:0001217, UniRef:UniRef50_UPI001D188086, UniRef:UniRef90_UPI001D188086
contig_1	cds	1373093	1374835	+	ECNIHC_08150		(pseudo) DUF637 domain-containing protein	SO:0001217, UniRef:UniRef50_UPI000EE7901D, UniRef:UniRef90_UPI000EE7901D
contig_1	cds	1374954	1375904	+	ECNIHC_08155		(pseudo) Glycosyltransferase	SO:0001217, UniRef:UniRef50_N8Y8L3, UniRef:UniRef90_A0A009HUB1
contig_1	cds	1375952	1376245	+	ECNIHC_08160		Lipoprotein	SO:0001217, UniRef:UniRef50_N9MNU3
contig_1	ncRNA	1376750	1376835	+	ECNIHC_08165	C4	C4 antisense RNA	RFAM:RF01695, SO:0000644
contig_1	cds	1377154	1377714	+	ECNIHC_08170	acrR	DNA-binding protein, AcrR family, includes nucleoid occlusion protein SlmA	COG:COG1309, COG:K, RefSeq:WP_001133104.1, SO:0001217, UniParc:UPI00026E1483, UniRef:UniRef100_A0A0G4QP34, UniRef:UniRef50_F0KJI9, UniRef:UniRef90_A0A0E2GA44
contig_1	cds	1377743	1378033	-	ECNIHC_08175	yndB	(pseudo) Chalcone/flavanone-binding protein YndB, AHSA1/START/SRPBCC domain	COG:COG3832, COG:I, SO:0001217, UniRef:UniRef50_D8JMP8, UniRef:UniRef90_D8JMP8
contig_1	cds	1378456	1379619	+	ECNIHC_08180	tdh	Threonine dehydrogenase or related Zn-dependent dehydrogenase	COG:COG1063, COG:ER, RefSeq:WP_001202393.1, SO:0001217, UniParc:UPI000165E916, UniRef:UniRef100_A0A0E8PDQ1, UniRef:UniRef50_P77316, UniRef:UniRef90_A0A0A7XK72
contig_1	ncRNA-region	1379808	1379903	+			Guanidine-I riboswitch	RFAM:RF00442, SO:0000035
contig_1	cds	1379932	1380672	+	ECNIHC_08185	ycgI	DUF1989 domain-containing protein	COG:COG3665, COG:S, RefSeq:WP_001090548.1, SO:0001217, UniParc:UPI00026E1484, UniRef:UniRef100_A0A0M3FNB4, UniRef:UniRef50_U4TB80, UniRef:UniRef90_F0KJL8
contig_1	cds	1380688	1381341	+	ECNIHC_08190	ycgI	DUF1989 domain-containing protein	COG:COG3665, COG:S, RefSeq:WP_088753148.1, SO:0001217, UniParc:UPI000B5486FB, UniRef:UniRef100_A0A8B4N0J3, UniRef:UniRef50_U4T3E6, UniRef:UniRef90_F0KJL9
contig_1	cds	1381344	1384949	+	ECNIHC_08195	uca	urea carboxylase	COG:COG4770, COG:I, RefSeq:WP_000475266.1, SO:0001217, UniParc:UPI00026E1485, UniRef:UniRef100_A0A0M3FQ37, UniRef:UniRef50_A0A839RTG7, UniRef:UniRef90_B0VAZ4
contig_1	cds	1384987	1385523	-	ECNIHC_08200	mdaB	Putative NADPH-quinone reductase (modulator of drug activity B)	COG:COG2249, COG:R, RefSeq:WP_001196271.1, SO:0001217, UniParc:UPI000172FC60, UniRef:UniRef100_A0A0D8FML3, UniRef:UniRef50_A0A0D8FML3, UniRef:UniRef90_A0A0D8FML3
contig_1	cds	1385617	1385970	+	ECNIHC_08205	hxlR	DNA-binding transcriptional regulator, HxlR family	COG:COG1733, COG:K, RefSeq:WP_001118141.1, SO:0001217, UniParc:UPI00026E1486, UniRef:UniRef100_A0A0M3FBP6, UniRef:UniRef50_N9EFC9, UniRef:UniRef90_N8S7D5
contig_1	cds	1386161	1386286	+	ECNIHC_08210		Transposase	RefSeq:WP_001000629.1, SO:0001217, UniParc:UPI0001785DC6, UniRef:UniRef100_A0A0J8UUF5, UniRef:UniRef50_N8Y1B4, UniRef:UniRef90_A0A0D5YJ86
contig_1	cds	1386291	1386725	+	ECNIHC_08215	nikR	Metal-responsive transcriptional regulator, contains CopG/Arc/MetJ DNA-binding domain	COG:COG0864, COG:K, RefSeq:WP_001125930.1, SO:0001217, UniParc:UPI00026E1488, UniRef:UniRef100_A0A098SHI0, UniRef:UniRef50_A0A1E7R535, UniRef:UniRef90_N8Y695
contig_1	cds	1386738	1388549	+	ECNIHC_08220	atzF	allophanate hydrolase	COG:COG0154, COG:J, RefSeq:WP_000916829.1, SO:0001217, UniParc:UPI00026E1489, UniRef:UniRef100_A0A5P1A9N4, UniRef:UniRef50_A0A0D5YIZ9, UniRef:UniRef90_A0A0D5YIZ9
contig_1	cds	1388546	1389568	+	ECNIHC_08225	tauA	ABC-type nitrate/sulfonate/bicarbonate transport system, periplasmic component	COG:COG0715, COG:P, RefSeq:WP_000591251.1, SO:0001217, UniParc:UPI00026E148A, UniRef:UniRef100_A0A0M3FMS8, UniRef:UniRef50_N8WT13, UniRef:UniRef90_N9KUK2
contig_1	cds	1389619	1390500	-	ECNIHC_08230	tauB	ABC-type nitrate/sulfonate/bicarbonate transport system, ATPase component	COG:COG1116, COG:P, RefSeq:WP_001000093.1, SO:0001217, UniParc:UPI00026E148B, UniRef:UniRef100_A0A0M3FQ01, UniRef:UniRef50_A0A0D5YK87, UniRef:UniRef90_A0A0D5YK87
contig_1	cds	1390500	1391018	-	ECNIHC_08235	tauC	(pseudo) ABC-type nitrate/sulfonate/bicarbonate transport system, permease component	COG:COG0600, COG:P, SO:0001217, UniRef:UniRef50_A0A679JZY7, UniRef:UniRef90_R8YXR1
contig_1	cds	1391024	1391443	-	ECNIHC_08240		(pseudo) ABC nitrate/sulfonate/bicarbonate family transporter, inner membrane subunit	SO:0001217, UniRef:UniRef50_F0KJN0, UniRef:UniRef90_F0KJN0
contig_1	cds	1391539	1391940	-	ECNIHC_08245		DUF4440 domain-containing protein	COG:COG4460, COG:S, RefSeq:WP_000070712.1, SO:0001217, UniParc:UPI00026E148C, UniRef:UniRef100_A0A0M3FA90, UniRef:UniRef50_F0KJN1, UniRef:UniRef90_A0A219CCP6
contig_1	cds	1392250	1394715	+	ECNIHC_08250		DUF2345 domain-containing protein	COG:COG4253, COG:S, SO:0001217, UniRef:UniRef50_N8R8M6, UniRef:UniRef90_A0A4Q4H454
contig_1	cds	1394712	1394828	+	ECNIHC_08255		(pseudo) hypothetical protein	SO:0001217, UniRef:UniRef50_UPI0021C98A61, UniRef:UniRef90_UPI0021C98A61
contig_1	cds	1394992	1395294	+	ECNIHC_08260		hypothetical protein
contig_1	cds	1395305	1395646	+	ECNIHC_08265		(pseudo) DUF4123 domain-containing protein	SO:0001217, UniRef:UniRef50_UPI000A44FDBD, UniRef:UniRef90_UPI000A44FDBD
contig_1	cds	1395651	1396025	+	ECNIHC_08270		hypothetical protein
contig_1	cds	1395983	1398403	+	ECNIHC_08275		VasX-N domain-containing protein	SO:0001217, UniRef:UniRef50_A0A505V3T9, UniRef:UniRef90_A0A6H3EM34
contig_1	cds	1398405	1398800	+	ECNIHC_08280		TM2 domain-containing protein	SO:0001217, UniRef:UniRef50_N8PW64
contig_1	cds	1398962	1399180	+	ECNIHC_08285		ABM domain-containing protein	SO:0001217, UniRef:UniRef50_N8YUB5
contig_1	cds	1399184	1399660	+	ECNIHC_08290		ABC transporter ATP-binding protein	RefSeq:WP_002009182.1, SO:0001217, UniParc:UPI00026E1583, UniRef:UniRef100_A0A0G4QNS4, UniRef:UniRef50_F0KJP3, UniRef:UniRef90_A0A242U9J0
contig_1	cds	1399674	1399967	+	ECNIHC_08295		Type II secretion system protein	RefSeq:WP_002009132.1, SO:0001217, UniParc:UPI00026E1584, UniRef:UniRef100_A0A829K7M8, UniRef:UniRef50_A0A009QMD2, UniRef:UniRef90_A0A009QMD2
contig_1	cds	1399979	1400884	+	ECNIHC_08300		Sel1 repeat family protein	RefSeq:WP_000776716.1, SO:0001217, UniParc:UPI00026E1585, UniRef:UniRef100_A0A0M3FA04, UniRef:UniRef50_N9Q7P1, UniRef:UniRef90_A0A0M3FA04
contig_1	cds	1401140	1401844	-	ECNIHC_08305		Formylglycine-generating enzyme family protein	RefSeq:WP_002008386.1, SO:0001217, UniParc:UPI00026E1586, UniRef:UniRef100_A0A154DTM3, UniRef:UniRef50_A0A154DTM3, UniRef:UniRef90_A0A154DTM3
contig_1	cds	1401879	1402076	-	ECNIHC_08310		Lipoprotein	RefSeq:WP_000977626.1, SO:0001217, UniParc:UPI00026E1587, UniRef:UniRef100_A0A0G4QPL4, UniRef:UniRef50_N8WA91, UniRef:UniRef90_A0A0G4QPL4
contig_1	cds	1402825	1403361	+	ECNIHC_08315		Signal peptide protein	SO:0001217, UniRef:UniRef50_R9RHI2
contig_1	cds	1403520	1404023	+	ECNIHC_08320	tssB	type VI secretion system contractile sheath small subunit	COG:COG3516, COG:U, RefSeq:WP_001119042.1, SO:0001217, UniParc:UPI000165E908, UniRef:UniRef100_R9RIN9, UniRef:UniRef50_R9RIN9, UniRef:UniRef90_R9RIN9, VFDB:VFC0086, VFDB:VFG051056
contig_1	cds	1404016	1405497	+	ECNIHC_08325	tssC	type VI secretion system contractile sheath large subunit	COG:COG3517, COG:U, RefSeq:WP_001066523.1, SO:0001217, UniParc:UPI000172FC92, UniRef:UniRef100_B0VB04, UniRef:UniRef50_A0A2R8CL72, UniRef:UniRef90_F0KJP7, VFDB:VFC0086, VFDB:VFG051070
contig_1	cds	1405547	1406050	+	ECNIHC_08330	hcp	type VI secretion system tube protein Hcp	COG:COG3157, COG:U, RefSeq:WP_000653195.1, SO:0001217, UniParc:UPI00003D954E, UniRef:UniRef100_A0A0M3KKY9, UniRef:UniRef50_A0A1R1I8L2, UniRef:UniRef90_N9JCY1, VFDB:VFC0086, VFDB:VFG051042
contig_1	cds	1406130	1406564	+	ECNIHC_08335	tssE	type VI secretion system baseplate subunit TssE	COG:COG3518, COG:U, KEGG:K11897, SO:0001217, UniRef:UniRef50_R9RHI3, UniRef:UniRef90_R9RHI3
contig_1	cds	1406622	1407422	+	ECNIHC_08340	tssF	type VI secretion system baseplate subunit TssF	KEGG:K11896, SO:0001217, UniRef:UniRef50_UPI0005C7FFDB, UniRef:UniRef90_UPI0005C7FFDB
contig_1	cds	1407677	1407781	+	ECNIHC_08345		hypothetical protein
contig_1	cds	1407814	1408431	+	ECNIHC_08350	tssF	type VI secretion system baseplate subunit TssF	SO:0001217, UniRef:UniRef50_UPI001D172422, UniRef:UniRef90_UPI001D172422
contig_1	cds	1408395	1409393	+	ECNIHC_08355	tssG	type VI secretion system baseplate subunit TssG	COG:COG3520, COG:U, RefSeq:WP_105918633.1, SO:0001217, UniParc:UPI000D01449F, UniRef:UniRef100_A0A8B4MWQ9, UniRef:UniRef50_R9RIP0, UniRef:UniRef90_R9RIP0, VFDB:VFC0086, VFDB:VFG051014
contig_1	cds	1409390	1410802	+	ECNIHC_08360		YceG-bac domain-containing protein	RefSeq:WP_000591884.1, SO:0001217, UniParc:UPI00026E158B, UniRef:UniRef100_A0A0G4QPX0, UniRef:UniRef50_R9RFN5, UniRef:UniRef90_R9RFN5
contig_1	cds	1410833	1411417	+	ECNIHC_08365		DUF4381 domain-containing protein	SO:0001217, UniRef:UniRef50_UPI001D18CD57
contig_1	cds	1411612	1414656	+	ECNIHC_08370	tssM	type VI secretion system membrane subunit TssM	KEGG:K11891, SO:0001217, UniRef:UniRef50_F0KJQ4, UniRef:UniRef90_UPI0008DCAE3E
contig_1	cds	1414658	1415653	+	ECNIHC_08375	sciT	Regulator of T6SS expression TagF, TagF/ImpM/SciT family (unrelated to teichoic acid polymerase TagF of B-subtilis, COG1887)	COG:COG3913, COG:TU, SO:0001217, UniRef:UniRef50_R9RHI7, UniRef:UniRef90_R9RHI7
contig_1	cds	1415656	1416423	+	ECNIHC_08380	ompA	Outer membrane protein OmpA and related peptidoglycan-associated (lipo)proteins	COG:COG2885, COG:M, RefSeq:WP_001072410.1, SO:0001217, UniParc:UPI000165E83B, UniRef:UniRef100_V5VEM9, UniRef:UniRef50_N9MHV8, UniRef:UniRef90_A0A2T5QM29
contig_1	cds	1416440	1416703	+	ECNIHC_08385	pAAR	Zn-binding Pro-Ala-Ala-Arg (PAAR) domain, involved in Type VI secretion	COG:COG4104, COG:U, RefSeq:WP_000168112.1, SO:0001217, UniParc:UPI000165E83A, UniRef:UniRef100_V5VEA4, UniRef:UniRef50_R9RIP5, UniRef:UniRef90_R9RIP5
contig_1	cds	1416908	1417510	-	ECNIHC_08390		IS982 family transposase	SO:0001217, UniParc:UPI0002CE476C, UniRef:UniRef100_A0A8D6K684, UniRef:UniRef50_A0A8D6K684, UniRef:UniRef90_A0A8D6K684
contig_1	cds	1417904	1420582	+	ECNIHC_08395	tssH	type VI secretion system ATPase TssH	COG:COG0542, COG:O, SO:0001217, UniParc:UPI0002BA8015, UniRef:UniRef100_A0A4S8PUI7, UniRef:UniRef50_A0A833LW93, UniRef:UniRef90_A0A3A4HTD3, VFDB:VFC0086, VFDB:VFG051098
contig_1	cds	1420606	1420794	+	ECNIHC_08400		hypothetical protein
contig_1	cds	1420800	1421699	+	ECNIHC_08405	tssA	type VI secretion system protein TssA	COG:COG3515, COG:U, SO:0001217, UniRef:UniRef50_F0KK64, UniRef:UniRef90_F0KK64
contig_1	cds	1421716	1422351	+	ECNIHC_08410	tssK	type VI secretion system baseplate subunit TssK	KEGG:K11893, SO:0001217, UniRef:UniRef50_A0A1Y3CDT3, UniRef:UniRef90_UPI0011233869
contig_1	cds	1422348	1423079	+	ECNIHC_08415	tssK	type VI secretion system baseplate subunit TssK	KEGG:K11893, SO:0001217, UniRef:UniRef50_UPI00098D2AF3, UniRef:UniRef90_UPI00098D2AF3
contig_1	cds	1423210	1423812	+	ECNIHC_08420		hypothetical protein
contig_1	cds	1423805	1423900	+	ECNIHC_08425		hypothetical protein
contig_1	cds	1424119	1424517	+	ECNIHC_08430	tonB	(pseudo) Energy transducer TonB	SO:0001217, UniRef:UniRef50_F0KK67, UniRef:UniRef90_A0A059ZSI8
contig_1	cds	1424751	1425476	+	ECNIHC_08435		Peptidase-M15-4 domain-containing protein	EC:3.4.-.-, KEGG:K17733, SO:0001217, UniRef:UniRef50_N8S8Z0, UniRef:UniRef90_N8S8Z0
contig_1	cds	1425479	1426330	-	ECNIHC_08440	lysR	DNA-binding transcriptional regulator, LysR family	COG:COG0583, COG:K, RefSeq:WP_000460190.1, SO:0001217, UniParc:UPI0002BC0ECD, UniRef:UniRef100_A0A8B4MWG0, UniRef:UniRef50_T0H415, UniRef:UniRef90_N8S3W6
contig_1	cds	1426482	1427150	+	ECNIHC_08445	aNKYR	Ankyrin repeat	COG:COG0666, COG:T, RefSeq:WP_001232211.1, SO:0001217, UniParc:UPI0002BBCBF5, UniRef:UniRef100_A0A8B4MWU5, UniRef:UniRef50_B0VB33, UniRef:UniRef90_B0VB33
contig_1	cds	1427166	1427648	+	ECNIHC_08450	tadA	tRNA(Arg) A34 adenosine deaminase TadA	COG:COG0590, COG:J, RefSeq:WP_000646732.1, SO:0001217, UniParc:UPI0002BC5BA6, UniRef:UniRef100_A0A8B4MWR9, UniRef:UniRef50_A0A0D5YIX6, UniRef:UniRef90_A0A0D5YIX6
contig_1	cds	1427648	1428826	+	ECNIHC_08455	cynX	Cyanate permease	COG:COG2807, COG:P, RefSeq:WP_000813813.1, SO:0001217, UniParc:UPI0002BA3C7E, UniRef:UniRef100_A0A8B4MWN8, UniRef:UniRef50_N8W7J0, UniRef:UniRef90_A0A219CFT7
contig_1	cds	1428960	1430117	+	ECNIHC_08460	ycaQ	DNA glycosylase YcaQ, repair of DNA interstrand crosslinks	COG:COG3214, COG:L, RefSeq:WP_000204302.1, SO:0001217, UniParc:UPI0002BAD974, UniRef:UniRef100_A0A8B4MWK5, UniRef:UniRef50_F0KK73, UniRef:UniRef90_B0VRN5
contig_1	cds	1430197	1430655	-	ECNIHC_08465	rimI	Ribosomal protein S18 acetylase RimI and related acetyltransferases	COG:COG0456, COG:J, RefSeq:WP_000615571.1, SO:0001217, UniParc:UPI000165E76C, UniRef:UniRef100_A0A059ZM65, UniRef:UniRef50_S3N6U8, UniRef:UniRef90_A0A0E2GMP3
contig_1	cds	1430967	1431536	-	ECNIHC_08470	queH	Epoxyqueuosine reductase QueH (tRNA modification)	COG:COG1636, COG:J, SO:0001217, UniParc:UPI0000F2FBC6, UniRef:UniRef100_A0A204ERU5, UniRef:UniRef50_Q0I1Q0, UniRef:UniRef90_F0KK76
contig_1	cds	1432528	1432980	+	ECNIHC_08475	soxR	redox-sensitive transcriptional activator SoxR	RefSeq:WP_000004112.1, SO:0001217, UniParc:UPI000165E769, UniRef:UniRef100_C7FFS1, UniRef:UniRef50_C7FFS1, UniRef:UniRef90_C7FFS1
contig_1	cds	1433141	1433575	+	ECNIHC_08480	hlx	Putative hemolysin	COG:COG3042, COG:R, KEGG:K09712, RefSeq:WP_000720060.1, SO:0001217, UniParc:UPI0000F2FBC8, UniRef:UniRef100_A0A059ZUR8, UniRef:UniRef50_N9RI63, UniRef:UniRef90_F0KK78
contig_1	ncRNA	1433746	1433909	+	ECNIHC_08485	AbsR25	Acinetobacter sRNA 25	RFAM:RF02607, SO:0000655
contig_1	cds	1433774	1433872	+	ECNIHC_08490		DUF3789 domain-containing protein	SO:0001217, UniParc:UPI0002BC2303, UniRef:UniRef100_A0A8B4MWG8, UniRef:UniRef50_A0A334R3K9, UniRef:UniRef90_A0A829KFJ8
contig_1	cds	1434433	1435368	+	ECNIHC_08495	dapA	4-hydroxy-tetrahydrodipicolinate synthase/N-acetylneuraminate lyase	COG:COG0329, COG:EM, RefSeq:WP_000065199.1, SO:0001217, UniParc:UPI000165E767, UniRef:UniRef100_V5VEQ8, UniRef:UniRef50_V5VEQ8, UniRef:UniRef90_V5VEQ8
contig_1	cds	1435424	1436332	-	ECNIHC_08500	rhaT	Permease of the drug/metabolite transporter (DMT) superfamily	COG:COG0697, COG:GER, RefSeq:WP_000106979.1, SO:0001217, UniParc:UPI000172FCC7, UniRef:UniRef100_A0A059ZKS1, UniRef:UniRef50_N8X0E2, UniRef:UniRef90_R8YYE1
contig_1	cds	1436750	1437433	+	ECNIHC_08505	gntR	DNA-binding transcriptional regulator, GntR family	COG:COG1802, COG:K, RefSeq:WP_000174667.1, SO:0001217, UniParc:UPI0002BB0960, UniRef:UniRef100_A0A0R0RRL2, UniRef:UniRef50_N8WZD8, UniRef:UniRef90_N8WZD8
contig_1	cds	1437602	1438534	+	ECNIHC_08510	prdF	4-hydroxyproline epimerase	COG:COG3938, COG:E, EC:5.1.1.8, GO:0047580, RefSeq:WP_000859578.1, SO:0001217, UniParc:UPI000165E764, UniRef:UniRef100_B0VB44, UniRef:UniRef50_Q7NU77, UniRef:UniRef90_B0VB44
contig_1	cds	1438531	1439058	+	ECNIHC_08515		FAD-binding oxidoreductase	SO:0001217, UniRef:UniRef50_UPI001C936C9F
contig_1	cds	1439094	1439633	+	ECNIHC_08520		FAD-binding oxidoreductase	SO:0001217, UniRef:UniRef50_UPI0021CA2889, UniRef:UniRef90_UPI0021CA2889
contig_1	cds	1439634	1439864	+	ECNIHC_08525		(2Fe-2S)-binding protein	RefSeq:WP_000615327.1, SO:0001217, UniParc:UPI00003D94EA, UniRef:UniRef100_A0A059ZPP1, UniRef:UniRef50_A0A2U3N0A8, UniRef:UniRef90_A0A059ZPP1
contig_1	cds	1439864	1441126	+	ECNIHC_08530	fadH2	NADPH-dependent 2,4-dienoyl-CoA reductase, sulfur reductase, or a related oxidoreductase	COG:COG0446, COG:I, RefSeq:WP_088753162.1, SO:0001217, UniParc:UPI000B539214, UniRef:UniRef100_A0A8B4MWR3, UniRef:UniRef50_A8DW08, UniRef:UniRef90_N9QKQ4
contig_1	cds	1441171	1441923	+	ECNIHC_08535	araC	AraC-type DNA-binding domain and AraC-containing proteins	COG:COG2207, COG:K, RefSeq:WP_000177073.1, SO:0001217, UniParc:UPI0002BC08D1, UniRef:UniRef100_A0A8B4MWU4, UniRef:UniRef50_A0A0D8GZ40, UniRef:UniRef90_A0A0D8GZ40
contig_1	cds	1442061	1443092	+	ECNIHC_08540		IS4 family transposase	SO:0001217, UniRef:UniRef50_A0A385ENU1, UniRef:UniRef90_A0A385ENU1
contig_1	cds	1443175	1443867	-	ECNIHC_08545	abaF	fosfomycin efflux MFS transporter AbaF	NCBIProtein:ABO11759.2, SO:0001217, UniRef:UniRef50_K9B965, UniRef:UniRef90_K9B965
contig_1	cds	1443923	1444462	-	ECNIHC_08550		MFS domain-containing protein	SO:0001217, UniRef:UniRef50_S3TCU3, UniRef:UniRef90_S3TCU3
contig_1	cds	1444619	1445629	-	ECNIHC_08555		aldehyde dehydrogenase family protein	SO:0001217, UniRef:UniRef50_A0A3P8L2G3, UniRef:UniRef90_UPI00045278F9
contig_1	cds	1445647	1446198	-	ECNIHC_08560		NADP-dependent fatty aldehyde dehydrogenase	SO:0001217, UniRef:UniRef50_A0A4U9TWI4
contig_1	cds	1446351	1447922	-	ECNIHC_08565	potE	Serine transporter YbeC, amino acid:H+ symporter family	COG:COG0531, COG:E, RefSeq:WP_000203770.1, SO:0001217, UniParc:UPI0002B93A84, UniRef:UniRef100_A0A8B4MWW7, UniRef:UniRef50_O07002, UniRef:UniRef90_N9QKS5
contig_1	cds	1448371	1448721	+	ECNIHC_08570		L-serine ammonia-lyase	SO:0001217, UniRef:UniRef50_A0A1Z5HL51
contig_1	cds	1448705	1449334	+	ECNIHC_08575		L-serine ammonia-lyase, iron-sulfur-dependent, subunit alpha	SO:0001217, UniRef:UniRef50_UPI00063F28A3
contig_1	cds	1449427	1449747	+	ECNIHC_08580		SDH-alpha domain-containing protein	SO:0001217, UniRef:UniRef50_A0A455VD65
contig_1	cds	1449791	1450837	-	ECNIHC_08585		Bifunctional aldehyde dehydrogenase/enoyl-CoA hydratase	SO:0001217, UniRef:UniRef50_A0A377V2G6
contig_1	cds	1450825	1451892	-	ECNIHC_08590		aldehyde dehydrogenase family protein	SO:0001217, UniRef:UniRef50_A0A3D3G6X1, UniRef:UniRef90_UPI001D1776A5
contig_1	cds	1452157	1453095	+	ECNIHC_08595	paaA	1,2-phenylacetyl-CoA epoxidase subunit A	EC:1.14.13.149, KEGG:K02609, RefSeq:WP_000431128.1, SO:0001217, UniParc:UPI000187B7B5, UniRef:UniRef100_B0VB57, UniRef:UniRef50_A0A024GZ37, UniRef:UniRef90_A0A335NG70
contig_1	cds	1453128	1453418	+	ECNIHC_08600	paaB	1,2-phenylacetyl-CoA epoxidase subunit B	COG:COG3460, COG:Q, RefSeq:WP_000389648.1, SO:0001217, UniParc:UPI0000F2FC73, UniRef:UniRef100_A0A429IX02, UniRef:UniRef50_A0A507ZU06, UniRef:UniRef90_S3TQF5
contig_1	cds	1453431	1454186	+	ECNIHC_08605	paaC	phenylacetate-CoA oxygenase subunit PaaC	COG:COG3396, COG:Q, RefSeq:WP_001016795.1, SO:0001217, UniParc:UPI0002B9DDB7, UniRef:UniRef100_A0A8B4MW68, UniRef:UniRef50_P76079, UniRef:UniRef90_A0A0D5YJZ2
contig_1	cds	1454203	1454703	+	ECNIHC_08610	paaJ	phenylacetate-CoA oxygenase subunit PaaJ	COG:COG2151, COG:O, RefSeq:WP_001177942.1, SO:0001217, UniParc:UPI0002B95469, UniRef:UniRef100_A0A8B4MWS0, UniRef:UniRef50_A0A446ZL34, UniRef:UniRef90_A0A446ZL34
contig_1	cds	1454727	1455788	+	ECNIHC_08615	paaK	Flavodoxin/ferredoxin--NADP reductase	COG:C, COG:COG1018, RefSeq:WP_000077461.1, SO:0001217, UniParc:UPI000165E68D, UniRef:UniRef100_A0A0D5YJ33, UniRef:UniRef50_V5VE71, UniRef:UniRef90_V5VE71
contig_1	cds	1455892	1456569	+	ECNIHC_08620	caiD	Enoyl-CoA hydratase/carnithine racemase	COG:COG1024, COG:I, SO:0001217, UniRef:UniRef50_A0A0D5YKC7, UniRef:UniRef90_A0A0D5YKC7
contig_1	cds	1456569	1457360	+	ECNIHC_08625	paaG	2-(1,2-epoxy-1,2-dihydrophenyl)acetyl-CoA isomerase PaaG	COG:COG1024, COG:I, RefSeq:WP_000386305.1, SO:0001217, UniParc:UPI000172FD80, UniRef:UniRef100_A0A241YDZ5, UniRef:UniRef50_A0A0K1ZHI6, UniRef:UniRef90_A0A241YDZ5
contig_1	cds	1457363	1457821	+	ECNIHC_08630		(pseudo) 3-hydroxyacyl-CoA dehydrogenase NAD-binding domain-containing protein	SO:0001217, UniRef:UniRef50_A0A380UUC7, UniRef:UniRef90_UPI000E1170F1
contig_1	cds	1457818	1458174	+	ECNIHC_08635		hypothetical protein	PFAM:PF00725.25
contig_1	cds	1458263	1458898	+	ECNIHC_08640		3-hydroxyacyl-CoA dehydrogenase family protein	SO:0001217, UniRef:UniRef50_UPI0002BA7A06, UniRef:UniRef90_UPI0002BA7A06
contig_1	cds	1458911	1460074	+	ECNIHC_08645	pcaF	3-oxoadipyl-CoA thiolase	COG:COG0183, COG:I, SO:0001217, UniRef:UniRef50_A0A344TER0, UniRef:UniRef90_A0A8B4MWU9
contig_1	cds	1460159	1461448	+	ECNIHC_08650	paaF	phenylacetate--CoA ligase	COG:COG1541, COG:H, RefSeq:WP_000377856.1, SO:0001217, UniParc:UPI000172FCF3, UniRef:UniRef100_A0A828SX79, UniRef:UniRef50_O33469, UniRef:UniRef90_A0A335T6F9
contig_1	cds	1461502	1462467	+	ECNIHC_08655	paaX	phenylacetic acid degradation operon negative regulatory protein PaaX	COG:COG3327, COG:K, RefSeq:WP_000062822.1, SO:0001217, UniParc:UPI000165E687, UniRef:UniRef100_R8YXV3, UniRef:UniRef50_A0A1P8EI84, UniRef:UniRef90_R8YXV3
contig_1	cds	1462454	1462954	+	ECNIHC_08660	paaY	Phenylacetic acid degradation protein PaaY	SO:0001217, UniRef:UniRef50_P77181
contig_1	cds	1463136	1463519	+	ECNIHC_08665	paaI	Acyl-CoA thioesterase PaaI, contains HGG motif	COG:COG2050, COG:Q, RefSeq:WP_025465800.1, SO:0001217, UniParc:UPI00031309EC, UniRef:UniRef100_A0A8B4MW75, UniRef:UniRef50_A0A379JPB4, UniRef:UniRef90_A0A0D5YJY3
contig_1	cds	1463773	1463862	+	ECNIHC_08670		hypothetical protein
contig_1	cds	1463874	1464029	+	ECNIHC_08675		Transposase	RefSeq:WP_000681895.1, SO:0001217, UniParc:UPI0002B9BE07, UniRef:UniRef100_A0A8B4MWS7, UniRef:UniRef50_A0A7I8HRB5, UniRef:UniRef90_A0A0J1D4T1
contig_1	cds	1464096	1464389	+	ECNIHC_08680		Transcriptional regulator	RefSeq:WP_000930833.1, SO:0001217, UniParc:UPI0001D31BDF, UniRef:UniRef100_A0A5N5XWP5, UniRef:UniRef90_A0A645CZ00
contig_1	cds	1464379	1464663	+	ECNIHC_08685		(pseudo) hypothetical protein	SO:0001217, UniRef:UniRef50_UPI000D205C6B, UniRef:UniRef90_UPI000D205C6B
contig_1	cds	1464651	1464869	+	ECNIHC_08690		(pseudo) hypothetical protein	SO:0001217, UniRef:UniRef50_UPI000D205C6B, UniRef:UniRef90_UPI000D205C6B
contig_1	cds	1465381	1466073	+	ECNIHC_08695		SGNH/GDSL hydrolase family protein	SO:0001217, UniRef:UniRef50_A0A1R7Q8E6, UniRef:UniRef90_UPI00208E876A
contig_1	cds	1466159	1466548	+	ECNIHC_08700		(pseudo) hypothetical protein	SO:0001217, UniRef:UniRef50_UPI00208E7EAD, UniRef:UniRef90_UPI00208E7EAD
contig_1	ncRNA	1466952	1467036	+	ECNIHC_08705	C4	C4 antisense RNA	RFAM:RF01695, SO:0000644
contig_1	cds	1467323	1467925	+	ECNIHC_08710		Transcriptional regulator	RefSeq:WP_002082501.1, SO:0001217, UniParc:UPI0002BC359B, UniRef:UniRef100_A0A8B4MWZ2, UniRef:UniRef50_A0A7U7KEM4, UniRef:UniRef90_A0A8B4MWZ2
contig_1	cds	1468124	1468255	+	ECNIHC_08715		(pseudo) hypothetical protein	SO:0001217, UniRef:UniRef50_UPI000DE694B1, UniRef:UniRef90_UPI000DE694B1
contig_1	cds	1468880	1469083	-	ECNIHC_08720		hypothetical protein	PFAM:PF00165.26, PFAM:PF12833.10
contig_1	cds	1469077	1469766	-	ECNIHC_08725		cupin domain-containing protein	SO:0001217, UniRef:UniRef50_UPI001D185F03, UniRef:UniRef90_UPI001D185F03
contig_1	cds	1469966	1470661	+	ECNIHC_08730		AB hydrolase-1 domain-containing protein	RefSeq:WP_000066754.1, SO:0001217, UniParc:UPI0002BA36EF, UniRef:UniRef100_A0A8B4MWP6, UniRef:UniRef50_D5UUF3, UniRef:UniRef90_A0A0A8XKS7
contig_1	cds	1471050	1471874	+	ECNIHC_08735		HTH lysR-type domain-containing protein	SO:0001217, UniRef:UniRef50_R8XZT9, UniRef:UniRef90_R8XZT9
contig_1	cds	1471986	1473179	+	ECNIHC_08740		Carnitine dehydratase	EC:2.8.3.16, KEGG:K07749, RefSeq:WP_000050380.1, SO:0001217, UniParc:UPI0002BC7329, UniRef:UniRef100_A0A8B4MW83, UniRef:UniRef50_A0A5E4TSD7, UniRef:UniRef90_A0A077GCA9
contig_1	cds	1473176	1474114	+	ECNIHC_08745		3-hydroxy-3-methylglutaryl-CoA lyase	RefSeq:WP_000123652.1, SO:0001217, UniParc:UPI0002BC301D, UniRef:UniRef100_A0A8B4MWT7, UniRef:UniRef50_S9QV39, UniRef:UniRef90_A0A0D5YK08
contig_1	cds	1474297	1475541	+	ECNIHC_08750		MFS transporter	SO:0001217, UniRef:UniRef50_A0A0D5YJ10, UniRef:UniRef90_A0A0D5YJ10
contig_1	cds	1475940	1476092	+	ECNIHC_08755		hypothetical protein
contig_1	cds	1476032	1476454	+	ECNIHC_08760		hypothetical protein
contig_1	cds	1476499	1477002	+	ECNIHC_08765		catalase	SO:0001217, UniRef:UniRef50_UPI001D116355, UniRef:UniRef90_UPI0005FB3E0C
contig_1	cds	1477015	1477617	+	ECNIHC_08770	cybB	Cytochrome b561	COG:C, COG:COG3038, SO:0001217, UniRef:UniRef50_A0A1B5DAT9, UniRef:UniRef90_N9D618
contig_1	cds	1477727	1478011	-	ECNIHC_08775		DUF1330 domain-containing protein	RefSeq:WP_001277472.1, SO:0001217, UniParc:UPI000283277D, UniRef:UniRef100_A0A2G1TKR2, UniRef:UniRef50_Q6F9F1, UniRef:UniRef90_F0KKB1
contig_1	cds	1478074	1478736	-	ECNIHC_08780		HTH gntR-type domain-containing protein	RefSeq:WP_001049495.1, SO:0001217, UniParc:UPI000165E5A3, UniRef:UniRef100_A0A059ZLB5, UniRef:UniRef50_N8X325, UniRef:UniRef90_R8YGY7
contig_1	cds	1478887	1479489	+	ECNIHC_08785		Peptide synthetase	RefSeq:WP_000420415.1, SO:0001217, UniParc:UPI000165E5A2, UniRef:UniRef100_A0A828SLZ0, UniRef:UniRef50_A0A1R4K5M3, UniRef:UniRef90_N8YH85
contig_1	cds	1479458	1480249	+	ECNIHC_08790		Alpha/beta hydrolase	RefSeq:WP_000987220.1, SO:0001217, UniParc:UPI0001AEF1BE, UniRef:UniRef100_A0A0E1FJ08, UniRef:UniRef50_Q6F9F4, UniRef:UniRef90_A0A0E1FJ08
contig_1	cds	1480280	1481212	+	ECNIHC_08795		Flavin-Reduct domain-containing protein	RefSeq:WP_001293250.1, SO:0001217, UniParc:UPI0002BA3845, UniRef:UniRef100_A0A8B4MWC1, UniRef:UniRef50_Q6F9F5, UniRef:UniRef90_N9NA86
contig_1	cds	1481215	1481796	+	ECNIHC_08800		Limonene 1,2-monooxygenase	SO:0001217, UniRef:UniRef50_A0A447QR90
contig_1	cds	1481769	1482251	+	ECNIHC_08805		Bac-luciferase domain-containing protein	SO:0001217, UniRef:UniRef50_A0A833PIZ7, UniRef:UniRef90_A0A833PIZ7
contig_1	cds	1482263	1483732	+	ECNIHC_08810		Aldehyde dehydrogenase	RefSeq:WP_218218800.1, SO:0001217, UniParc:UPI001C44D267, UniRef:UniRef100_UPI001C44D267, UniRef:UniRef50_Q6F9F7, UniRef:UniRef90_A0A0D5YJZ8
contig_1	cds	1484224	1485441	+	ECNIHC_08815		Cytosine permease	SO:0001217, UniRef:UniRef50_N8YH81, UniRef:UniRef90_R8YHA2
contig_1	cds	1485508	1485870	+	ECNIHC_08820		hypothetical protein
contig_1	cds	1485867	1486634	+	ECNIHC_08825		(pseudo) Signal peptide protein	SO:0001217, UniRef:UniRef50_F0KKC0, UniRef:UniRef90_F0KKC0
contig_1	cds	1486772	1487533	+	ECNIHC_08830		Succinate-semialdehyde dehydrogenase	SO:0001217, UniRef:UniRef50_A0A379VMU9
contig_1	cds	1487536	1488228	+	ECNIHC_08835		aldehyde dehydrogenase family protein	SO:0001217, UniRef:UniRef50_A0A377W6H1, UniRef:UniRef90_UPI001C59D942
contig_1	cds	1488225	1488608	+	ECNIHC_08840	pcaC	4-carboxymuconolactone decarboxylase	RefSeq:WP_000064100.1, SO:0001217, UniParc:UPI000165E59A, UniRef:UniRef100_A0A151YNY5, UniRef:UniRef50_A4Z036, UniRef:UniRef90_A0A0A8TPU1
contig_1	cds	1488665	1489576	-	ECNIHC_08845	lysR	DNA-binding transcriptional regulator, LysR family	COG:COG0583, COG:K, RefSeq:WP_001163445.1, SO:0001217, UniParc:UPI00026E17A2, UniRef:UniRef100_A0A0M3FBY5, UniRef:UniRef50_N8ZYI2, UniRef:UniRef90_N9S4R5
contig_1	cds	1489646	1490122	+	ECNIHC_08850		ACP phosphodiesterase	EC:1.7.1.17, KEGG:K01118, SO:0001217, UniRef:UniRef50_A0A7Z7PG55, UniRef:UniRef90_A0A7Z7PG55
contig_1	cds	1490327	1491142	-	ECNIHC_08855	pobR	IclR family transcriptional regulator PobR	BlastRules:WP_017385546, COG:COG1414, COG:K, RefSeq:WP_001139493.1, SO:0001217, UniParc:UPI0001785E47, UniRef:UniRef100_A0A1E3M2Q2, UniRef:UniRef50_Q43992, UniRef:UniRef90_A0A0E1JMK6
contig_1	cds	1491284	1492498	+	ECNIHC_08860	pobA	4-hydroxybenzoate 3-monooxygenase	COG:COG0654, COG:HC, RefSeq:WP_000353521.1, SO:0001217, UniParc:UPI00026E17A4, UniRef:UniRef100_A0A0M3FC35, UniRef:UniRef50_Q03298, UniRef:UniRef90_A0A219C9D9
contig_1	cds	1492673	1493395	+	ECNIHC_08865	mngR	DNA-binding transcriptional regulator, GntR family	COG:COG2188, COG:K, RefSeq:WP_000434318.1, SO:0001217, UniParc:UPI000165E4E2, UniRef:UniRef100_A0A077GNF4, UniRef:UniRef50_A0A077GNF4, UniRef:UniRef90_A0A077GNF4
contig_1	cds	1493487	1494524	+	ECNIHC_08870	afuA	putative 2-aminoethylphosphonate ABC transporter substrate-binding protein	COG:COG1840, COG:P, RefSeq:WP_000816409.1, SO:0001217, UniParc:UPI00026E17A5, UniRef:UniRef100_A0A0M3FBY8, UniRef:UniRef50_N8Y7B0, UniRef:UniRef90_N9S4S2
contig_1	cds	1494547	1494723	+	ECNIHC_08875		hypothetical protein
contig_1	cds	1495052	1495744	+	ECNIHC_08880		(pseudo) ATP-binding cassette domain-containing protein	SO:0001217, UniRef:UniRef50_UPI001FFFF43C, UniRef:UniRef90_UPI001FFFF43C
contig_1	cds	1495738	1497447	+	ECNIHC_08885	fbpB	putative 2-aminoethylphosphonate ABC transporter permease subunit	COG:COG1178, COG:P, RefSeq:WP_000930943.1, SO:0001217, UniParc:UPI0002B91768, UniRef:UniRef100_A0A505V4D5, UniRef:UniRef50_N8ZMF6, UniRef:UniRef90_A0A158LTH5
contig_1	cds	1497549	1497785	+	ECNIHC_08890		(pseudo) FAD-binding oxidoreductase	SO:0001217, UniRef:UniRef50_UPI0013A5AAC3, UniRef:UniRef90_UPI0013A5AAC3
contig_1	cds	1497751	1498626	+	ECNIHC_08895	dadA	(pseudo) Glycine/D-amino acid oxidase (deaminating)	COG:COG0665, COG:E, SO:0001217, UniRef:UniRef50_A0A0D5YJU5, UniRef:UniRef90_A0A0D5YJU5
contig_1	cds	1498765	1499913	+	ECNIHC_08900	phnW	2-aminoethylphosphonate--pyruvate transaminase	COG:COG0075, COG:EF, RefSeq:WP_255343785.1, SO:0001217, UniParc:UPI000B6572BA, UniRef:UniRef100_A0A8B4MX22, UniRef:UniRef50_Q8RLU1, UniRef:UniRef90_F0KKD3
contig_1	cds	1499941	1500756	+	ECNIHC_08905	phnX	phosphonoacetaldehyde hydrolase	COG:COG0637, COG:G, RefSeq:WP_000210523.1, SO:0001217, UniParc:UPI0002BBA43E, UniRef:UniRef100_A0A204ES72, UniRef:UniRef50_Q2SHM4, UniRef:UniRef90_F0KKD4
contig_1	cds	1500977	1501978	-	ECNIHC_08910		Cis,cis-muconate transport protein	KEGG:K08196, SO:0001217, UniRef:UniRef50_P94131, UniRef:UniRef90_A0A0E2GMQ5
contig_1	cds	1501951	1502226	-	ECNIHC_08915		(pseudo) MFS transporter	SO:0001217, UniRef:UniRef50_N9L3S7, UniRef:UniRef90_UPI001330EC32
contig_1	cds	1502288	1502998	-	ECNIHC_08920		acyl-CoA dehydrogenase family protein	SO:0001217, UniRef:UniRef50_A0A100HQZ4, UniRef:UniRef90_UPI001FFF41B8
contig_1	cds	1503067	1503438	-	ECNIHC_08925		acyl-CoA dehydrogenase family protein	SO:0001217, UniRef:UniRef50_UPI000F3D2675
contig_1	cds	1503770	1504987	+	ECNIHC_08930		CoA transferase	RefSeq:WP_000501116.1, SO:0001217, UniParc:UPI0002B956B1, UniRef:UniRef100_A0A335TU61, UniRef:UniRef50_A0A853T4G6, UniRef:UniRef90_A0A0D5YJU1
contig_1	cds	1505168	1506019	+	ECNIHC_08935	iclR	IclR family transcriptional regulator	SO:0001217, UniParc:UPI0001859E18, UniRef:UniRef100_A0A0E1PS43, UniRef:UniRef50_A9MDX5, UniRef:UniRef90_N8Y8G2
contig_1	cds	1506085	1506597	-	ECNIHC_08940		Enoyl-CoA hydratase	SO:0001217, UniRef:UniRef50_A0A2D7YPQ8
contig_1	cds	1506561	1506893	-	ECNIHC_08945		(pseudo) Enoyl-CoA hydratase	SO:0001217, UniRef:UniRef50_A0A0D5YIY0, UniRef:UniRef90_A0A0D5YIY0
contig_1	cds	1507115	1508086	+	ECNIHC_08950		NMO domain-containing protein	RefSeq:WP_000850365.1, SO:0001217, UniParc:UPI00026E17AF, UniRef:UniRef100_A0A0M3FN24, UniRef:UniRef50_A0A0M5KYZ2, UniRef:UniRef90_A0A0E2G9G3
contig_1	cds	1508125	1508532	-	ECNIHC_08955		Putative membrane protein	SO:0001217, UniRef:UniRef50_A0A009GF16, UniRef:UniRef90_A0A009GF16
contig_1	cds	1508526	1509308	-	ECNIHC_08960		MFS domain-containing protein	SO:0001217, UniRef:UniRef50_S3THV7
contig_1	cds	1509360	1510202	-	ECNIHC_08965	iclR	IclR family transcriptional regulator	RefSeq:WP_000081482.1, SO:0001217, UniParc:UPI000172FD36, UniRef:UniRef100_A0A828SJ43, UniRef:UniRef50_A9MDX5, UniRef:UniRef90_N9PZD1
contig_1	cds	1510312	1510782	-	ECNIHC_08970		Beta-ketoadipyl-CoA thiolase	SO:0001217, UniRef:UniRef50_A0A5E5R7K1
contig_1	cds	1510803	1511516	-	ECNIHC_08975	pcaF	(pseudo) 3-oxoadipyl-CoA thiolase	SO:0001217, UniRef:UniRef50_Q43935, UniRef:UniRef90_A0A0D5YJX4
contig_1	cds	1511531	1512607	-	ECNIHC_08980		3-hydroxyacyl-CoA dehydrogenase	SO:0001217, UniRef:UniRef50_A0A7H4K4K8, UniRef:UniRef90_A0A7H4K4K8
contig_1	cds	1512604	1513053	-	ECNIHC_08985		3-hydroxybutyryl CoA dehydrogenase	SO:0001217, UniRef:UniRef50_Q9F7E8
contig_1	cds	1513115	1513684	-	ECNIHC_08990		SDR family oxidoreductase	SO:0001217, UniRef:UniRef50_UPI001F346519
contig_1	cds	1513905	1514270	-	ECNIHC_08995		enoyl-CoA hydratase-related protein	SO:0001217, UniRef:UniRef50_UPI001D178531, UniRef:UniRef90_UPI001D178531
contig_1	cds	1514270	1514692	-	ECNIHC_09000		(pseudo) Enoyl-CoA hydratase	SO:0001217, UniRef:UniRef50_A0A0U5MI44, UniRef:UniRef90_A0A2P1AUP8
contig_1	cds	1515002	1516156	+	ECNIHC_09005		Acyl-CoA dehydrogenase	RefSeq:WP_000617392.1, SO:0001217, UniParc:UPI000165E407, UniRef:UniRef100_V5VFW0, UniRef:UniRef50_V5VFW0, UniRef:UniRef90_V5VFW0
contig_1	cds	1516185	1516322	+	ECNIHC_09010		hypothetical protein
contig_1	cds	1516279	1516521	+	ECNIHC_09015		(pseudo) MFS transporter	SO:0001217, UniRef:UniRef50_N8WLY1, UniRef:UniRef90_UPI00044F7723
contig_1	cds	1516551	1517495	+	ECNIHC_09020		MFS transporter	KEGG:K08196, SO:0001217, UniRef:UniRef50_UPI00020C28AD, UniRef:UniRef90_UPI00020C28AD
contig_1	cds	1517543	1517695	+	ECNIHC_09025		hypothetical protein	PFAM:PF01144.26
contig_1	cds	1517760	1518209	+	ECNIHC_09030		3-oxoadipate CoA-transferase subunit A	SO:0001217, UniRef:UniRef50_A0A811G9N9
contig_1	cds	1518209	1518862	+	ECNIHC_09035		3-oxoadipate CoA-transferase	RefSeq:WP_000116039.1, SO:0001217, UniParc:UPI000165E404, UniRef:UniRef100_A0A0E1PT58, UniRef:UniRef50_A0A024HMS2, UniRef:UniRef90_N9DEL8
contig_1	cds	1518899	1520215	+	ECNIHC_09040		Porin	RefSeq:WP_000733488.1, SO:0001217, UniParc:UPI000172FD3D, UniRef:UniRef100_A0A219CHI1, UniRef:UniRef50_N8WX90, UniRef:UniRef90_R8YGV0
contig_1	cds	1520234	1520656	+	ECNIHC_09045		(pseudo) Permease of the major facilitator superfamily	EC:2.1.2.1, KEGG:K00600, SO:0001217, UniRef:UniRef50_A0A7U3XZH9, UniRef:UniRef90_A0A7U3XZH9
contig_1	cds	1520665	1520949	+	ECNIHC_09050		(pseudo) MFS transporter	SO:0001217, UniRef:UniRef50_A0A3G6YKG7, UniRef:UniRef90_A0A3G6YKG7
contig_1	cds	1520946	1521170	+	ECNIHC_09055		hypothetical protein
contig_1	cds	1521116	1521448	+	ECNIHC_09060		(pseudo) Permease of the major facilitator superfamily	SO:0001217, UniRef:UniRef50_A0A7U3XZG7, UniRef:UniRef90_A0A7U3XZG7
contig_1	cds	1521469	1521903	-	ECNIHC_09065		4HBT domain-containing protein	RefSeq:WP_000445634.1, SO:0001217, UniParc:UPI0001859E1E, UniRef:UniRef100_A0A368MRB2, UniRef:UniRef50_Q6FBM0, UniRef:UniRef90_D8JM09
contig_1	cds	1522224	1524026	+	ECNIHC_09070		Acyl-CoA dehydrogenase	RefSeq:WP_001131935.1, SO:0001217, UniParc:UPI0002B92F3B, UniRef:UniRef100_A0A8B4MX06, UniRef:UniRef50_A0A059ZR53, UniRef:UniRef90_A0A0D5YIW6
contig_1	cds	1524223	1525026	+	ECNIHC_09075		Thioesterase	RefSeq:WP_000995515.1, SO:0001217, UniParc:UPI0002BABF76, UniRef:UniRef100_A0A8B4MWY9, UniRef:UniRef50_G4CHY4, UniRef:UniRef90_F0KKV9
contig_1	cds	1525087	1528569	-	ECNIHC_09080	iorA	TPP-dependent indolepyruvate ferredoxin oxidoreductase, alpha subunit	COG:C, COG:COG4231, EC:1.2.7.8, KEGG:K04090, RefSeq:WP_001017563.1, SO:0001217, UniParc:UPI0002B96586, UniRef:UniRef100_A0A8B4MWV2, UniRef:UniRef50_N9FKD8, UniRef:UniRef90_N8QU13
contig_1	cds	1528772	1529713	+	ECNIHC_09085	lysR	DNA-binding transcriptional regulator, LysR family	COG:COG0583, COG:K, RefSeq:WP_001230722.1, SO:0001217, UniParc:UPI0002BBA820, UniRef:UniRef100_A0A8B4MWF7, UniRef:UniRef50_N8ZZE2, UniRef:UniRef90_R8Z332
contig_1	cds	1529962	1530864	-	ECNIHC_09090	leuA	Isopropylmalate/homocitrate/citramalate synthases	COG:COG0119, COG:E, RefSeq:WP_001288903.1, SO:0001217, UniParc:UPI0002BB105B, UniRef:UniRef100_A0A8B4MWC0, UniRef:UniRef50_A0A4V6R4F2, UniRef:UniRef90_A0A2P1BB98
contig_1	cds	1530861	1532852	-	ECNIHC_09095	pccA	Acetyl/propionyl-CoA carboxylase, alpha subunit	COG:COG4770, COG:I, RefSeq:WP_000461811.1, SO:0001217, UniParc:UPI0002BAFE6D, UniRef:UniRef100_A0A8B4MWY6, UniRef:UniRef50_M4NCK3, UniRef:UniRef90_A0A653K0V8
contig_1	cds	1532864	1533667	-	ECNIHC_09100	caiD	Enoyl-CoA hydratase/carnithine racemase	COG:COG1024, COG:I, RefSeq:WP_000121724.1, SO:0001217, UniParc:UPI0001AEF477, UniRef:UniRef100_D0C8C9, UniRef:UniRef50_A0A204ES33, UniRef:UniRef90_A0A204ES33
contig_1	cds	1533677	1535278	-	ECNIHC_09105	mmdA	Acetyl-CoA carboxylase, carboxyltransferase component	COG:COG4799, COG:I, RefSeq:WP_001072776.1, SO:0001217, UniParc:UPI00028CA91D, UniRef:UniRef100_A0A127DW16, UniRef:UniRef50_I6YDK7, UniRef:UniRef90_N8ZTP4
contig_1	cds	1535303	1536319	-	ECNIHC_09110	caiA	Acyl-CoA dehydrogenase related to the alkylation response protein AidB	COG:COG1960, COG:I, SO:0001217, UniRef:UniRef50_A0A8B7NAD9, UniRef:UniRef90_N8ZZD8
contig_1	cds	1536307	1536474	-	ECNIHC_09115		hypothetical protein	PFAM:PF02771.19
contig_1	cds	1536619	1537083	+	ECNIHC_09120	acrR	(pseudo) DNA-binding protein, AcrR family, includes nucleoid occlusion protein SlmA	COG:COG1309, COG:K, SO:0001217, UniRef:UniRef50_N9EBE9, UniRef:UniRef90_N9EBE9
contig_1	cds	1537071	1537235	+	ECNIHC_09125		hypothetical protein
contig_1	cds	1537347	1537571	+	ECNIHC_09130		AMP-binding domain-containing protein	SO:0001217, UniParc:UPI000CE2FA52, UniRef:UniRef100_A0A3G6Z0M0, UniRef:UniRef50_A0A3G6YJY0, UniRef:UniRef90_A0A3G6YJY0
contig_1	cds	1537592	1537789	+	ECNIHC_09135		hypothetical protein
contig_1	cds	1537799	1539040	+	ECNIHC_09140		AMP-binding protein	SO:0001217, UniRef:UniRef50_Q6NCL4, UniRef:UniRef90_UPI0005BB5D5B
contig_1	cds	1539111	1539782	+	ECNIHC_09145	ubiE	Ubiquinone/menaquinone biosynthesis C-methylase UbiE/MenG	COG:COG2226, COG:H, RefSeq:WP_001029886.1, SO:0001217, UniParc:UPI0002BB5DFB, UniRef:UniRef100_A0A8B4MWZ9, UniRef:UniRef50_A0A150HMU4, UniRef:UniRef90_A0A2P1B357
contig_1	cds	1540343	1540549	+	ECNIHC_09150		hypothetical protein
contig_1	cds	1540759	1541307	+	ECNIHC_09155	dcaP	(pseudo) DcaP family trimeric outer membrane transporter	SO:0001217, UniRef:UniRef50_A0A7H4K107, UniRef:UniRef90_UPI0015803F42
contig_1	cds	1541353	1542591	-	ECNIHC_09160	tesA	Lysophospholipase L1 or related esterase Includes spore coat protein LipC/YcsK	COG:COG2755, COG:DI, RefSeq:WP_000781135.1, SO:0001217, UniParc:UPI0002BB2503, UniRef:UniRef100_A0A8B4MWG7, UniRef:UniRef50_N9RVV2, UniRef:UniRef90_N9KWM4
contig_1	cds	1542703	1543083	+	ECNIHC_09165		hypothetical protein	PFAM:PF00126.30
contig_1	cds	1543035	1543367	+	ECNIHC_09170	lysR	(pseudo) LysR family transcriptional regulator	SO:0001217, UniRef:UniRef50_A0A7H4K1T4, UniRef:UniRef90_A0A7H4K1T4
contig_1	cds	1543397	1543606	+	ECNIHC_09175		hypothetical protein
contig_1	cds	1543608	1543838	-	ECNIHC_09180		Lipoprotein	RefSeq:WP_005139366.1, SO:0001217, UniParc:UPI000172FDE8, UniRef:UniRef100_N9KXG3, UniRef:UniRef50_N9QKX8, UniRef:UniRef90_A0A1K1L6H4
contig_1	cds	1544026	1544172	-	ECNIHC_09185		hypothetical protein	SO:0001217, UniParc:UPI000A89A587, UniRef:UniRef100_A0A8B4MX42, UniRef:UniRef50_A0A0D5YK42, UniRef:UniRef90_A0A0D5YK42
contig_1	ncRNA	1544221	1544308	-	ECNIHC_09190	C4	C4 antisense RNA	RFAM:RF01695, SO:0000644
contig_1	cds	1544867	1545010	+	ECNIHC_09195		Lipoprotein	RefSeq:WP_000251637.1, SO:0001217, UniParc:UPI000172FDE9, UniRef:UniRef100_A0A062IPU8, UniRef:UniRef50_A0A7W0IML6, UniRef:UniRef90_A0A7W0IML6
contig_1	cds	1545320	1545706	+	ECNIHC_09200		hypothetical protein	SO:0001217, UniRef:UniRef50_A0A5N0G3F2, UniRef:UniRef90_A0A5N0G3F2
contig_1	cds	1545794	1546015	+	ECNIHC_09205		Calreticulin	RefSeq:WP_000498476.1, SO:0001217, UniParc:UPI00028D52C7, UniRef:UniRef100_A0A1C9CSU5, UniRef:UniRef50_A0A0J8VXH8, UniRef:UniRef90_A0A241ZGA8
contig_1	cds	1546100	1546417	-	ECNIHC_09210		Surface antigen	RefSeq:WP_000132045.1, SO:0001217, UniParc:UPI0001785BFF, UniRef:UniRef100_V5VEG8, UniRef:UniRef50_N8UYN7, UniRef:UniRef90_N8QU02
contig_1	cds	1546524	1546745	-	ECNIHC_09215		1,4-beta-xylanase	RefSeq:WP_000108365.1, SO:0001217, UniParc:UPI00015A2610, UniRef:UniRef100_V5VEB1, UniRef:UniRef50_V5VEB1, UniRef:UniRef90_V5VEB1
contig_1	cds	1547030	1547509	-	ECNIHC_09220	pncC	Nicotinamide mononucleotide (NMN) deamidase PncC	COG:COG1546, COG:H, RefSeq:WP_000482091.1, SO:0001217, UniParc:UPI000165E317, UniRef:UniRef100_V5VDY6, UniRef:UniRef50_A0A446ZKQ4, UniRef:UniRef90_A0A0E2G8P3
contig_1	cds	1547825	1547947	+	ECNIHC_09225		hypothetical protein
contig_1	cds	1548149	1549231	+	ECNIHC_09230		Iron-containing redox enzyme family protein	SO:0001217, UniRef:UniRef50_F0KKY0, UniRef:UniRef90_A0A7H4JXI8
contig_1	cds	1549292	1550947	+	ECNIHC_09235		Catalase	SO:0001217, UniRef:UniRef50_A0A447MTL1
contig_1	cds	1551001	1551429	+	ECNIHC_09240		hypothetical protein	PFAM:PF18011.4
contig_1	cds	1551485	1551607	-	ECNIHC_09245		Short-chain dehydrogenase/reductase SDR	SO:0001217, UniRef:UniRef50_I3DV17
contig_1	cds	1551696	1552361	-	ECNIHC_09250		SDR family NAD(P)-dependent oxidoreductase	SO:0001217, UniRef:UniRef50_UPI0020184468, UniRef:UniRef90_UPI0020184468
contig_1	cds	1552503	1552916	-	ECNIHC_09255		ATP-binding protein	RefSeq:WP_000983629.1, SO:0001217, UniParc:UPI0002BC5FE2, UniRef:UniRef100_A0A1C9CT38, UniRef:UniRef50_F0KKY3, UniRef:UniRef90_A0A429LCE9
contig_1	cds	1553401	1554633	+	ECNIHC_09260		hypothetical protein
contig_1	cds	1554694	1554930	-	ECNIHC_09265	ddrR	DdrR	RefSeq:WP_000795915.1, SO:0001217, UniParc:UPI0000F2FDB4, UniRef:UniRef100_A0A828SLQ7, UniRef:UniRef50_A0A1P8EEP7, UniRef:UniRef90_A0A0A8XIW9
contig_1	cds	1555211	1555822	+	ECNIHC_09270	lexA	SOS-response transcriptional repressor LexA (RecA-mediated autopeptidase)	COG:COG1974, COG:KT, EC:3.4.21.-, KEGG:K03503, RefSeq:WP_001124847.1, SO:0001217, UniParc:UPI0002BAB1CF, UniRef:UniRef100_A0A8B4MX76, UniRef:UniRef50_A0A0D5YJU0, UniRef:UniRef90_A0A0D5YJU0
contig_1	cds	1555893	1556504	-	ECNIHC_09275	rhtB	Threonine/homoserine/homoserine lactone efflux protein	COG:COG1280, COG:E, RefSeq:WP_000885224.1, SO:0001217, UniParc:UPI00026E1998, UniRef:UniRef100_A0A0J8V514, UniRef:UniRef50_Q6F8C6, UniRef:UniRef90_R8YSC5
contig_1	cds	1556660	1557115	+	ECNIHC_09280	lrp	DNA-binding transcriptional regulator, Lrp family	COG:COG1522, COG:K, RefSeq:WP_000376215.1, SO:0001217, UniParc:UPI0001730165, UniRef:UniRef100_A0A0D7SZL4, UniRef:UniRef50_A0A4U9D1A6, UniRef:UniRef90_N9ELD9
contig_1	cds	1557170	1558786	-	ECNIHC_09285	codB	Purine-cytosine permease or related protein	COG:COG1457, COG:F, RefSeq:WP_000116432.1, SO:0001217, UniParc:UPI00026E1999, UniRef:UniRef100_A0A222A650, UniRef:UniRef50_R4YF20, UniRef:UniRef90_R8Y992
contig_1	cds	1558973	1559797	+	ECNIHC_09290		Hybrid sensor histidine kinase/response regulator	SO:0001217, UniRef:UniRef50_A0A519EHZ3, UniRef:UniRef90_A0A3G6Z148
contig_1	cds	1559776	1560060	+	ECNIHC_09295		hypothetical protein
contig_1	cds	1560123	1560785	+	ECNIHC_09300		hypothetical protein
contig_1	cds	1560860	1562443	+	ECNIHC_09305		ATP-binding protein	SO:0001217, UniRef:UniRef50_UPI001177C1A8, UniRef:UniRef90_UPI001177C1A8
contig_1	cds	1562440	1563399	+	ECNIHC_09310	citB	DNA-binding response regulator, NarL/FixJ family, contains REC and HTH domains	COG:COG2197, COG:TK, RefSeq:WP_000107141.1, SO:0001217, UniParc:UPI0002BB455A, UniRef:UniRef100_A0A8B4MWE6, UniRef:UniRef50_F0KKZ2, UniRef:UniRef90_F0KKZ2
contig_1	cds	1563543	1563827	+	ECNIHC_09315	yidJ	putative acetyltransferase, GNAT superfamily	COG:COG2388, COG:R, RefSeq:WP_001025680.1, SO:0001217, UniParc:UPI0000F2FDBB, UniRef:UniRef100_A0A836LPR3, UniRef:UniRef50_N9D5U8, UniRef:UniRef90_N9D5U8
contig_1	cds	1564112	1564771	+	ECNIHC_09320	hisM	ABC-type amino acid transport system, permease component	COG:COG0765, COG:E, RefSeq:WP_001104464.1, SO:0001217, UniParc:UPI000297D5B2, UniRef:UniRef100_A0A1E3M5S4, UniRef:UniRef50_E1W2L9, UniRef:UniRef90_R8YJN1
contig_1	cds	1564761	1565426	+	ECNIHC_09325	hisM	ABC-type amino acid transport system, permease component	COG:COG0765, COG:E, RefSeq:WP_000418065.1, SO:0001217, UniParc:UPI0002B97D39, UniRef:UniRef100_A0A1C2TW26, UniRef:UniRef50_A0A4L4DYE1, UniRef:UniRef90_R8YSA4
contig_1	cds	1565429	1566160	+	ECNIHC_09330	glnQ	ABC-type polar amino acid transport system, ATPase component	COG:COG1126, COG:E, RefSeq:WP_001130362.1, SO:0001217, UniParc:UPI000173016B, UniRef:UniRef100_A0A0D7RRJ3, UniRef:UniRef50_D0S308, UniRef:UniRef90_D0S308
contig_1	cds	1566191	1566382	+	ECNIHC_09335		hypothetical protein
contig_1	cds	1566412	1566594	+	ECNIHC_09340		hypothetical protein
contig_1	cds	1566816	1567049	+	ECNIHC_09345		hypothetical protein	PFAM:PF00497.23
contig_1	cds	1567132	1567998	+	ECNIHC_09350	hisJ	ABC-type amino acid transport/signal transduction system, periplasmic component/domain	COG:COG0834, COG:ET, RefSeq:WP_000209980.1, SO:0001217, UniParc:UPI00026E12F5, UniRef:UniRef100_A0A0J8TMP3, UniRef:UniRef50_V2V0M7, UniRef:UniRef90_N9D5T3
contig_1	cds	1568243	1569178	-	ECNIHC_09355	lysR	DNA-binding transcriptional regulator, LysR family	COG:COG0583, COG:K, RefSeq:WP_025465795.1, SO:0001217, UniParc:UPI0002F6FF2F, UniRef:UniRef100_A0A8B4MX27, UniRef:UniRef50_P52689, UniRef:UniRef90_S3THR1
contig_1	cds	1569270	1569908	+	ECNIHC_09360	rhtB	Threonine/homoserine/homoserine lactone efflux protein	COG:COG1280, COG:E, RefSeq:WP_000267767.1, SO:0001217, UniParc:UPI0002B9EEC9, UniRef:UniRef100_A0A8B4MWZ4, UniRef:UniRef50_V2TS34, UniRef:UniRef90_S3TEE6
contig_1	cds	1570535	1572367	-	ECNIHC_09365	sufS	family 2A encapsulin nanocompartment cargo protein cysteine desulfurase	COG:COG0520, COG:E, SO:0001217, UniRef:UniRef50_A0A0D5YJN7, UniRef:UniRef90_A0A0D5YJN7
contig_1	cds	1572473	1573405	-	ECNIHC_09370		family 2A encapsulin nanocompartment shell protein	RefSeq:WP_001107594.1, SO:0001217, UniParc:UPI0000F2FE41, UniRef:UniRef100_A0A1A5UQJ7, UniRef:UniRef50_Q55032, UniRef:UniRef90_N8Y975
contig_1	cds	1573646	1574569	-	ECNIHC_09375	cysE	Serine acetyltransferase	COG:COG1045, COG:E, SO:0001217, UniParc:UPI0002BA5216, UniRef:UniRef100_A0A8B4MX23, UniRef:UniRef50_F0KL05, UniRef:UniRef90_F0KL05
contig_1	cds	1574606	1575115	-	ECNIHC_09380	pspE	Rhodanese-related sulfurtransferase	COG:COG0607, COG:P, RefSeq:WP_000992235.1, SO:0001217, UniParc:UPI0002BA1340, UniRef:UniRef100_A0A8B4MX74, UniRef:UniRef50_N9MQ03, UniRef:UniRef90_A0A8B4N6Z2
contig_1	cds	1575428	1576090	-	ECNIHC_09385	fabG	3-oxoacyl-[acyl-carrier-protein] reductase FabG	SO:0001217, UniRef:UniRef50_A0A142XJI3
contig_1	cds	1576216	1577136	+	ECNIHC_09390	lysR	DNA-binding transcriptional regulator, LysR family	COG:COG0583, COG:K, RefSeq:WP_000357078.1, SO:0001217, UniParc:UPI0002BB361A, UniRef:UniRef100_A0A335TUY1, UniRef:UniRef50_S2KMP9, UniRef:UniRef90_R8YTA1
contig_1	cds	1577174	1578034	-	ECNIHC_09395	yghU	glutathione-dependent disulfide-bond oxidoreductase	COG:COG0625, COG:O, RefSeq:WP_001285217.1, SO:0001217, UniParc:UPI0001AF27F9, UniRef:UniRef100_A0A077GGD8, UniRef:UniRef50_A0A157SHV7, UniRef:UniRef90_A0A653KC27
contig_1	cds	1578068	1578697	-	ECNIHC_09400	yfcF	glutathione transferase	RefSeq:WP_088752911.1, SO:0001217, UniParc:UPI000B545458, UniRef:UniRef100_UPI000B545458, UniRef:UniRef50_A0A219CGC8, UniRef:UniRef90_A0A219CGC8
contig_1	cds	1578728	1579132	-	ECNIHC_09405		hypothetical protein
contig_1	cds	1579165	1579335	-	ECNIHC_09410	lysR	(pseudo) LysR substrate-binding domain-containing protein	SO:0001217, UniRef:UniRef50_UPI001F0C64E5, UniRef:UniRef90_UPI001F0C64E5
contig_1	cds	1579458	1579718	-	ECNIHC_09415	lysR	(pseudo) LysR family transcriptional regulator	SO:0001217, UniRef:UniRef50_UPI0004A0FB1C, UniRef:UniRef90_UPI0004A0FB1C
contig_1	cds	1579829	1580260	+	ECNIHC_09420	yohJ	Putative effector of murein hydrolase LrgA, UPF0299 family	COG:COG1380, COG:R, KEGG:K06518, RefSeq:WP_000102772.1, SO:0001217, UniParc:UPI000278958F, UniRef:UniRef100_A0A2P1BBB4, UniRef:UniRef50_F0KL15, UniRef:UniRef90_F0KL15
contig_1	cds	1580274	1580963	+	ECNIHC_09425	lrgB	Putative effector of murein hydrolase	COG:COG1346, COG:M, RefSeq:WP_001028703.1, SO:0001217, UniParc:UPI0002BB9D57, UniRef:UniRef100_A0A8B4MWK1, UniRef:UniRef50_N8UX79, UniRef:UniRef90_N8UX79
contig_1	cds	1580971	1582461	-	ECNIHC_09430	aRO8	DNA-binding transcriptional regulator, MocR family, contains an aminotransferase domain	COG:COG1167, COG:KE, RefSeq:WP_000113393.1, SO:0001217, UniParc:UPI0002BB0209, UniRef:UniRef100_A0A8B4MWG3, UniRef:UniRef50_A0A1W6REG8, UniRef:UniRef90_N9RS47
contig_1	cds	1582576	1583211	+	ECNIHC_09435	paiB	putative FMN-binding regulatory protein PaiB	COG:COG2808, COG:T, KEGG:K07734, RefSeq:WP_000275618.1, SO:0001217, UniParc:UPI0002BAE661, UniRef:UniRef100_A0A8B4MX28, UniRef:UniRef50_A0A6S5X325, UniRef:UniRef90_A0A143J060
contig_1	cds	1583254	1583847	+	ECNIHC_09440	rimL	Protein N-acetyltransferase, RimJ/RimL family	COG:COG1670, COG:JO, RefSeq:WP_000060339.1, SO:0001217, UniParc:UPI0002BBF6C0, UniRef:UniRef100_A0A8B4MX84, UniRef:UniRef50_G0F0D2, UniRef:UniRef90_D8JLU6
contig_1	cds	1583851	1584840	-	ECNIHC_09445		HTH araC/xylS-type domain-containing protein	SO:0001217, UniRef:UniRef50_R9B910, UniRef:UniRef90_A0A0E2GMB4
contig_1	cds	1584880	1585710	-	ECNIHC_09450		Short chain dehydrogenase	RefSeq:WP_001098854.1, SO:0001217, UniParc:UPI0002BBD2E3, UniRef:UniRef100_A0A335TUI0, UniRef:UniRef50_A0A335TUI0, UniRef:UniRef90_A0A335TUI0
contig_1	cds	1586053	1587366	+	ECNIHC_09455		Malonate decarboxylase, alpha subunit	SO:0001217, UniRef:UniRef50_A0A024EDR3
contig_1	cds	1587423	1587731	+	ECNIHC_09460		malonate decarboxylase subunit alpha	SO:0001217, UniRef:UniRef50_A0A3M4DYB2, UniRef:UniRef90_UPI001D16FCAA
contig_1	cds	1587731	1588636	+	ECNIHC_09465	mdcB	triphosphoribosyl-dephospho-CoA synthase	COG:COG1767, COG:H, SO:0001217, UniRef:UniRef50_Q9Z452, UniRef:UniRef90_D8JLU3
contig_1	cds	1588617	1588916	+	ECNIHC_09470	mdcC	malonate decarboxylase subunit delta	RefSeq:WP_000448953.1, SO:0001217, UniParc:UPI00017301B4, UniRef:UniRef100_V5VDU4, UniRef:UniRef50_Q87V56, UniRef:UniRef90_F0KLH8
contig_1	cds	1588909	1589760	+	ECNIHC_09475	mdcD	biotin-independent malonate decarboxylase subunit beta	COG:COG0777, COG:I, RefSeq:WP_000129847.1, SO:0001217, UniParc:UPI0002833661, UniRef:UniRef100_A0A204ERP5, UniRef:UniRef50_A0A6J5CT11, UniRef:UniRef90_A0A385EUF6
contig_1	cds	1589757	1590584	+	ECNIHC_09480	mdcE	biotin-independent malonate decarboxylase subunit gamma	RefSeq:WP_001017585.1, SO:0001217, UniParc:UPI00026E1AC6, UniRef:UniRef100_A0A0M3FQN4, UniRef:UniRef50_A0A0D5YIH4, UniRef:UniRef90_A0A0D5YIH4
contig_1	cds	1590581	1591183	+	ECNIHC_09485	mdcG	malonate decarboxylase holo-ACP synthase	SO:0001217, UniParc:UPI0002FE6A5D, UniRef:UniRef100_A0A8B4MWH2, UniRef:UniRef50_A0A8B4MWH2, UniRef:UniRef90_A0A8B4MWH2
contig_1	cds	1591196	1592155	+	ECNIHC_09490	mdcH	malonate decarboxylase subunit epsilon	COG:COG0331, COG:I, SO:0001217, UniRef:UniRef50_A0A377PHP3, UniRef:UniRef90_A0A2T5QLT3
contig_1	cds	1592182	1592598	+	ECNIHC_09495	madL	malonate transporter subunit MadL	RefSeq:WP_000587904.1, SO:0001217, UniParc:UPI0001785C79, UniRef:UniRef100_A0A0E1FJZ5, UniRef:UniRef50_A0A6L5BLN3, UniRef:UniRef90_A0A0A8XKW8
contig_1	cds	1592591	1593355	+	ECNIHC_09500	madM	malonate transporter subunit MadM	RefSeq:WP_000229916.1, SO:0001217, UniParc:UPI0002BB1963, UniRef:UniRef100_A0A8B4MXF9, UniRef:UniRef50_A0A433SHH5, UniRef:UniRef90_A0A059ZGC7
contig_1	cds	1593482	1594267	-	ECNIHC_09505	lysR	DNA-binding transcriptional regulator, LysR family	COG:COG0583, COG:K, SO:0001217, UniRef:UniRef50_A0A072ZSR4, UniRef:UniRef90_A0A059ZLN4
contig_1	cds	1594418	1595836	-	ECNIHC_09510	aRO8	DNA-binding transcriptional regulator, MocR family, contains an aminotransferase domain	COG:COG1167, COG:KE, RefSeq:WP_000278280.1, SO:0001217, UniParc:UPI00026E1AC7, UniRef:UniRef100_A0A0M3FC75, UniRef:UniRef50_R9ASX1, UniRef:UniRef90_D8JLT4
contig_1	cds	1595935	1596069	-	ECNIHC_09515		DUF2474 domain-containing protein	RefSeq:WP_000749814.1, SO:0001217, UniParc:UPI00017301E5, UniRef:UniRef100_A0A0X3QLA0, UniRef:UniRef50_D8JLT3, UniRef:UniRef90_R8Y956
contig_1	cds	1596084	1597088	-	ECNIHC_09520	cydB	cytochrome d ubiquinol oxidase subunit II	COG:C, COG:COG1294, RefSeq:WP_000566432.1, SO:0001217, UniParc:UPI00026E1AC8, UniRef:UniRef100_A0A0M3FAP7, UniRef:UniRef50_A0A239RWT2, UniRef:UniRef90_A0A2L1VHD1
contig_1	cds	1597081	1597431	-	ECNIHC_09525		cytochrome ubiquinol oxidase subunit I	SO:0001217, UniRef:UniRef50_UPI0018DC602C, UniRef:UniRef90_UPI0018DC602C
contig_1	cds	1597434	1598525	-	ECNIHC_09530	cydA2	CydA2 protein	SO:0001217, UniRef:UniRef50_W9BG27
contig_1	cds	1598909	1599490	+	ECNIHC_09535	tnp	IS4 family ISAba1 transposase	IS:ISAba1, SO:0001217, UniRef:UniRef50_N8UBQ0, UniRef:UniRef90_N9KEX5
contig_1	cds	1599444	1599941	+	ECNIHC_09540		DDE-Tnp-1 domain-containing protein	SO:0001217, UniRef:UniRef50_N9M2X7
contig_1	cds	1600364	1601182	+	ECNIHC_09545		Indole-3-glycerol-phosphate synthase	RefSeq:WP_000471022.1, SO:0001217, UniParc:UPI0002BC3C05, UniRef:UniRef100_A0A8B4MWM2, UniRef:UniRef50_A0A219C977, UniRef:UniRef90_A0A219C977
contig_1	cds	1601301	1602596	+	ECNIHC_09550	caiA	Acyl-CoA dehydrogenase related to the alkylation response protein AidB	COG:COG1960, COG:I, RefSeq:WP_000183272.1, SO:0001217, UniParc:UPI00026E1ACA, UniRef:UniRef100_A0A0M3FC80, UniRef:UniRef50_A0A0D5YJQ2, UniRef:UniRef90_A0A0D5YJQ2
contig_1	cds	1602773	1604164	+	ECNIHC_09555	ssuD	Flavin-dependent oxidoreductase, luciferase family (includes alkanesulfonate monooxygenase SsuD and methylene tetrahydromethanopterin reductase)	COG:COG2141, COG:HR, EC:1.14.14.28, KEGG:K20938, RefSeq:WP_025465793.1, SO:0001217, UniParc:UPI0003075C7A, UniRef:UniRef100_A0A8B4MX48, UniRef:UniRef50_A0A0H5NSI2, UniRef:UniRef90_A0A2P1APH2
contig_1	cds	1604360	1605826	+	ECNIHC_09560	araJ	putative arabinose efflux permease AraJ, MFS family	COG:COG2814, COG:G, RefSeq:WP_000027030.1, SO:0001217, UniParc:UPI00026E1ACC, UniRef:UniRef100_A0A154DSD2, UniRef:UniRef50_E1PKF8, UniRef:UniRef90_R8YSH4
contig_1	cds	1605886	1606275	-	ECNIHC_09565		Signal peptide	SO:0001217, UniParc:UPI0002B967EE, UniRef:UniRef100_A0A8B4MXG1, UniRef:UniRef50_A0A8B4MXG1, UniRef:UniRef90_A0A8B4MXG1
contig_1	cds	1606620	1607069	-	ECNIHC_09570		Phosphate-selective porin O and P	SO:0001217, UniParc:UPI0002BA5900, UniRef:UniRef100_A0A8B4MWX4, UniRef:UniRef50_A0A5P3MKC0, UniRef:UniRef90_A0A5P3MKC0
contig_1	cds	1607511	1608551	+	ECNIHC_09575	tauA	taurine ABC transporter substrate-binding protein	COG:COG4521, COG:P, RefSeq:WP_000651495.1, SO:0001217, UniParc:UPI000165EDEF, UniRef:UniRef100_A0A0D5YJK9, UniRef:UniRef50_I4K231, UniRef:UniRef90_F0KLJ5
contig_1	cds	1608561	1609355	+	ECNIHC_09580	tauB	ABC-type taurine transport system, ATPase component	COG:COG4525, COG:P, RefSeq:WP_000114470.1, SO:0001217, UniParc:UPI00026E1ACE, UniRef:UniRef100_A0A0G4QPJ8, UniRef:UniRef50_A0A380UR16, UniRef:UniRef90_A0A333V763
contig_1	cds	1609352	1610221	+	ECNIHC_09585	tauC	taurine ABC transporter permease TauC	COG:COG0600, COG:P, RefSeq:WP_001092661.1, SO:0001217, UniParc:UPI0002BC2A63, UniRef:UniRef100_A0A8B4MX72, UniRef:UniRef50_V2TQX6, UniRef:UniRef90_A0A098SIV4
contig_1	cds	1610354	1611109	+	ECNIHC_09590		Taurine dioxygenase	SO:0001217, UniRef:UniRef50_D8JLS2
contig_1	cds	1611177	1611911	-	ECNIHC_09595	dcg1	Asp/Glu/hydantoin racemase	COG:COG4126, COG:E, RefSeq:WP_000694036.1, SO:0001217, UniParc:UPI0002BA9867, UniRef:UniRef100_A0A8B4MWN1, UniRef:UniRef50_A0A0P7ZBL7, UniRef:UniRef90_L9MBJ0
contig_1	cds	1611908	1613377	-	ECNIHC_09600	ncs1	Cytosine/uracil/thiamine/allantoin permease	COG:COG1953, COG:FH, RefSeq:WP_001066256.1, SO:0001217, UniParc:UPI0002BBBD31, UniRef:UniRef100_A0A8B4MWI9, UniRef:UniRef50_A0A163LC29, UniRef:UniRef90_N9D6P7
contig_1	cds	1613787	1614524	+	ECNIHC_09605	gntR	DNA-binding transcriptional regulator, GntR family	COG:COG1802, COG:K, SO:0001217, UniParc:UPI0002818708, UniRef:UniRef100_A0A8B4MX58, UniRef:UniRef50_R8YTE5, UniRef:UniRef90_S3THN2
contig_1	cds	1614563	1615453	-	ECNIHC_09610	lysR	DNA-binding transcriptional regulator, LysR family	COG:COG0583, COG:K, RefSeq:WP_000375416.1, SO:0001217, UniParc:UPI0001B8F6DE, UniRef:UniRef100_A0A086HW12, UniRef:UniRef50_A0A086HW12, UniRef:UniRef90_A0A086HW12
contig_1	cds	1615648	1616334	+	ECNIHC_09615	pncA	Nicotinamidase-related amidase	COG:COG1335, COG:HR, RefSeq:WP_001043286.1, SO:0001217, UniParc:UPI0002818707, UniRef:UniRef100_A0A6H3TF06, UniRef:UniRef50_A0A0F4SW18, UniRef:UniRef90_A0A6H3TF06
contig_1	cds	1616444	1617229	+	ECNIHC_09620		Metal-dependent hydrolase	SO:0001217, UniParc:UPI0002EC136D, UniRef:UniRef100_A0A8B4MWY4, UniRef:UniRef50_A0A8B4MWY4, UniRef:UniRef90_A0A8B4MWY4
contig_1	cds	1617192	1618319	+	ECNIHC_09625		amidohydrolase family protein	SO:0001217, UniRef:UniRef50_UPI0015802F43, UniRef:UniRef90_UPI0015802F43
contig_1	cds	1618377	1618538	+	ECNIHC_09630	xapX	Xanthosine utilization system component, XapX domain	COG:COG4317, COG:F, RefSeq:WP_000784879.1, SO:0001217, UniParc:UPI0001730222, UniRef:UniRef100_D0S361, UniRef:UniRef50_R8YKE8, UniRef:UniRef90_R8YKE8
contig_1	cds	1618607	1619035	-	ECNIHC_09635	arsC	arsenate reductase (glutaredoxin)	COG:COG1393, COG:P, RefSeq:WP_000138010.1, SO:0001217, UniParc:UPI0002AEC52E, UniRef:UniRef100_A0A0M3FQQ7, UniRef:UniRef50_P52147, UniRef:UniRef90_A0A0D5YJN9
contig_1	cds	1619120	1619449	+	ECNIHC_09640	arsR	DNA-binding transcriptional regulator, ArsR family	COG:COG0640, COG:K, RefSeq:WP_000610150.1, SO:0001217, UniParc:UPI0002BBF7E1, UniRef:UniRef100_A0A8B4MX52, UniRef:UniRef50_A0A059ZGE6, UniRef:UniRef90_A0A059ZGE6
contig_1	cds	1619550	1620035	+	ECNIHC_09645		Arsenical-resistance protein ACR3	SO:0001217, UniRef:UniRef50_A0A0F2J787
contig_1	cds	1620041	1620601	+	ECNIHC_09650		Sodium Bile acid symporter family	KEGG:K03325, SO:0001217, UniRef:UniRef50_A0A0W1AMW0, UniRef:UniRef90_UPI00214FD6AD
contig_1	cds	1620674	1620871	-	ECNIHC_09655		hypothetical protein
contig_1	cds	1621018	1621575	-	ECNIHC_09660		HTH lysR-type domain-containing protein	SO:0001217, UniRef:UniRef50_N8TZU1
contig_1	cds	1621677	1622183	+	ECNIHC_09665	chrA	Chromate transport protein ChrA	COG:COG2059, COG:P, SO:0001217, UniRef:UniRef50_A0A5E4Y7R2, UniRef:UniRef90_R8YJY0
contig_1	cds	1622236	1622757	+	ECNIHC_09670	chrA	Chromate transport protein ChrA	COG:COG2059, COG:P, KEGG:K07240, RefSeq:WP_000501457.1, SO:0001217, UniParc:UPI0001730227, UniRef:UniRef100_A0A151YNT1, UniRef:UniRef50_N9ELB3, UniRef:UniRef90_N9ELB3
contig_1	cds	1622933	1624498	+	ECNIHC_09675	ahpF	alkyl hydroperoxide reductase subunit F	COG:COG3634, COG:V, RefSeq:WP_000886807.1, SO:0001217, UniParc:UPI0001859D6D, UniRef:UniRef100_B0VAK4, UniRef:UniRef50_A0A6H3SPF6, UniRef:UniRef90_A0A6H3SPF6
contig_1	cds	1624552	1626558	-	ECNIHC_09680	estA	Triacylglycerol esterase/lipase EstA, alpha/beta hydrolase fold	COG:COG1075, COG:I, RefSeq:WP_105921153.1, SO:0001217, UniParc:UPI000D01E2B4, UniRef:UniRef100_A0A8B4MXP3, UniRef:UniRef50_A0A150HJI0, UniRef:UniRef90_F0KLL2
contig_1	cds	1626643	1627614	-	ECNIHC_09685		Tetratricopeptide repeat family protein	SO:0001217, UniRef:UniRef50_A0A4R0E4R5, UniRef:UniRef90_A0A1V3D6S8
contig_1	cds	1627777	1628532	-	ECNIHC_09690	cysE	serine O-acetyltransferase	COG:COG1045, COG:E, SO:0001217, UniRef:UniRef50_A0A0P7Z957, UniRef:UniRef90_V5VDW2
contig_1	cds	1628525	1629364	-	ECNIHC_09695	trmJ	tRNA (cytidine/uridine-2'-O-)-methyltransferase TrmJ	RefSeq:WP_000051398.1, SO:0001217, UniParc:UPI0002BA8BE9, UniRef:UniRef100_A0A8B4MXJ0, UniRef:UniRef50_A0A1G6H1H5, UniRef:UniRef90_F0KLL5
contig_1	cds	1629379	1630275	-	ECNIHC_09700		Nucleic acid-binding protein	SO:0001217, UniRef:UniRef50_A0A4Q6E355, UniRef:UniRef90_UPI000F7472A5
contig_1	cds	1630332	1632941	-	ECNIHC_09705		DNA-directed DNA polymerase	SO:0001217, UniRef:UniRef50_I0QP49
contig_1	cds	1633156	1634223	-	ECNIHC_09710	ansA	L-asparaginase/archaeal Glu-tRNAGln amidotransferase subunit D	COG:COG0252, COG:JE, RefSeq:WP_000956445.1, SO:0001217, UniParc:UPI000165ED2E, UniRef:UniRef100_A0A077GKV3, UniRef:UniRef50_P10182, UniRef:UniRef90_A0A077GKV3
contig_1	cds	1634905	1635423	-	ECNIHC_09715		Dicarboxylate symporter family protein	SO:0001217, UniRef:UniRef50_A0A4Q2YXZ3, UniRef:UniRef90_A0A014DDI6
contig_1	cds	1635429	1636211	-	ECNIHC_09720		Dicarboxylate symporter family protein	SO:0001217, UniRef:UniRef50_A0A014BU61, UniRef:UniRef90_A0A014BU61
contig_1	cds	1636676	1638130	-	ECNIHC_09725	aspB	Aspartate/methionine/tyrosine aminotransferase	COG:COG0436, COG:E, EC:2.6.1.2, EC:2.6.1.66, KEGG:K14260, SO:0001217, UniRef:UniRef50_A0A1T0A552, UniRef:UniRef90_A0A380UPB1
contig_1	cds	1638346	1638768	+	ECNIHC_09730	msrB	Peptide methionine sulfoxide reductase MsrB	COG:COG0229, COG:O, EC:1.8.4.12, GO:0006979, GO:0008270, GO:0030091, GO:0033743, SO:0001217, UniRef:UniRef50_Q6FAL8, UniRef:UniRef90_B7H3X2
contig_1	cds	1638761	1639246	+	ECNIHC_09735	btuE	Thioredoxin/glutathione peroxidase BtuE, reduces lipid peroxides	COG:COG0386, COG:VI, RefSeq:WP_000066032.1, SO:0001217, UniParc:UPI0000F2FF6B, UniRef:UniRef100_V5VE85, UniRef:UniRef50_A0A1U9Z6L3, UniRef:UniRef90_V5VE85
contig_1	cds	1639246	1640091	+	ECNIHC_09740	araC	AraC-type DNA-binding domain and AraC-containing proteins	COG:COG2207, COG:K, RefSeq:WP_000535320.1, SO:0001217, UniParc:UPI00028C6ADD, UniRef:UniRef100_A0A0G4QQ06, UniRef:UniRef50_N8Y7D1, UniRef:UniRef90_A0A0E1FEN5
contig_1	cds	1640156	1640788	+	ECNIHC_09745	rhtB	Threonine/homoserine/homoserine lactone efflux protein	COG:COG1280, COG:E, RefSeq:WP_000451664.1, SO:0001217, UniParc:UPI00028C8B92, UniRef:UniRef100_A0A6I1NXM0, UniRef:UniRef50_N9S2D6, UniRef:UniRef90_A0A0D5YID4
contig_1	cds	1640846	1642072	-	ECNIHC_09750	dapC	succinyldiaminopimelate transaminase	COG:COG0436, COG:E, SO:0001217, UniParc:UPI0002B92D9D, UniRef:UniRef100_A0A8B4MY16, UniRef:UniRef50_A0A239RUC6, UniRef:UniRef90_A0A380UPD7
contig_1	cds	1642041	1644704	-	ECNIHC_09755	glnD	[protein-PII] uridylyltransferase	COG:COG2844, COG:OT, GO:0006807, GO:0006808, GO:0008081, GO:0008773, RefSeq:WP_000611172.1, SO:0001217, UniParc:UPI0002B94672, UniRef:UniRef100_A0A8B4MXK1, UniRef:UniRef50_Q6FAM5, UniRef:UniRef90_B7H3W7
contig_1	cds	1644732	1645940	-	ECNIHC_09760	purT	formate-dependent phosphoribosylglycinamide formyltransferase	COG:COG0027, COG:F, EC:6.3.1.21, GO:0000287, GO:0004644, GO:0005524, GO:0006189, GO:0016874, GO:0043815, RefSeq:WP_000117342.1, SO:0001217, UniParc:UPI0001649149, UniRef:UniRef100_A3M4Q9, UniRef:UniRef50_Q470L8, UniRef:UniRef90_A3M4Q9
contig_1	cds	1646049	1646438	-	ECNIHC_09765		Tautomerase family protein	RefSeq:WP_000084509.1, SO:0001217, UniParc:UPI000165EC65, UniRef:UniRef100_A0A077GKT8, UniRef:UniRef50_N2J9D2, UniRef:UniRef90_N9D6L3
contig_1	cds	1646567	1646908	-	ECNIHC_09770	ygaH	L-valine transporter subunit YgaH	RefSeq:WP_001047279.1, SO:0001217, UniParc:UPI000173025C, UniRef:UniRef100_V5VDP8, UniRef:UniRef50_D8JLA9, UniRef:UniRef90_D8JLA9
contig_1	cds	1646910	1647485	-	ECNIHC_09775	azlC	(pseudo) putative branched-chain amino acid permease (azaleucine resistance)	COG:COG1296, COG:E, SO:0001217, UniRef:UniRef50_A0A2C9X1L9, UniRef:UniRef90_A0A0A8XE78
contig_1	cds	1647458	1647649	-	ECNIHC_09780		hypothetical protein
contig_1	cds	1648029	1648220	+	ECNIHC_09785		(pseudo) Lipoprotein	SO:0001217, UniRef:UniRef50_V2UXB7, UniRef:UniRef90_A0A014D0K0
contig_1	cds	1648293	1648628	-	ECNIHC_09790		Exported protein	RefSeq:WP_000736698.1, SO:0001217, UniParc:UPI00026E1C01, UniRef:UniRef100_A0A0G4QQF3, UniRef:UniRef50_F0KLN1, UniRef:UniRef90_V5VE77
contig_1	cds	1648801	1648938	-	ECNIHC_09795	crp	cAMP-binding domain of CRP or a regulatory subunit of cAMP-dependent protein kinases	COG:COG0664, COG:T, SO:0001217, UniParc:UPI000298351A, UniRef:UniRef100_A0A5K1MM00, UniRef:UniRef50_N8YKV3, UniRef:UniRef90_A0A5K1MM00
contig_1	cds	1649150	1649506	-	ECNIHC_09800		Cyclic nucleotide-binding domain-containing protein	SO:0001217, UniRef:UniRef50_A0A5K1MND1, UniRef:UniRef90_A0A5K1MND1
contig_1	cds	1649599	1650120	+	ECNIHC_09805	mPO1	2-hydroxy fatty acid dioxygenase MPO1 (alpha-oxidation of fatty acids)	COG:COG4539, COG:I, RefSeq:WP_000067186.1, SO:0001217, UniParc:UPI000165EED2, UniRef:UniRef100_A0A836LX38, UniRef:UniRef50_F0KLN3, UniRef:UniRef90_S3TE97
contig_1	cds	1650164	1651255	-	ECNIHC_09810	ychF	redox-regulated ATPase YchF	COG:COG0012, COG:J, RefSeq:WP_000506572.1, SO:0001217, UniParc:UPI0001730294, UniRef:UniRef100_B0VC54, UniRef:UniRef50_P0ABU3, UniRef:UniRef90_A0A1L6KN28
contig_1	cds	1651349	1652008	-	ECNIHC_09815	metP	ABC-type methionine transport system, permease component	COG:COG2011, COG:E, RefSeq:WP_001153960.1, SO:0001217, UniParc:UPI00026E1C03, UniRef:UniRef100_R8YSM5, UniRef:UniRef50_L7VNG4, UniRef:UniRef90_N8S6W8
contig_1	cds	1651989	1652765	-	ECNIHC_09820		ATP-binding cassette domain-containing protein	SO:0001217, UniRef:UniRef50_A0A3D8J4X0, UniRef:UniRef90_UPI000699B6F3
contig_1	cds	1653070	1653447	-	ECNIHC_09825		MetQ/NlpA family ABC transporter substrate-binding protein	KEGG:K02073, SO:0001217, UniRef:UniRef50_UPI002013575F, UniRef:UniRef90_UPI002013575F
contig_1	cds	1653492	1653902	-	ECNIHC_09830		MetQ/NlpA family ABC transporter substrate-binding protein	KEGG:K02073, SO:0001217, UniRef:UniRef50_UPI0006A1C502, UniRef:UniRef90_UPI0006A1C502
contig_1	cds	1653916	1654746	-	ECNIHC_09835	nlpA	ABC-type metal ion transport system, periplasmic component/surface antigen	COG:COG1464, COG:P, RefSeq:WP_000079412.1, SO:0001217, UniParc:UPI0001730296, UniRef:UniRef100_V5VDP1, UniRef:UniRef50_V5VDP1, UniRef:UniRef90_V5VDP1
contig_1	cds	1654761	1656173	-	ECNIHC_09840	ssuD	Flavin-dependent oxidoreductase, luciferase family (includes alkanesulfonate monooxygenase SsuD and methylene tetrahydromethanopterin reductase)	COG:COG2141, COG:HR, RefSeq:WP_000753083.1, SO:0001217, UniParc:UPI0001D31985, UniRef:UniRef100_V5VDU1, UniRef:UniRef50_N9BTY2, UniRef:UniRef90_A0A2P1AWS2
contig_1	cds	1656173	1657396	-	ECNIHC_09845	caiA	SfnB family sulfur acquisition oxidoreductase	COG:COG1960, COG:I, RefSeq:WP_000205198.1, SO:0001217, UniParc:UPI0002BBC08D, UniRef:UniRef100_A0A1Y1P0J4, UniRef:UniRef50_A0A0D5YJK7, UniRef:UniRef90_A0A0D5YJK7
contig_1	cds	1657409	1658620	-	ECNIHC_09850	caiA	SfnB family sulfur acquisition oxidoreductase	COG:COG1960, COG:I, SO:0001217, UniParc:UPI0002B93276, UniRef:UniRef100_A0A8B4MX34, UniRef:UniRef50_A0A380UP64, UniRef:UniRef90_A0A446ZKE3
contig_1	cds	1658988	1659752	+	ECNIHC_09855	gstA	Glutathione S-transferase	COG:COG0625, COG:O, RefSeq:WP_001265503.1, SO:0001217, UniParc:UPI000165EB89, UniRef:UniRef100_V5VDY2, UniRef:UniRef50_N9D6J8, UniRef:UniRef90_N9D6J8
contig_1	cds	1660289	1660540	+	ECNIHC_09860		(pseudo) transporter substrate-binding domain-containing protein	SO:0001217, UniRef:UniRef50_UPI0013D50F69, UniRef:UniRef90_UPI0013D50F69
contig_1	cds	1660500	1661180	+	ECNIHC_09865		transporter substrate-binding domain-containing protein	KEGG:K10001, SO:0001217, UniRef:UniRef50_UPI0011268A16, UniRef:UniRef90_UPI0011268A16
contig_1	cds	1661275	1662117	+	ECNIHC_09870	hisM	ABC-type amino acid transport system, permease component	COG:COG0765, COG:E, RefSeq:WP_000110649.1, SO:0001217, UniParc:UPI000165EB87, UniRef:UniRef100_V5VDT5, UniRef:UniRef50_V5VDT5, UniRef:UniRef90_V5VDT5
contig_1	cds	1662120	1662413	+	ECNIHC_09875		ABC transporter permease subunit	SO:0001217, UniRef:UniRef50_UPI00044571F3
contig_1	cds	1662410	1662808	+	ECNIHC_09880		ABC transporter permease subunit	SO:0001217, UniRef:UniRef50_A0A011PLN4, UniRef:UniRef90_UPI0008725086
contig_1	cds	1662809	1663576	+	ECNIHC_09885	artP	ABC-type polar amino acid transport system, ATPase component	COG:COG1126, COG:E, SO:0001217, UniRef:UniRef50_A4Z0W9, UniRef:UniRef90_V5VE65
contig_1	cds	1663602	1664669	-	ECNIHC_09890		DcaP-like protein	SO:0001217, UniParc:UPI00030B07BB, UniRef:UniRef100_A0A8B4MXX3, UniRef:UniRef50_N8V8T1, UniRef:UniRef90_A0A836YMP3
contig_1	cds	1664781	1664963	-	ECNIHC_09895		DcaP-like protein	SO:0001217, UniParc:UPI0002CECE39, UniRef:UniRef100_A0A4V1W2P7, UniRef:UniRef50_N8V8T1, UniRef:UniRef90_L9M7Z4
contig_1	cds	1665267	1665482	+	ECNIHC_09900		(pseudo) winged helix-turn-helix transcriptional regulator	SO:0001217, UniRef:UniRef50_UPI00188955C9, UniRef:UniRef90_UPI00188955C9
contig_1	cds	1665443	1665736	+	ECNIHC_09905		Lrp/AsnC ligand binding domain-containing protein	SO:0001217, UniRef:UniRef50_UPI001AECD9C6, UniRef:UniRef90_UPI0007AD76E0
contig_1	cds	1665767	1666516	-	ECNIHC_09910	tACO1	YebC/PmpR family DNA-binding transcriptional regulator	COG:COG0217, COG:KJ, GO:0003677, GO:0005737, GO:0006355, RefSeq:WP_000907230.1, SO:0001217, UniParc:UPI000165EB83, UniRef:UniRef100_B2HYW1, UniRef:UniRef50_P0A8A0, UniRef:UniRef90_B2HYW1
contig_1	cds	1666679	1667023	-	ECNIHC_09915		1-acyl-sn-glycerol-3-phosphate acyltransferase	SO:0001217, UniRef:UniRef50_A0A335FS33, UniRef:UniRef90_UPI0021C64A8C
contig_1	cds	1667020	1667223	-	ECNIHC_09920		Acyltransferase	SO:0001217, UniParc:UPI0002789192, UniRef:UniRef100_A0A6F8THH1, UniRef:UniRef50_A0A6F8THH1, UniRef:UniRef90_A0A6F8THH1
contig_1	cds	1667409	1667861	-	ECNIHC_09925	acrR	DNA-binding protein, AcrR family, includes nucleoid occlusion protein SlmA	COG:COG1309, COG:K, SO:0001217, UniRef:UniRef50_A0A158LR97, UniRef:UniRef90_A0A6H3SZP8
contig_1	cds	1668244	1669107	+	ECNIHC_09930		Iron-containing redox enzyme family protein	RefSeq:WP_001124724.1, SO:0001217, UniParc:UPI00026E1D35, UniRef:UniRef100_A0A0G4QQ75, UniRef:UniRef50_I3TJH2, UniRef:UniRef90_S3THH7
contig_1	tRNA	1669305	1669381	-	ECNIHC_09935	trnI	tRNA-Ile2(cat)	SO:0000263
contig_1	cds	1669539	1670594	+	ECNIHC_09940		Core-binding (CB) domain-containing protein	SO:0001217, UniParc:UPI0013A522C0, UniRef:UniRef100_A0A646MJN1, UniRef:UniRef50_S3TE71, UniRef:UniRef90_S3TE71
contig_1	cds	1670588	1670770	+	ECNIHC_09945		Transposase	SO:0001217, UniParc:UPI0004F51716, UniRef:UniRef100_A0A646MG33, UniRef:UniRef50_A0A6I4HKZ3, UniRef:UniRef90_A0A6I4HKZ3
contig_1	ncRNA	1671193	1671356	+	ECNIHC_09950	AbsR25	Acinetobacter sRNA 25	RFAM:RF02607, SO:0000655
contig_1	cds	1671225	1671323	+	ECNIHC_09955		Complex I-B15	SO:0001217, UniParc:UPI0001D31970, UniRef:UniRef100_A0A8F7KD37, UniRef:UniRef50_A0A2P1AT96, UniRef:UniRef90_A0A0J0ZV57
contig_1	cds	1671355	1672254	-	ECNIHC_09960	lysR	DNA-binding transcriptional regulator, LysR family	COG:COG0583, COG:K, RefSeq:WP_001010556.1, SO:0001217, UniParc:UPI00026E1D37, UniRef:UniRef100_A0A0M3FVL2, UniRef:UniRef50_N8WYK8, UniRef:UniRef90_S3TCB5
contig_1	cds	1672344	1672781	+	ECNIHC_09965		Uncharacterized membrane protein	COG:COG4125, COG:S, RefSeq:WP_001161754.1, SO:0001217, UniParc:UPI0002BC196D, UniRef:UniRef100_A0A8B4MXY1, UniRef:UniRef50_A0A1E8PJX1, UniRef:UniRef90_A0A5K1MQ54
[truncated: 2,917 more rows]
