# Supplementary material for: Co-Existence of blaNDM-1, blaOXA-23, blaOXA-64, blaPER-7 and blaADC-57 in a Clinical Isolate of Acinetobacter baumannii from Alexandria, Egypt
Source: Int J Mol Sci. 2023 Aug 7;24(15):12515. doi: 10.3390/ijms241512515 (PMC10419532; doi:10.3390/ijms241512515)
Supplement: Supplementary file 1 [file ijms-24-12515-s001.zip › Table S2. Genes coded by the 240.8 Kb Plasmid pAbAle25.1 (contig_2).xlsx]

## Sheet: contig_2
#Annotated with Bakta (v1.7.0): https://github.com/oschwengers/bakta
#Database (v5.0): https://doi.org/10.5281/zenodo.4247252
#Sequence Id	Type	Start	Stop	Strand	Locus Tag	Gene	Product	DbXrefs
contig_2	cds	220	1059	+	OCPGFO_00005	sul1	sulfonamide-resistant dihydropteroate synthase Sul1	COG:COG0294, COG:H, EC:2.5.1.15, GO:0004156, GO:0046654, GO:0046656, GO:0046872, KEGG:K18974, NCBIProtein:WP_000259031.1, RefSeq:WP_000259031.1, SO:0001217, UniParc:UPI000000029B, UniRef:UniRef100_P0C002, UniRef:UniRef50_P0C002, UniRef:UniRef90_P0C002
contig_2	cds	1464	3005	+	OCPGFO_00010	rPS27A	IS91 family transposase	COG:COG2051, COG:J, RefSeq:WP_000050481.1, SO:0001217, UniParc:UPI0000001028, UniRef:UniRef100_A0A154CBX8, UniRef:UniRef50_C4NUT8, UniRef:UniRef90_W8CTS8
contig_2	oriC	3006	4182	?			origin of replication
contig_2	cds	3241	3858	+	OCPGFO_00015		IS5 family transposase	SO:0001217, UniRef:UniRef50_A0A7T5UB26
contig_2	cds	3887	4186	+	OCPGFO_00020		hypothetical protein
contig_2	ncRNA	4228	4296	-	OCPGFO_00025	RNA-OUT	RNA-OUT	RFAM:RF00240, SO:0000655
contig_2	cds	4289	5497	+	OCPGFO_00030	tnp	IS4-like element IS10A family transposase	BlastRules:WP_001206290, RefSeq:WP_001206290.1, SO:0001217, UniParc:UPI00000BB23F, UniRef:UniRef100_A0A0A0QX61, UniRef:UniRef50_Q53371, UniRef:UniRef90_A0A6C0VTA8
contig_2	cds	5738	6511	+	OCPGFO_00035	armA	16S rRNA (guanine(1405)-N(7))-methyltransferase ArmA	EC:2.1.1.179, KEGG:K18845, NCBIProtein:WP_000359986.1, RefSeq:WP_000359986.1, SO:0001217, UniParc:UPI00000BFEB9, UniRef:UniRef100_G2I9J3, UniRef:UniRef50_A0A2P9ENB6, UniRef:UniRef90_A0A2P9ENB6
contig_2	cds	6492	6707	-	OCPGFO_00040		tRNA-Me-trans-C domain-containing protein	SO:0001217, UniParc:UPI00050D7545, UniRef:UniRef100_A0A1Y1CTN0, UniRef:UniRef50_A0A0N9DZM7, UniRef:UniRef90_A0A0N9DZM7
contig_2	cds	6993	7178	-	OCPGFO_00045		Permease	RefSeq:WP_002026779.1, SO:0001217, UniParc:UPI00000BFEBA, UniRef:UniRef100_Q17U40, UniRef:UniRef50_Q17U40, UniRef:UniRef90_Q17U40
contig_2	cds	7236	8411	+	OCPGFO_00050	tnp	IS4 family ISEc29 transposase	IS:ISEc29, SO:0001217, UniParc:UPI00022967F3, UniRef:UniRef100_Q17U39, UniRef:UniRef50_J2IDR6, UniRef:UniRef90_Q17U39
contig_2	cds	8807	10282	+	OCPGFO_00055	msr(E)	ABC-F type ribosomal protection protein Msr(E)	COG:COG0488, COG:R, NCBIProtein:WP_000052512.1, RefSeq:WP_000052512.1, SO:0001217, UniParc:UPI00000BFEBC, UniRef:UniRef100_Q17U38, UniRef:UniRef50_Q17U38, UniRef:UniRef90_Q17U38
contig_2	cds	10338	11222	+	OCPGFO_00060	mph(E)	Mph(E) family macrolide 2'-phosphotransferase	COG:COG3173, COG:R, NCBIProtein:WP_000155092.1, SO:0001217, UniRef:UniRef50_Q17U37, UniRef:UniRef90_A0A7X2KUA5
contig_2	cds	11581	11925	-	OCPGFO_00065		LZ-Tnp-IS66 domain-containing protein	SO:0001217, UniParc:UPI00030CD4D4, UniRef:UniRef100_A0A2P9E414, UniRef:UniRef50_A0A5A4U9L8, UniRef:UniRef90_A0A5A4U9L8
contig_2	cds	11922	12122	-	OCPGFO_00070		DNA-binding protein	SO:0001217, UniRef:UniRef50_A0A5A4UBF5, UniRef:UniRef90_A0A5A4UBF5
contig_2	cds	12189	12956	-	OCPGFO_00075	repM	replication initiation protein RepM	RefSeq:WP_015243646.1, SO:0001217, UniParc:UPI0000674A3C, UniRef:UniRef100_A0A5P1MSV0, UniRef:UniRef50_V2UIX0, UniRef:UniRef90_G0XA87
contig_2	cds	13007	13711	+	OCPGFO_00080	tnp	IS6 family IS15DIV transposase	COG:COG3316, COG:X, IS:IS15DIV, RefSeq:WP_001067855.1, SO:0001217, UniParc:UPI0000003DD8, UniRef:UniRef100_A0A6H1PZP7, UniRef:UniRef50_A0A0J3XVZ3, UniRef:UniRef90_A0A0J3XVZ3
contig_2	cds	13657	14274	-	OCPGFO_00085		hypothetical protein	SO:0001217, UniRef:UniRef50_A0A2R4PD74, UniRef:UniRef90_UPI001A9C3024
contig_2	cds	14341	15078	+	OCPGFO_00090	spoIVCA	Site-specific DNA recombinase SpoIVCA/DNA invertase PinE	COG:COG1961, COG:L, RefSeq:WP_001366550.1, SO:0001217, UniParc:UPI000018F998, UniRef:UniRef100_C4NUT6, UniRef:UniRef50_P22996, UniRef:UniRef90_A0A378CPQ4
contig_2	cds	15075	15299	+	OCPGFO_00095	ycgL	YcgL domain-containing protein	RefSeq:WP_000743213.1, SO:0001217, UniParc:UPI000018F997, UniRef:UniRef100_A0A6G6AKD7, UniRef:UniRef50_A0A2W6Q4S6, UniRef:UniRef90_A0A6G6AKD7
contig_2	cds	15510	17003	+	OCPGFO_00100		IS91-like element ISVsa3 family transposase	BlastRules:WP_061586541, RefSeq:WP_001120888.1, SO:0001217, UniParc:UPI00000B160E, UniRef:UniRef100_C4NUT8, UniRef:UniRef50_C4NUT8, UniRef:UniRef90_C4NUT8
contig_2	cds	17034	17645	+	OCPGFO_00105	arsR	ArsR family transcriptional regulator	SO:0001217, UniParc:UPI0001FFC106, UniRef:UniRef100_A0A270LPK6, UniRef:UniRef50_A0A270LPK6, UniRef:UniRef90_A0A270LPK6
contig_2	cds	17973	18245	-	OCPGFO_00110		HTH tetR-type domain-containing protein	SO:0001217, UniParc:UPI001BB7EE64, UniRef:UniRef100_A0A809T3A8, UniRef:UniRef50_A0A433ZX46, UniRef:UniRef90_A0A809T3A8
contig_2	cds	18327	19532	+	OCPGFO_00115	tet(B)	tetracycline efflux MFS transporter Tet(B)	COG:COG2814, COG:G, GO:0005886, GO:0015297, GO:0046677, NCBIProtein:WP_001089072.1, RefSeq:WP_001089072.1, SO:0001217, UniParc:UPI0000000805, UniRef:UniRef100_P02980, UniRef:UniRef50_P02980, UniRef:UniRef90_P02980
contig_2	cds	19571	20149	+	OCPGFO_00120		hypothetical protein
contig_2	cds	20231	21010	-	OCPGFO_00125	sul2	sulfonamide-resistant dihydropteroate synthase Sul2	NCBIProtein:WP_001043260.1, SO:0001217, UniRef:UniRef50_A0A127STD0, UniRef:UniRef90_A0A0C5BMU0
contig_2	cds	21052	21633	+	OCPGFO_00130	tnp	IS4 family ISAba1 transposase	IS:ISAba1, SO:0001217, UniRef:UniRef50_N8UBQ0, UniRef:UniRef90_N9KEX5
contig_2	cds	21587	22084	+	OCPGFO_00135		DDE-Tnp-1 domain-containing protein	SO:0001217, UniRef:UniRef50_N9M2X7
contig_2	cds	22385	22555	-	OCPGFO_00140		Transposase	RefSeq:WP_002011513.1, SO:0001217, UniParc:UPI0001F8AE4D, UniRef:UniRef100_A0A0G3CZS9, UniRef:UniRef50_A0A0G3CZS9, UniRef:UniRef90_A0A0G3CZS9
contig_2	cds	22560	23591	-	OCPGFO_00145		(pseudo) DDE-type integrase/transposase/recombinase	SO:0001217, UniRef:UniRef50_UPI00112D6607, UniRef:UniRef90_UPI001A8F2A07
contig_2	cds	23552	24469	-	OCPGFO_00150		helix-turn-helix domain containing protein	SO:0001217, UniRef:UniRef50_UPI001F0EEE45, UniRef:UniRef90_UPI000CE50DC3
contig_2	cds	24700	24888	-	OCPGFO_00155	tnsA	(pseudo) TnsA endonuclease N-terminal domain-containing protein	SO:0001217, UniRef:UniRef50_A0A6B7HJK3, UniRef:UniRef90_UPI0009BFA8C7
contig_2	cds	24834	25178	-	OCPGFO_00160		hypothetical protein	PFAM:PF08722.14
contig_2	cds	25490	25759	-	OCPGFO_00165		Transcriptional regulator	RefSeq:WP_000168733.1, SO:0001217, UniParc:UPI0001F8AE4A, UniRef:UniRef100_A0A7U4BJY2, UniRef:UniRef50_A0A7U4BJY2, UniRef:UniRef90_A0A7U4BJY2
contig_2	cds	25813	26169	-	OCPGFO_00170		DUF4238 domain-containing protein	RefSeq:WP_000798673.1, SO:0001217, UniParc:UPI0001F8AE49, UniRef:UniRef100_A0A7U4BQ49, UniRef:UniRef50_A0A7U4BQ49, UniRef:UniRef90_A0A7U4BQ49
contig_2	cds	26215	26346	-	OCPGFO_00175		(pseudo) hypothetical protein	SO:0001217, UniRef:UniRef50_UPI00109DC5F4, UniRef:UniRef90_UPI00109DC5F4
contig_2	cds	26334	26531	-	OCPGFO_00180		(pseudo) Phage protein	SO:0001217, UniRef:UniRef50_H6VX71, UniRef:UniRef90_UPI0005B929E0
contig_2	cds	26738	27667	-	OCPGFO_00185	xerD	Site-specific recombinase XerD	COG:COG4974, COG:L, SO:0001217, UniRef:UniRef50_A0A090C2N4, UniRef:UniRef90_A0A090C2N4
contig_2	cds	27768	27995	+	OCPGFO_00190		Histone deacetylase	RefSeq:WP_001085037.1, SO:0001217, UniParc:UPI00026E1CF3, UniRef:UniRef100_A0A142G495, UniRef:UniRef50_A0A142G495, UniRef:UniRef90_A0A142G495
contig_2	cds	28136	29221	-	OCPGFO_00195		Tnp	SO:0001217, UniRef:UniRef50_A0A385ENU1
contig_2	cds	29672	30682	+	OCPGFO_00200		cell filamentation protein Fic	RefSeq:WP_227505952.1, SO:0001217, UniParc:UPI000B276BF2, UniRef:UniRef100_UPI000B276BF2, UniRef:UniRef50_UPI000B276BF2, UniRef:UniRef90_UPI000B276BF2
contig_2	cds	31030	31932	+	OCPGFO_00205	finQ	FinQ	SO:0001217, UniRef:UniRef50_A0A1P8PPD7
contig_2	cds	32136	32579	+	OCPGFO_00210		(pseudo) General stress protein	SO:0001217, UniRef:UniRef50_H6VX64, UniRef:UniRef90_A0A090BEQ9
contig_2	cds	32816	32911	-	OCPGFO_00215		hypothetical protein
contig_2	cds	32912	34165	-	OCPGFO_00220		(pseudo) DNA mismatch repair protein	SO:0001217, UniRef:UniRef50_A0A090BGG1, UniRef:UniRef90_A0A090BGG1
contig_2	cds	34152	35024	-	OCPGFO_00225		ATP-binding protein	SO:0001217, UniRef:UniRef50_UPI001CC32DC1, UniRef:UniRef90_UPI001CC32DC1
contig_2	cds	35186	35980	-	OCPGFO_00230	bepA	Outer membrane protein chaperone/metalloprotease BepA/YfgC, contains M48 and TPR domains	COG:COG4783, COG:MO, EC:3.4.24.-, KEGG:K23010, RefSeq:WP_000608397.1, SO:0001217, UniParc:UPI0001785C83, UniRef:UniRef100_A0A090BAU6, UniRef:UniRef50_A0A090BAU6, UniRef:UniRef90_A0A090BAU6
contig_2	cds	36136	36420	+	OCPGFO_00235	prgI	PrgI family protein	RefSeq:WP_001257461.1, SO:0001217, UniParc:UPI00026E1CF8, UniRef:UniRef100_A0A0H4UGN7, UniRef:UniRef50_A0A0H4UGN7, UniRef:UniRef90_A0A0H4UGN7
contig_2	cds	36470	36994	+	OCPGFO_00240	acrR	DNA-binding protein, AcrR family, includes nucleoid occlusion protein SlmA	COG:COG1309, COG:K, SO:0001217, UniRef:UniRef50_A0A1Y1P915, UniRef:UniRef90_A0A1Y1P915
contig_2	cds	37018	37215	+	OCPGFO_00245		(pseudo) hypothetical protein	SO:0001217, UniRef:UniRef50_UPI001D18FFD7, UniRef:UniRef90_UPI001D18FFD7
contig_2	cds	37164	37514	+	OCPGFO_00250		(pseudo) Phage membrane protein	SO:0001217, UniRef:UniRef50_A0A090BEQ1, UniRef:UniRef90_A0A090BEQ1
contig_2	cds	37607	38104	+	OCPGFO_00255		DUF4173 domain-containing protein	RefSeq:WP_000961970.1, SO:0001217, UniParc:UPI00026E1CFB, UniRef:UniRef100_A0A090C2N2, UniRef:UniRef50_A0A090C2N2, UniRef:UniRef90_A0A090C2N2
contig_2	cds	38437	38622	+	OCPGFO_00260		hypothetical protein
contig_2	cds	38626	39522	+	OCPGFO_00265		GNAT-C domain-containing protein	RefSeq:WP_000567443.1, SO:0001217, UniParc:UPI00026E1CFD, UniRef:UniRef100_A0A090BAU1, UniRef:UniRef50_A0A090BAU1, UniRef:UniRef90_A0A090BAU1
contig_2	cds	39524	39910	+	OCPGFO_00270		DUF6283 domain-containing protein	SO:0001217, UniRef:UniRef50_UPI001E5CD935, UniRef:UniRef90_UPI001E5CD935
contig_2	cds	40127	40573	+	OCPGFO_00275		Signal peptidase I	RefSeq:WP_000493808.1, SO:0001217, UniParc:UPI00026E1DB5, UniRef:UniRef100_A0A0H4UVG1, UniRef:UniRef50_A0A0H4UVG1, UniRef:UniRef90_A0A0H4UVG1
contig_2	cds	40574	40969	+	OCPGFO_00280		MC1 domain-containing protein	RefSeq:WP_000369329.1, SO:0001217, UniParc:UPI00026E1CFF, UniRef:UniRef100_A0A090C2N1, UniRef:UniRef50_A0A090C2N1, UniRef:UniRef90_A0A090C2N1
contig_2	cds	41000	41569	+	OCPGFO_00285	acrR	DNA-binding protein, AcrR family, includes nucleoid occlusion protein SlmA	COG:COG1309, COG:K, RefSeq:WP_000182207.1, SO:0001217, UniParc:UPI00026E1D00, UniRef:UniRef100_A0A090BGE8, UniRef:UniRef50_A0A090BGE8, UniRef:UniRef90_A0A090BGE8
contig_2	cds	41553	41999	+	OCPGFO_00290		Sensor histidine kinase	SO:0001217, UniRef:UniRef50_A0A5P0ZBX8, UniRef:UniRef90_A0A0J8TMT1
contig_2	cds	42079	42432	-	OCPGFO_00295		Signal peptide protein	SO:0001217, UniRef:UniRef50_A0A090B836, UniRef:UniRef90_A0A090B836
contig_2	cds	42621	42977	+	OCPGFO_00300		hypothetical protein	RefSeq:WP_237414286.1, SO:0001217, UniParc:UPI001F358FF0, UniRef:UniRef100_UPI001F358FF0, UniRef:UniRef50_UPI001D177F59, UniRef:UniRef90_UPI001F358FF0
contig_2	cds	42944	43360	+	OCPGFO_00305		hypothetical protein
contig_2	cds	43573	44031	+	OCPGFO_00310		PH domain-containing protein	RefSeq:WP_000568115.1, SO:0001217, UniParc:UPI00026E1D03, UniRef:UniRef100_A0A0H4URW1, UniRef:UniRef50_A0A0H4URW1, UniRef:UniRef90_A0A0H4URW1
contig_2	cds	44058	45446	-	OCPGFO_00315		HNH endonuclease	RefSeq:WP_001075210.1, SO:0001217, UniParc:UPI00026E1D04, UniRef:UniRef100_A0A090BGE2, UniRef:UniRef50_A0A090BGE2, UniRef:UniRef90_A0A090BGE2
contig_2	cds	45519	45932	-	OCPGFO_00320		Staygreen domain-containing protein	RefSeq:WP_000700025.1, SO:0001217, UniParc:UPI00026E1D05, UniRef:UniRef100_A0A090BAS9, UniRef:UniRef50_N9AHX6, UniRef:UniRef90_A0A1E3M4Q2
contig_2	cds	46848	47228	+	OCPGFO_00325		Lipoprotein	RefSeq:WP_088752882.1, SO:0001217, UniParc:UPI000B53EEEF, UniRef:UniRef100_UPI000B53EEEF, UniRef:UniRef50_A0A090C2M9, UniRef:UniRef90_A0A090C2M9
contig_2	cds	47225	47629	+	OCPGFO_00330		Secreted protein	RefSeq:WP_000202450.1, SO:0001217, UniParc:UPI00026E1D08, UniRef:UniRef100_A0A0H4UVG7, UniRef:UniRef50_A0A0H4UVG7, UniRef:UniRef90_A0A0H4UVG7
contig_2	cds	47626	47820	+	OCPGFO_00335		Transcriptional regulator	SO:0001217, UniParc:UPI00026E1D09, UniRef:UniRef100_A0A0H4URW5, UniRef:UniRef50_A0A0H4URW5, UniRef:UniRef90_A0A0H4URW5
contig_2	cds	47821	48051	+	OCPGFO_00340		hypothetical protein	SO:0001217, UniRef:UniRef50_UPI001CEDDE5D, UniRef:UniRef90_UPI001CEDDE5D
contig_2	cds	48073	48297	+	OCPGFO_00345		transposase	SO:0001217, UniRef:UniRef50_A0A167HPU7, UniRef:UniRef90_UPI0019D07C41
contig_2	cds	48358	49146	+	OCPGFO_00350	tnp	IS3 family transposase	RefSeq:WP_004758985.1, SO:0001217, UniParc:UPI0002893CFC, UniRef:UniRef100_N8XTE0, UniRef:UniRef50_A0A3Q8XDK6, UniRef:UniRef90_A0A3Q8XDK6
contig_2	cds	49306	49848	+	OCPGFO_00355		hypothetical protein	RefSeq:WP_001150189.1, SO:0001217, UniParc:UPI00026E1D0B, UniRef:UniRef100_A0A090B828, UniRef:UniRef50_A0A090B828, UniRef:UniRef90_A0A090B828
contig_2	cds	49884	50156	+	OCPGFO_00360		Phage protein	RefSeq:WP_000071965.1, SO:0001217, UniParc:UPI00026E1D0C, UniRef:UniRef100_A0A090BEM5, UniRef:UniRef50_A0A090BEM5, UniRef:UniRef90_A0A090BEM5
contig_2	cds	50190	50705	+	OCPGFO_00365		DUF1706 domain-containing protein	RefSeq:WP_000993274.1, SO:0001217, UniParc:UPI00026E1D0D, UniRef:UniRef100_A0A0J8WBH4, UniRef:UniRef50_A0A0J8WBH4, UniRef:UniRef90_A0A0J8WBH4
contig_2	cds	50796	50999	+	OCPGFO_00370		MBL fold metallo-hydrolase	RefSeq:WP_000824500.1, SO:0001217, UniParc:UPI0002832747, UniRef:UniRef100_A0A090BGD0, UniRef:UniRef50_A0A090BGD0, UniRef:UniRef90_A0A090BGD0
contig_2	cds	51077	51415	-	OCPGFO_00375	hns	DNA-binding protein H-NS	COG:COG2916, COG:K, RefSeq:WP_000974111.1, SO:0001217, UniParc:UPI00026E1DB6, UniRef:UniRef100_A0A154DNM0, UniRef:UniRef50_A0A7L9E4X6, UniRef:UniRef90_A0A3S0NE90
contig_2	cds	51457	52485	-	OCPGFO_00380		hypothetical protein	RefSeq:WP_228715917.1, SO:0001217, UniParc:UPI0002E867CA, UniRef:UniRef100_UPI0002E867CA, UniRef:UniRef50_UPI00202387C9, UniRef:UniRef90_UPI00202387C9
contig_2	cds	52599	53180	-	OCPGFO_00385		hypothetical protein
contig_2	cds	53231	53392	+	OCPGFO_00390		hypothetical protein
contig_2	cds	53334	53999	-	OCPGFO_00395		Rep-3 domain-containing protein	RefSeq:WP_000182799.1, SO:0001217, UniParc:UPI00026E1D0F, UniRef:UniRef100_A0A0J8THE2, UniRef:UniRef50_A0A0J8THE2, UniRef:UniRef90_A0A0J8THE2
contig_2	cds	54261	54389	+	OCPGFO_00400		hypothetical protein
contig_2	cds	54773	55810	+	OCPGFO_00405		(pseudo) DUF3945 domain-containing protein	SO:0001217, UniRef:UniRef50_A0A090BGC4, UniRef:UniRef50_UPI001C7833ED, UniRef:UniRef90_A0A090BGC4, UniRef:UniRef90_UPI001C7833ED
contig_2	cds	55831	56148	+	OCPGFO_00410		(pseudo) hypothetical protein	SO:0001217, UniRef:UniRef50_UPI001C765210, UniRef:UniRef90_UPI001C765210
contig_2	cds	56163	56819	+	OCPGFO_00415		hypothetical protein	RefSeq:WP_228201070.1, SO:0001217, UniParc:UPI001D186BFD, UniRef:UniRef100_UPI001D186BFD, UniRef:UniRef50_UPI00027315D2, UniRef:UniRef90_UPI00027315D2
contig_2	cds	56843	57838	+	OCPGFO_00420		(pseudo) N-6 DNA methylase	SO:0001217, UniRef:UniRef50_UPI001CC2931A, UniRef:UniRef90_UPI001CC2931A
contig_2	cds	57841	62121	+	OCPGFO_00425		strawberry notch C-terminal domain-containing protein	SO:0001217, UniRef:UniRef50_UPI001D183C94, UniRef:UniRef90_UPI001D183C94
contig_2	cds	62135	64186	+	OCPGFO_00430		DNA repair protein	RefSeq:WP_002011620.1, SO:0001217, UniParc:UPI00026E1D13, UniRef:UniRef100_A0A090B819, UniRef:UniRef50_A0A090B819, UniRef:UniRef90_A0A090B819
contig_2	cds	64211	64354	+	OCPGFO_00435		hypothetical protein
contig_2	cds	64314	64604	+	OCPGFO_00440		hypothetical protein	SO:0001217, UniRef:UniRef50_UPI001CC2D967, UniRef:UniRef90_UPI001CC2D967
contig_2	cds	64601	65020	+	OCPGFO_00445		(pseudo) CID domain-containing protein	SO:0001217, UniRef:UniRef50_A0A0J8WBI5, UniRef:UniRef90_A0A0J8WBI5
contig_2	cds	65017	65250	+	OCPGFO_00450		hypothetical protein
contig_2	cds	65268	66314	+	OCPGFO_00455		Adhesin	RefSeq:WP_002011578.1, SO:0001217, UniParc:UPI0001785CB4, UniRef:UniRef100_A0A7H2TRR2, UniRef:UniRef50_A0A7L9E6V2, UniRef:UniRef90_A0A7H2TRR2
contig_2	cds	66322	67083	+	OCPGFO_00460		DUF725 domain-containing protein	RefSeq:WP_002011515.1, SO:0001217, UniParc:UPI00026E1D16, UniRef:UniRef100_A0A1E3M5Q4, UniRef:UniRef50_A0A7L9E5V4, UniRef:UniRef90_A0A0N9NAP9
contig_2	cds	67084	68211	+	OCPGFO_00465		Chromosome partition protein smc	RefSeq:WP_000875973.1, SO:0001217, UniParc:UPI0001785CB6, UniRef:UniRef100_A0A090B814, UniRef:UniRef50_A0A7L9E4Y6, UniRef:UniRef90_A0A090B814
contig_2	cds	68214	69347	+	OCPGFO_00470		Lipoprotein	RefSeq:WP_000730798.1, SO:0001217, UniParc:UPI00026E1E1E, UniRef:UniRef100_A0A090BEK4, UniRef:UniRef50_A0A7L9E4R6, UniRef:UniRef90_A0A1E3M5I9
contig_2	cds	69471	72824	+	OCPGFO_00475		DNA primase	SO:0001217, UniRef:UniRef50_A0A1E3M5I4, UniRef:UniRef90_A0A1E3M5I4
contig_2	cds	73010	73204	+	OCPGFO_00480		hypothetical protein
contig_2	cds	73204	73605	+	OCPGFO_00485		hypothetical protein	RefSeq:WP_000773909.1, SO:0001217, UniParc:UPI00026E1EA8, UniRef:UniRef100_A0A0H4UV35, UniRef:UniRef50_A0A0H4UV35, UniRef:UniRef90_A0A0H4UV35
contig_2	cds	73659	74135	+	OCPGFO_00490		(pseudo) Imm43 domain-containing protein	SO:0001217, UniRef:UniRef50_A0A090BGB6, UniRef:UniRef90_A0A090BGB6
contig_2	cds	74156	74311	+	OCPGFO_00495		hypothetical protein
contig_2	cds	74305	74568	+	OCPGFO_00500		(pseudo) Type VI secretion system, membrane platform protein	SO:0001217, UniRef:UniRef50_A0A090BAP7, UniRef:UniRef90_A0A090BAP7
contig_2	cds	74568	74846	+	OCPGFO_00505		(pseudo) Type VI secretion system, membrane platform protein	SO:0001217, UniRef:UniRef50_A0A090BAP7, UniRef:UniRef90_A0A090BAP7
contig_2	cds	74951	75190	+	OCPGFO_00510	phoU	(pseudo) Phosphate uptake regulator PhoU	SO:0001217, UniRef:UniRef50_A0A1E3M7B0, UniRef:UniRef90_A0A1E3M7B0
contig_2	cds	75214	75441	+	OCPGFO_00515	phoU	(pseudo) Phosphate uptake regulator PhoU	SO:0001217, UniRef:UniRef50_A0A1E3M7B0, UniRef:UniRef90_A0A1E3M7B0
contig_2	cds	75472	75987	+	OCPGFO_00520		hypothetical protein	SO:0001217, UniRef:UniRef50_UPI001E5872D5, UniRef:UniRef90_UPI001E5872D5
contig_2	cds	76035	76679	+	OCPGFO_00525		(pseudo) hypothetical protein	SO:0001217, UniRef:UniRef50_UPI001CDBA4F3, UniRef:UniRef90_UPI002074D70C
contig_2	cds	76685	76963	+	OCPGFO_00530		hypothetical protein	SO:0001217, UniParc:UPI0009A190A4, UniRef:UniRef100_A0A427XC21, UniRef:UniRef50_A0A427XC21, UniRef:UniRef90_A0A427XC21
contig_2	cds	76967	77464	-	OCPGFO_00535		hypothetical protein	RefSeq:WP_000834372.1, SO:0001217, UniParc:UPI00015A2575, UniRef:UniRef100_A0A090C2M4, UniRef:UniRef50_A0A090C2M4, UniRef:UniRef90_A0A090C2M4
contig_2	cds	77506	78075	-	OCPGFO_00540		Type III secretion protein	RefSeq:WP_000287493.1, SO:0001217, UniParc:UPI00026E1E25, UniRef:UniRef100_A0A090BGB1, UniRef:UniRef50_A0A090BGB1, UniRef:UniRef90_A0A090BGB1
contig_2	cds	78408	79058	+	OCPGFO_00545		(pseudo) hypothetical protein	SO:0001217, UniRef:UniRef50_UPI001D18A067, UniRef:UniRef90_UPI001D18A067
contig_2	cds	79292	81055	+	OCPGFO_00550	traY	TraY protein	SO:0001217, UniRef:UniRef50_A0A0N9NQZ1, UniRef:UniRef90_A0A0N9NQZ1
contig_2	cds	81108	81467	-	OCPGFO_00555		Biogenesis of lysosome-related organelles complex 1 subunit CNL1	RefSeq:WP_000069170.1, SO:0001217, UniParc:UPI00026E1E27, UniRef:UniRef100_A0A090B806, UniRef:UniRef50_A0A090B806, UniRef:UniRef90_A0A090B806
contig_2	cds	81737	83575	+	OCPGFO_00560	nlpD	Murein DD-endopeptidase MepM and murein hydrolase activator NlpD, contains LysM domain	COG:COG0739, COG:M, SO:0001217, UniRef:UniRef50_A0A5Q0RW87, UniRef:UniRef90_A0A5P1I6I3
contig_2	cds	83590	83931	+	OCPGFO_00565		DUF1311 domain-containing protein	RefSeq:WP_000956387.1, SO:0001217, UniParc:UPI00026E1E29, UniRef:UniRef100_A0A090C2M3, UniRef:UniRef50_A0A090C2M3, UniRef:UniRef90_A0A090C2M3
contig_2	cds	83945	84340	+	OCPGFO_00570		DUF1311 domain-containing protein	RefSeq:WP_000733607.1, SO:0001217, UniParc:UPI00026E1E2A, UniRef:UniRef100_A0A090BGA7, UniRef:UniRef50_A0A090BGA7, UniRef:UniRef90_A0A090BGA7
contig_2	cds	84351	84611	+	OCPGFO_00575		Glutamyl-tRNA reductase	RefSeq:WP_002016355.1, SO:0001217, UniParc:UPI00026E1EAD, UniRef:UniRef100_UPI00026E1EAD, UniRef:UniRef50_A0A1E3M5K8, UniRef:UniRef90_A0A1E3M5K8
contig_2	cds	84635	84877	+	OCPGFO_00580		hypothetical protein	SO:0001217, UniRef:UniRef50_UPI00028994B0, UniRef:UniRef90_UPI00028994B0
contig_2	cds	84955	85794	+	OCPGFO_00585		(pseudo) hypothetical protein	SO:0001217, UniRef:UniRef50_UPI002091CAF6, UniRef:UniRef90_UPI002091CAF6
contig_2	cds	85905	86363	+	OCPGFO_00590		hypothetical protein	PFAM:PF18796.4
contig_2	cds	86396	86557	+	OCPGFO_00595		hypothetical protein
contig_2	cds	86545	87045	+	OCPGFO_00600		(pseudo) Transcriptional regulator, AbiEi antitoxin, Type IV TA system	SO:0001217, UniRef:UniRef50_A0A090BEI6, UniRef:UniRef90_A0A090BEI6
contig_2	cds	87035	88081	+	OCPGFO_00605		Nucleotidyl transferase	KEGG:K09144, RefSeq:WP_001144533.1, SO:0001217, UniParc:UPI00026E1E2E, UniRef:UniRef100_A0A090C2M2, UniRef:UniRef50_N8VJN5, UniRef:UniRef90_A0A090C2M2
contig_2	cds	88270	88767	+	OCPGFO_00610		DNA polymerase V	RefSeq:WP_001077961.1, SO:0001217, UniParc:UPI00026E1E2F, UniRef:UniRef100_A0A090BGA3, UniRef:UniRef50_A0A090BGA3, UniRef:UniRef90_A0A090BGA3
contig_2	cds	88748	89380	+	OCPGFO_00615	dinP	(pseudo) Nucleotidyltransferase/DNA polymerase DinP involved in DNA repair	COG:COG0389, COG:L, KEGG:K03502, SO:0001217, UniRef:UniRef50_A0A090BAM9, UniRef:UniRef90_A0A090BAM9
contig_2	cds	89344	90057	+	OCPGFO_00620		DUF4113 domain-containing protein	SO:0001217, UniRef:UniRef50_UPI001C59AB87
contig_2	cds	90124	91002	-	OCPGFO_00625	spo0J	Chromosome segregation protein Spo0J, contains ParB-like nuclease domain	COG:COG1475, COG:D, RefSeq:WP_000062236.1, SO:0001217, UniParc:UPI00026E1E31, UniRef:UniRef100_A0A090B7Z7, UniRef:UniRef50_A0A090B7Z7, UniRef:UniRef90_A0A090B7Z7
contig_2	cds	91006	91755	-	OCPGFO_00630	incC	IncC protein	SO:0001217, UniRef:UniRef50_A0A090BEI1, UniRef:UniRef90_A0A090BEI1
contig_2	cds	91761	91889	-	OCPGFO_00635		hypothetical protein
contig_2	cds	92023	92184	-	OCPGFO_00640		hypothetical protein
contig_2	cds	92427	92669	-	OCPGFO_00645		hypothetical protein
contig_2	cds	92686	93294	-	OCPGFO_00650		hypothetical protein	RefSeq:WP_001085266.1, SO:0001217, UniParc:UPI00026E1E34, UniRef:UniRef100_A0A090BG97, UniRef:UniRef50_A0A090BG97, UniRef:UniRef90_A0A090BG97
contig_2	cds	93287	94255	-	OCPGFO_00655		CUE domain-containing protein	RefSeq:WP_000444264.1, SO:0001217, UniParc:UPI00026E1E35, UniRef:UniRef100_A0A090BAM4, UniRef:UniRef50_A0A090BAM4, UniRef:UniRef90_A0A090BAM4
contig_2	cds	94265	95122	-	OCPGFO_00660		Protein PBN1	RefSeq:WP_000765385.1, SO:0001217, UniParc:UPI00028C5F2C, UniRef:UniRef100_A0A090B7Z2, UniRef:UniRef50_A0A0H4UK73, UniRef:UniRef90_A0A0H4UK73
contig_2	cds	95144	96088	-	OCPGFO_00665	dsbC	Protein thiol-disulfide isomerase DsbC	COG:COG1651, COG:O, RefSeq:WP_000851073.1, SO:0001217, UniParc:UPI00028DEF28, UniRef:UniRef100_A0A090BEH5, UniRef:UniRef50_A0A090BEH5, UniRef:UniRef90_A0A090BEH5
contig_2	cds	96169	96672	-	OCPGFO_00670		hypothetical protein
contig_2	cds	96630	97538	-	OCPGFO_00675		(pseudo) DUF4129 domain-containing protein	SO:0001217, UniRef:UniRef50_A0A090C2M0, UniRef:UniRef90_A0A090C2M0
contig_2	cds	97557	98012	-	OCPGFO_00680		hypothetical protein
contig_2	cds	98138	98305	-	OCPGFO_00685		hypothetical protein
contig_2	cds	98319	98909	-	OCPGFO_00690		ParM/StbA family protein	SO:0001217, UniRef:UniRef50_UPI00124CD98B
contig_2	cds	98897	99376	-	OCPGFO_00695		(pseudo) ParM/StbA family protein	SO:0001217, UniRef:UniRef50_A0A0H4UG85, UniRef:UniRef90_A0A0H4UG85
contig_2	cds	99392	99646	-	OCPGFO_00700		Transporter	RefSeq:WP_000389972.1, SO:0001217, UniParc:UPI00026E1E36, UniRef:UniRef100_A0A090B7Y8, UniRef:UniRef50_A0A090B7Y8, UniRef:UniRef90_A0A090B7Y8
contig_2	cds	99661	100596	-	OCPGFO_00705		Twitching motility protein	RefSeq:WP_255343786.1, SO:0001217, UniParc:UPI002100FEC1, UniRef:UniRef100_UPI002100FEC1, UniRef:UniRef50_A0A6B7HJ02, UniRef:UniRef90_A0A6B7HJ02
contig_2	cds	100600	101151	-	OCPGFO_00710		DDE-Tnp-1 domain-containing protein	SO:0001217, UniRef:UniRef50_N9KET0
contig_2	cds	101105	101686	-	OCPGFO_00715	tnp	IS4 family ISAba1 transposase	IS:ISAba1, SO:0001217, UniRef:UniRef50_N8UBQ0, UniRef:UniRef90_N9KEX5
contig_2	cds	101737	102135	-	OCPGFO_00720		Twitching motility protein	RefSeq:WP_255343867.1, SO:0001217, UniParc:UPI002101B66D, UniRef:UniRef100_UPI002101B66D, UniRef:UniRef50_A0A6B7HKQ4, UniRef:UniRef90_UPI002101B66D
contig_2	cds	102148	102966	-	OCPGFO_00725	traI	TraI	KEGG:K12204, RefSeq:WP_000774465.1, SO:0001217, UniParc:UPI0001785CEF, UniRef:UniRef100_A0A090C2L9, UniRef:UniRef50_A0A090C2L9, UniRef:UniRef90_A0A090C2L9
contig_2	cds	103008	103478	-	OCPGFO_00730		DotD/TraH family lipoprotein	KEGG:K12205, RefSeq:WP_000706891.1, SO:0001217, UniParc:UPI00028C1717, UniRef:UniRef100_A0A090BG87, UniRef:UniRef50_A0A7L9E4Y9, UniRef:UniRef90_A0A0H4UJ92
contig_2	cds	104531	105769	+	OCPGFO_00735		(pseudo) Integrase	SO:0001217, UniRef:UniRef50_A0A7L9E424, UniRef:UniRef50_UPI001E2D30ED, UniRef:UniRef90_A0A0H4UG90, UniRef:UniRef90_UPI001E2D30ED
contig_2	cds	105766	106317	+	OCPGFO_00740		hypothetical protein	SO:0001217, UniRef:UniRef50_UPI001FF46E3E, UniRef:UniRef90_UPI001FF46E3E
contig_2	cds	106437	106592	+	OCPGFO_00745		Permease	SO:0001217, UniRef:UniRef50_A0A5P1I6H1, UniRef:UniRef90_A0A5P1I6H1
contig_2	cds	106589	106921	+	OCPGFO_00750		Peptidylprolyl isomerase	SO:0001217, UniParc:UPI000AFDF14C, UniRef:UniRef100_A0A223DRD6, UniRef:UniRef50_A0A154DYD4, UniRef:UniRef90_A0A223DRD6
contig_2	cds	106937	107263	+	OCPGFO_00755	yxeA	YxeA family protein	RefSeq:WP_000732367.1, SO:0001217, UniParc:UPI00046E341B, UniRef:UniRef100_A0A246A071, UniRef:UniRef50_A0A0H4UFI1, UniRef:UniRef90_A0A0H4UFI1
contig_2	cds	107509	107847	+	OCPGFO_00760		(pseudo) Creatinase-N domain-containing protein	SO:0001217, UniRef:UniRef50_A0A090BG81, UniRef:UniRef90_A0A090BG81
contig_2	cds	107922	108224	+	OCPGFO_00765		GGDEF domain-containing protein	RefSeq:WP_000845227.1, SO:0001217, UniParc:UPI00028D1A24, UniRef:UniRef100_A0A090BAL4, UniRef:UniRef50_A0A0H4V1W3, UniRef:UniRef90_A0A0H4V1W3
contig_2	cds	108225	108551	+	OCPGFO_00770		hypothetical protein	RefSeq:WP_001057325.1, SO:0001217, UniParc:UPI000311EA1A, UniRef:UniRef100_A0A246A070, UniRef:UniRef50_A0A0H4UJ98, UniRef:UniRef90_A0A0H4UJ98
contig_2	cds	108636	109001	+	OCPGFO_00775		hypothetical protein	RefSeq:WP_000476997.1, SO:0001217, UniParc:UPI00028C16B9, UniRef:UniRef100_A0A2G1TG99, UniRef:UniRef50_A0A246A099, UniRef:UniRef90_A0A246A099
contig_2	cds	109417	109710	+	OCPGFO_00780		hypothetical protein	RefSeq:WP_000665168.1, SO:0001217, UniParc:UPI0002832A77, UniRef:UniRef100_A0A142G4D7, UniRef:UniRef50_A0A142G4D7, UniRef:UniRef90_A0A142G4D7
contig_2	cds	109728	110444	+	OCPGFO_00785		Conjugal transfer protein	KEGG:K12214, RefSeq:WP_000003236.1, SO:0001217, UniParc:UPI0001785CF4, UniRef:UniRef100_A0A090BG76, UniRef:UniRef50_A0A090BG76, UniRef:UniRef90_A0A090BG76
contig_2	cds	110462	111592	+	OCPGFO_00790	icmK	IcmK protein	RefSeq:WP_001176129.1, SO:0001217, UniParc:UPI0001785D09, UniRef:UniRef100_A0A090BAK9, UniRef:UniRef50_A0A7L9E556, UniRef:UniRef90_A0A5P1I6G4
contig_2	cds	111601	113232	+	OCPGFO_00795	trbI	Conjugal transfer protein TrbI	KEGG:K12209, RefSeq:WP_001271961.1, SO:0001217, UniParc:UPI00026E1F3C, UniRef:UniRef100_A0A090B7X4, UniRef:UniRef50_A0A090B7X4, UniRef:UniRef90_A0A090B7X4
contig_2	cds	113257	114111	+	OCPGFO_00800	dotG	Type IV secretion protein DotG	RefSeq:WP_000064220.1, SO:0001217, UniParc:UPI00026E1FCE, UniRef:UniRef100_A0A090BEF1, UniRef:UniRef50_A0A090BEF1, UniRef:UniRef90_A0A090BEF1
contig_2	cds	114150	114728	+	OCPGFO_00805		Type VI secretion protein	RefSeq:WP_000447535.1, SO:0001217, UniParc:UPI0001785D0C, UniRef:UniRef100_A0A090C2L6, UniRef:UniRef50_A0A090C2L6, UniRef:UniRef90_A0A090C2L6
contig_2	cds	114831	115250	+	OCPGFO_00810		DUF2976 domain-containing protein	RefSeq:WP_000036098.1, SO:0001217, UniParc:UPI0001785D0D, UniRef:UniRef100_A0A090BG72, UniRef:UniRef50_A0A090BG72, UniRef:UniRef90_A0A090BG72
contig_2	cds	115329	116087	+	OCPGFO_00815		Type VI secretion protein	RefSeq:WP_000608872.1, SO:0001217, UniParc:UPI0001785D0E, UniRef:UniRef100_A0A3R9MZW4, UniRef:UniRef50_A0A7L9E5L4, UniRef:UniRef90_A0A3R9MZW4
contig_2	cds	116099	117106	+	OCPGFO_00820	araC	AraC family transcriptional regulator	RefSeq:WP_000573069.1, SO:0001217, UniParc:UPI00026E1F3E, UniRef:UniRef100_A0A5P1I6E2, UniRef:UniRef50_A0A5P1I6E2, UniRef:UniRef90_A0A5P1I6E2
contig_2	cds	117123	120395	+	OCPGFO_00825		ATP-binding protein	EC:7.2.4.8, KEGG:K12206, RefSeq:WP_000255072.1, SO:0001217, UniParc:UPI00026E1F3F, UniRef:UniRef100_A0A090BEE6, UniRef:UniRef50_A0A090BEE6, UniRef:UniRef90_A0A090BEE6
contig_2	cds	120459	120869	+	OCPGFO_00830		hypothetical protein	RefSeq:WP_001009075.1, SO:0001217, UniParc:UPI0001785D11, UniRef:UniRef100_A0A090C2L5, UniRef:UniRef50_A0A090C2L5, UniRef:UniRef90_A0A090C2L5
contig_2	cds	120876	121061	+	OCPGFO_00835		hypothetical protein
contig_2	cds	121309	121692	+	OCPGFO_00840		hypothetical protein
contig_2	cds	121635	123611	+	OCPGFO_00845		(pseudo) TraG-D-C domain-containing protein	SO:0001217, UniRef:UniRef50_A0A7Z7F6G5, UniRef:UniRef50_UPI000B16884B, UniRef:UniRef90_A0A7Z7F6G5, UniRef:UniRef90_UPI000B16884B
contig_2	cds	123625	124020	+	OCPGFO_00850		Protein kinase domain-containing protein	RefSeq:WP_000931461.1, SO:0001217, UniParc:UPI00026E1F41, UniRef:UniRef100_A0A090B7W4, UniRef:UniRef50_A0A090B7W4, UniRef:UniRef90_A0A090B7W4
contig_2	cds	124165	124473	+	OCPGFO_00855		DUF4134 domain-containing protein	RefSeq:WP_000753507.1, SO:0001217, UniParc:UPI00026E1F42, UniRef:UniRef100_A0A7S9DPS1, UniRef:UniRef50_N9AAX9, UniRef:UniRef90_N9AAX9
contig_2	cds	124727	124957	-	OCPGFO_00860		hypothetical protein	SO:0001217, UniParc:UPI0002CE6D3C, UniRef:UniRef100_A0A246A075, UniRef:UniRef50_A0A246A075, UniRef:UniRef90_A0A246A075
contig_2	cds	124962	125180	-	OCPGFO_00865		Colicin immunity protein	SO:0001217, UniRef:UniRef50_A0A246A049, UniRef:UniRef90_A0A246A049
contig_2	cds	125247	125417	-	OCPGFO_00870		(pseudo) TVP38/TMEM64 family membrane protein	SO:0001217, UniRef:UniRef50_A0A5P1UH51, UniRef:UniRef90_A0A5P1UH51
contig_2	cds	125723	125851	-	OCPGFO_00875		hypothetical protein
contig_2	cds	125887	126180	-	OCPGFO_00880		Phage protein	RefSeq:WP_000162950.1, SO:0001217, UniParc:UPI00015A25A9, UniRef:UniRef100_A0A090BG62, UniRef:UniRef50_A0A090BG62, UniRef:UniRef90_A0A090BG62
contig_2	cds	126177	126806	-	OCPGFO_00885	ycxB	YcxB domain-containing protein	RefSeq:WP_001060044.1, SO:0001217, UniParc:UPI00028D2DFE, UniRef:UniRef100_A0A090BAJ7, UniRef:UniRef50_A0A090BAJ7, UniRef:UniRef90_A0A090BAJ7
contig_2	cds	126945	127649	-	OCPGFO_00890	tnp	IS6 family IS1008 transposase	IS:IS1008, RefSeq:WP_001067789.1, SO:0001217, UniParc:UPI00028D343B, UniRef:UniRef100_A0A090B7V9, UniRef:UniRef50_V2VH75, UniRef:UniRef90_V2VH75
contig_2	cds	127708	128031	+	OCPGFO_00895		Transposase	SO:0001217, UniRef:UniRef50_W6M5U4, UniRef:UniRef90_U7GMC4
contig_2	cds	127988	128266	+	OCPGFO_00900	istB	ATP-binding protein IstB	SO:0001217, UniRef:UniRef50_A0A0E2GWA7, UniRef:UniRef90_A0A1L6KLK6
contig_2	cds	128474	128737	+	OCPGFO_00905		Resolvase/invertase-type recombinase catalytic domain-containing protein	SO:0001217, UniParc:UPI0002CEAC98, UniRef:UniRef100_A0A062KUL2, UniRef:UniRef50_G9AC31, UniRef:UniRef90_R9AQ10
contig_2	cds	128978	130039	-	OCPGFO_00910		HTH araC/xylS-type domain-containing protein	RefSeq:WP_000284949.1, SO:0001217, UniParc:UPI00028DD124, UniRef:UniRef100_A0A090BAJ2, UniRef:UniRef50_V2TXQ8, UniRef:UniRef90_V2TXQ8
contig_2	cds	130179	130499	+	OCPGFO_00915		Ferredoxin	RefSeq:WP_000078398.1, SO:0001217, UniParc:UPI00000B599B, UniRef:UniRef100_A0A0J8TIG2, UniRef:UniRef50_N9M6M1, UniRef:UniRef90_Q2MHE3
contig_2	cds	130576	131043	+	OCPGFO_00920		hypothetical protein
contig_2	cds	131040	132068	+	OCPGFO_00925		Cytochrome P450	SO:0001217, UniRef:UniRef50_A0A2E4UT84
contig_2	cds	132155	132421	+	OCPGFO_00930		hypothetical protein	PFAM:PF07992.17
contig_2	cds	132418	133368	+	OCPGFO_00935	ethA	Protein EthA	SO:0001217, UniRef:UniRef50_A0A449IKQ3
contig_2	cds	133407	133637	-	OCPGFO_00940		IS5 family transposase	RefSeq:WP_004656998.1, SO:0001217, UniParc:UPI000235E264, UniRef:UniRef100_A0A0A8TM89, UniRef:UniRef50_A0A0A8TM89, UniRef:UniRef90_A0A0A8TM89
contig_2	cds	134293	134859	+	OCPGFO_00945		(pseudo) Metal-dependent hydrolase	SO:0001217, UniRef:UniRef50_A0A2T5ISA1, UniRef:UniRef90_N8QZI5
contig_2	cds	134856	135161	+	OCPGFO_00950		Metal-dependent hydrolase	SO:0001217, UniRef:UniRef50_A0A1Q3NQ92, UniRef:UniRef90_A0A1Q3NQ92
contig_2	cds	135245	135871	+	OCPGFO_00955	tetR	TetR family transcriptional regulator	RefSeq:WP_000952904.1, SO:0001217, UniParc:UPI000235E261, UniRef:UniRef100_A0A142G4K2, UniRef:UniRef50_A0A1S8CRC2, UniRef:UniRef90_A0A142G4K2
contig_2	cds	135868	136839	+	OCPGFO_00960		Peptidase	RefSeq:WP_045544684.1, SO:0001217, UniParc:UPI00050D7587, UniRef:UniRef100_A0A090BEC2, UniRef:UniRef50_E1VKH8, UniRef:UniRef90_A0A1L6KS60
contig_2	cds	136896	137360	+	OCPGFO_00965	paaI	PaaI family thioesterase	RefSeq:WP_000378064.1, SO:0001217, UniParc:UPI000235E25F, UniRef:UniRef100_A0A0A8TRU2, UniRef:UniRef50_A0A0A1YHL0, UniRef:UniRef90_A0A0A8TRU2
contig_2	cds	137362	137781	+	OCPGFO_00970	paaI	PaaI family thioesterase	RefSeq:WP_000029507.1, SO:0001217, UniParc:UPI000235E25E, UniRef:UniRef100_A0A0A8TM83, UniRef:UniRef50_A0A1S8CS03, UniRef:UniRef90_A0A0A8TM83
contig_2	cds	138047	141013	-	OCPGFO_00975		Tn3-like element ISAcsp1 family transposase	BlastRules:WP_004726714, RefSeq:WP_004726714.1, SO:0001217, UniParc:UPI00029CAC35, UniRef:UniRef100_R9AJ93, UniRef:UniRef50_P13694, UniRef:UniRef90_N9F8T4
contig_2	cds	141108	141716	+	OCPGFO_00980		Resolvase/invertase-type recombinase catalytic domain-containing protein	RefSeq:WP_004726718.1, SO:0001217, UniParc:UPI0002AE8F25, UniRef:UniRef100_R9AQ10, UniRef:UniRef50_G9AC31, UniRef:UniRef90_R9AQ10
contig_2	cds	141780	142217	+	OCPGFO_00985		HNH domain-containing protein	SO:0001217, UniParc:UPI0002CF7125, UniRef:UniRef100_A0A223DRF5, UniRef:UniRef50_N9P8I5, UniRef:UniRef90_N9P8I5
contig_2	cds	142429	142518	-	OCPGFO_00990		Colicin V production protein	SO:0001217, UniParc:UPI0002CF3E8C, UniRef:UniRef100_N9NAI6, UniRef:UniRef50_N9NAI6, UniRef:UniRef90_N9NAI6
contig_2	cds	142768	143049	+	OCPGFO_00995		AAA-14 domain-containing protein	SO:0001217, UniRef:UniRef50_N9TZ29
contig_2	cds	142994	143998	+	OCPGFO_01000		Atpase	SO:0001217, UniRef:UniRef50_A0A0R2D3Y2
contig_2	cds	144269	144598	-	OCPGFO_01005		DUF4236 domain-containing protein	RefSeq:WP_000506885.1, SO:0001217, UniParc:UPI0001BBAE74, UniRef:UniRef100_A0A849NRI6, UniRef:UniRef50_A0A0M3RL86, UniRef:UniRef90_N9PH87
contig_2	cds	144807	145673	+	OCPGFO_01010		WYL domain-containing protein	RefSeq:WP_005115119.1, SO:0001217, UniParc:UPI0002CFCBA4, UniRef:UniRef100_A0A246A037, UniRef:UniRef50_I2JI57, UniRef:UniRef90_N8VK73
contig_2	cds	145684	145890	+	OCPGFO_01015		hypothetical protein
contig_2	cds	146147	146293	+	OCPGFO_01020		hypothetical protein
contig_2	cds	146310	146885	+	OCPGFO_01025		Cytoplasmic protein	RefSeq:WP_005115117.1, SO:0001217, UniParc:UPI0002D0F06C, UniRef:UniRef100_A0A090BEB1, UniRef:UniRef50_I3I9N3, UniRef:UniRef90_N8WTW2
contig_2	cds	146977	150606	+	OCPGFO_01030	brxC	BREX system P-loop protein BrxC	SO:0001217, UniRef:UniRef50_V2UEB8, UniRef:UniRef90_V2UEB8
contig_2	cds	150653	152263	+	OCPGFO_01035	pglX	BREX-1 system adenine-specific DNA-methyltransferase PglX	SO:0001217, UniRef:UniRef50_D0SZY0, UniRef:UniRef90_D0SZY0
contig_2	cds	152206	152796	+	OCPGFO_01040		hypothetical protein
contig_2	cds	152741	154198	+	OCPGFO_01045		Restriction enzyme family protein	SO:0001217, UniRef:UniRef50_I3I9M8
contig_2	cds	154198	154590	+	OCPGFO_01050		DUF262 domain-containing protein	SO:0001217, UniRef:UniRef50_A0A6M4FQD6
contig_2	cds	154559	156133	+	OCPGFO_01055		DUF262 domain-containing protein	SO:0001217, UniRef:UniRef50_A0A1I4NIL9, UniRef:UniRef90_N9RUY7
contig_2	cds	156130	157497	+	OCPGFO_01060	pglZ	(pseudo) BREX-1 system phosphatase PglZ type A	SO:0001217, UniRef:UniRef50_A0A7X5ANV9, UniRef:UniRef90_A0A7U4NJG8
contig_2	cds	157494	158753	+	OCPGFO_01065	pglZ	(pseudo) BREX-1 system phosphatase PglZ type A	SO:0001217, UniRef:UniRef50_A0A7X5ANV9, UniRef:UniRef90_A0A7U4NJG8
contig_2	cds	158783	160822	+	OCPGFO_01070	brxL	BREX system Lon protease-like protein BrxL	COG:COG4930, COG:O, RefSeq:WP_005115110.1, SO:0001217, UniParc:UPI0002CFA1AF, UniRef:UniRef100_A0A090BEA6, UniRef:UniRef50_P0DUG1, UniRef:UniRef90_A0A6S4URK8
contig_2	cds	160923	161249	-	OCPGFO_01075		hypothetical protein
contig_2	cds	161437	162141	-	OCPGFO_01080	tnp	IS6 family IS1007 transposase	IS:IS1007, RefSeq:WP_001067794.1, SO:0001217, UniParc:UPI00018181D4, UniRef:UniRef100_A0A8F7LXB4, UniRef:UniRef50_V2VH75, UniRef:UniRef90_N9HRU8
contig_2	cds	162252	163706	+	OCPGFO_01085	sulP	STAS domain-containing protein	KEGG:K03321, RefSeq:WP_000950632.1, SO:0001217, UniParc:UPI0002BB1DE1, UniRef:UniRef100_A0A6B7HEQ9, UniRef:UniRef50_A0JE46, UniRef:UniRef90_N8YCY0
contig_2	cds	164377	164550	+	OCPGFO_01090		(pseudo) NERD domain-containing protein	SO:0001217, UniRef:UniRef50_UPI001F550FFD, UniRef:UniRef90_UPI001E4DC128
contig_2	cds	164519	166693	+	OCPGFO_01095		NERD domain-containing protein	SO:0001217, UniRef:UniRef50_UPI001D18F4CA, UniRef:UniRef90_UPI001D18F4CA
contig_2	cds	166720	169422	+	OCPGFO_01100		AAA domain-containing protein	SO:0001217, UniRef:UniRef50_UPI000EE0E69D, UniRef:UniRef90_UPI000EE0E69D
contig_2	cds	169415	169969	+	OCPGFO_01105		hypothetical protein
contig_2	cds	169930	170802	+	OCPGFO_01110		(pseudo) Rep-3 domain-containing protein	SO:0001217, UniRef:UniRef50_N9LUC2, UniRef:UniRef90_R9B9S7
contig_2	cds	171178	171435	-	OCPGFO_01115		Helix-turn-helix domain of resolvase	SO:0001217, UniRef:UniRef50_A0A3A6MYQ9, UniRef:UniRef90_A0A1I6W4B6
contig_2	cds	171633	172331	+	OCPGFO_01120	tnp	IS6 family IS1007 transposase	IS:IS1007, RefSeq:WP_138153923.1, SO:0001217, UniParc:UPI0010FE076F, UniRef:UniRef100_UPI0010FE076F, UniRef:UniRef50_V2VH75, UniRef:UniRef90_N9HRU8
contig_2	cds	172485	173447	+	OCPGFO_01125		NodB-like y domain-containing protein	RefSeq:WP_000127611.1, SO:0001217, UniParc:UPI00029E7D2C, UniRef:UniRef100_N8WGR8, UniRef:UniRef50_A0A2P9HBA9, UniRef:UniRef90_N8WGR8
contig_2	cds	173590	173832	+	OCPGFO_01130	uraD	(pseudo) OHCU decarboxylase	SO:0001217, UniRef:UniRef50_A0A3A8F8W1, UniRef:UniRef90_D4XKM1
contig_2	cds	174019	174600	+	OCPGFO_01135	tnp	IS4 family ISAba1 transposase	IS:ISAba1, SO:0001217, UniRef:UniRef50_N8UBQ0, UniRef:UniRef90_N9KEX5
contig_2	cds	174554	175105	+	OCPGFO_01140		DDE-Tnp-1 domain-containing protein	SO:0001217, UniRef:UniRef50_N9KET0
contig_2	cds	175109	175276	+	OCPGFO_01145		hypothetical protein	PFAM:PF09349.13
contig_2	cds	175273	175593	+	OCPGFO_01150	uraH	hydroxyisourate hydrolase	RefSeq:WP_000625767.1, SO:0001217, UniParc:UPI0001BB9C8D, UniRef:UniRef100_G8II58, UniRef:UniRef50_A0A2V9C2X3, UniRef:UniRef90_G8II58
contig_2	cds	175629	176951	+	OCPGFO_01155	pbuX	Purine permease	SO:0001217, UniRef:UniRef50_A0A1H0YPI7, UniRef:UniRef90_N8V4A3
contig_2	cds	177059	177748	+	OCPGFO_01160		IS5 family transposase	SO:0001217, UniRef:UniRef50_V2VMH6, UniRef:UniRef90_N8Z6Q1
contig_2	cds	177745	177990	+	OCPGFO_01165		Transposase	SO:0001217, UniRef:UniRef50_C0VMQ2, UniRef:UniRef90_C0VMQ2
contig_2	cds	178130	178564	-	OCPGFO_01170		ureidoglycolate lyase	SO:0001217, UniRef:UniRef50_A0A372MQV5, UniRef:UniRef90_N8WGS5
contig_2	cds	178726	179733	-	OCPGFO_01175	alc	allantoicase	RefSeq:WP_000212598.1, SO:0001217, UniParc:UPI0001BB9C91, UniRef:UniRef100_A0A8I0FCY3, UniRef:UniRef50_Q6F6Y1, UniRef:UniRef90_N8WC25
contig_2	cds	179942	180598	+	OCPGFO_01180	hpxO	(pseudo) FAD-dependent urate hydroxylase HpxO	SO:0001217, UniRef:UniRef50_Q6F6Y2, UniRef:UniRef90_A0A3G9G4U6
contig_2	cds	180600	181097	+	OCPGFO_01185		Putative flavoprotein monooxygenase	SO:0001217, UniRef:UniRef50_A0A378B1W2
contig_2	cds	181221	182111	-	OCPGFO_01190		HTH lysR-type domain-containing protein	SO:0001217, UniRef:UniRef50_V2UMY2, UniRef:UniRef90_N9QXC2
contig_2	cds	182379	182624	-	OCPGFO_01195		Transposase	SO:0001217, UniRef:UniRef50_C0VMQ2, UniRef:UniRef90_C0VMQ2
contig_2	cds	182621	183130	-	OCPGFO_01200		IS5 family transposase	SO:0001217, UniRef:UniRef50_N9CPP5, UniRef:UniRef90_A0A062SLE7
contig_2	cds	183227	184531	-	OCPGFO_01205		Purine permease	RefSeq:WP_000185581.1, SO:0001217, UniParc:UPI0001BB9C95, UniRef:UniRef100_A0A2G1TFS1, UniRef:UniRef90_N8WBZ1
contig_2	cds	184662	185162	-	OCPGFO_01210		(pseudo) Nucleoside-specific outer membrane channel protein Tsx	SO:0001217, UniRef:UniRef50_K2IHJ9, UniRef:UniRef90_N9PDI4
contig_2	cds	185357	186310	-	OCPGFO_01215		Fe2OG dioxygenase domain-containing protein	RefSeq:WP_000735994.1, SO:0001217, UniParc:UPI00029EB975, UniRef:UniRef100_A0A2G1TFP7, UniRef:UniRef50_N8V3G4, UniRef:UniRef90_N8V3G4
contig_2	cds	186327	186869	-	OCPGFO_01220		isopenicillin N synthase family oxygenase	SO:0001217, UniRef:UniRef50_UPI001F586C49
contig_2	cds	187048	187299	-	OCPGFO_01225		hypothetical protein
contig_2	cds	187563	188537	+	OCPGFO_01230		HTH lysR-type domain-containing protein	SO:0001217, UniParc:UPI00029E8D18, UniRef:UniRef100_A0A142G4G3, UniRef:UniRef50_N9QYW0, UniRef:UniRef90_N9QYW0
contig_2	cds	188831	189523	-	OCPGFO_01235	tnp	IS3 family ISAba14 transposase	SO:0001217, UniParc:UPI0002D0652F, UniRef:UniRef100_A0A2G1TFU1, UniRef:UniRef50_A0A5P1I6U9, UniRef:UniRef90_A0A5P1I6U9
contig_2	cds	189658	189963	-	OCPGFO_01240	tnp	IS3 family ISAba14 transposase ORF A	IS:ISAba14, SO:0001217, UniParc:UPI0002CF14BD, UniRef:UniRef100_A0A142G4G1, UniRef:UniRef50_N9RSP5, UniRef:UniRef90_N9Q6P3
contig_2	cds	190013	190513	-	OCPGFO_01245		Bmp domain-containing protein	RefSeq:WP_005071505.1, SO:0001217, UniParc:UPI00029E9397, UniRef:UniRef100_A0A009STC8, UniRef:UniRef50_D4XKB8, UniRef:UniRef90_D4XKB8
contig_2	cds	190501	190674	-	OCPGFO_01250		Bmp domain-containing protein	SO:0001217, UniParc:UPI00029E622B, UniRef:UniRef100_A0A009RX87, UniRef:UniRef50_D4XKB9, UniRef:UniRef90_D4XKB9
contig_2	cds	190903	191703	+	OCPGFO_01255	tnp	IS5 family ISAba37 transposase	IS:ISAba37, RefSeq:WP_076611838.1, SO:0001217, UniParc:UPI0009734D6B, UniRef:UniRef100_A0A222AA59, UniRef:UniRef50_A0A2V1GXD1, UniRef:UniRef90_A0A222AA59
contig_2	cds	191707	191853	-	OCPGFO_01260		Bmp domain-containing protein	RefSeq:WP_005071498.1, SO:0001217, UniParc:UPI0002CDA053, UniRef:UniRef100_A0A1S2FMM9, UniRef:UniRef50_D4XKB9, UniRef:UniRef90_D4XKB9
contig_2	cds	191850	192926	-	OCPGFO_01265		Xylose isomerase	RefSeq:WP_000738084.1, SO:0001217, UniParc:UPI0001D03418, UniRef:UniRef100_A0A2G1TFR7, UniRef:UniRef50_A0A0K1QWK3, UniRef:UniRef90_S3TE50
contig_2	cds	193019	194227	-	OCPGFO_01270	tnp	IS4-like element IS10A family transposase	BlastRules:WP_001206290, RefSeq:WP_001206290.1, SO:0001217, UniParc:UPI00000BB23F, UniRef:UniRef100_A0A0A0QX61, UniRef:UniRef50_Q53371, UniRef:UniRef90_A0A6C0VTA8
contig_2	ncRNA	194220	194288	+	OCPGFO_01275	RNA-OUT	RNA-OUT	RFAM:RF00240, SO:0000655
contig_2	cds	194304	194855	-	OCPGFO_01280		Isopenicillin N synthase family oxygenase	SO:0001217, UniRef:UniRef50_A0A8F7GIS8
contig_2	cds	194930	195277	-	OCPGFO_01285		hypothetical protein
contig_2	cds	195517	195834	+	OCPGFO_01290	tnp	IS3 family ISAba34 transposase ORF A	IS:ISAba34, SO:0001217, UniParc:UPI00028E1918, UniRef:UniRef100_A0A5P1I6D0, UniRef:UniRef50_A0A290TI73, UniRef:UniRef90_N8ZVZ6
contig_2	ncRNA-region	195792	195908	+			ALIL pseudoknot	RFAM:RF01497, SO:0005836
contig_2	cds	195834	196736	+	OCPGFO_01295	tnp	IS3 family ISAba34 transposase ORF B	IS:ISAba34, SO:0001217, UniParc:UPI00028CD945, UniRef:UniRef100_A0A2G1TFK4, UniRef:UniRef50_A0A854M0F2, UniRef:UniRef90_A0A3G2SWI2
contig_2	cds	196934	197989	+	OCPGFO_01300	ndmA	Methylxanthine N1-demethylase NdmA	RefSeq:WP_000991568.1, SO:0001217, UniParc:UPI0001BB9D0F, UniRef:UniRef100_A0A0J8THU9, UniRef:UniRef50_A0A0D5YNQ4, UniRef:UniRef90_A0A811GA74
contig_2	cds	198234	198698	+	OCPGFO_01305		IS5 family transposase	SO:0001217, UniRef:UniRef50_V2V545, UniRef:UniRef90_A0A009R4E6
contig_2	cds	198751	199059	+	OCPGFO_01310		DUF4134 domain-containing protein	RefSeq:WP_000753507.1, SO:0001217, UniParc:UPI00026E1F42, UniRef:UniRef100_A0A7S9DPS1, UniRef:UniRef50_N9AAX9, UniRef:UniRef90_N9AAX9
contig_2	cds	199172	199429	+	OCPGFO_01315		transposase	SO:0001217, UniRef:UniRef50_N9M0F9, UniRef:UniRef90_UPI00125E32D6
contig_2	cds	199426	199671	+	OCPGFO_01320		Transposase	SO:0001217, UniRef:UniRef50_C0VMQ2, UniRef:UniRef90_C0VMQ2
contig_2	cds	199887	200147	+	OCPGFO_01325		Metal/formaldehyde-sensitive transcriptional repressor	SO:0001217, UniRef:UniRef50_Q6FB54, UniRef:UniRef90_N8VLG0
contig_2	cds	200169	201281	+	OCPGFO_01330		S-(hydroxymethyl)glutathione dehydrogenase	RefSeq:WP_000842132.1, SO:0001217, UniParc:UPI00026E1F44, UniRef:UniRef100_A0A090C2K7, UniRef:UniRef90_A0A340WPW6
contig_2	cds	201466	202170	-	OCPGFO_01335	tnp	IS6 family IS1008 transposase	IS:IS1008, RefSeq:WP_001067790.1, SO:0001217, UniParc:UPI00000BF221, UniRef:UniRef100_Q8GQW6, UniRef:UniRef50_V2VH75, UniRef:UniRef90_V2VH75
contig_2	cds	202299	202739	-	OCPGFO_01340		DUF1394 domain-containing protein	RefSeq:WP_000644490.1, SO:0001217, UniParc:UPI00027893DF, UniRef:UniRef100_A0A090BAG4, UniRef:UniRef50_A0A090BAG4, UniRef:UniRef90_A0A090BAG4
contig_2	cds	202965	203216	+	OCPGFO_01345		Sporulation protein Cse60	RefSeq:WP_001046277.1, SO:0001217, UniParc:UPI00026E1F45, UniRef:UniRef100_A0A090B7S7, UniRef:UniRef50_A0A090B7S7, UniRef:UniRef90_A0A090B7S7
contig_2	cds	203599	205449	-	OCPGFO_01350		Uncharacterized domain associated with phage/plasmid primase	COG:COG4643, COG:X, RefSeq:WP_045544691.1, SO:0001217, UniParc:UPI00050D8CB5, UniRef:UniRef100_A0A223DR69, UniRef:UniRef50_A0A1E3M5P0, UniRef:UniRef90_A0A1E3M5P0
contig_2	cds	205602	206003	-	OCPGFO_01355		YxiJ-like protein	SO:0001217, UniRef:UniRef50_A0A090BG22, UniRef:UniRef90_A0A090BG22
contig_2	cds	206073	206567	-	OCPGFO_01360		Transmembrane protein	RefSeq:WP_001090439.1, SO:0001217, UniParc:UPI00026E1F49, UniRef:UniRef100_A0A0H4UVS3, UniRef:UniRef50_A0A0H4UVS3, UniRef:UniRef90_A0A0H4UVS3
contig_2	cds	206578	206799	-	OCPGFO_01365		MBOAT family protein	SO:0001217, UniParc:UPI0002B99DE4, UniRef:UniRef100_A0A0H4URF3, UniRef:UniRef50_A0A3S0LIT4, UniRef:UniRef90_A0A3S0LIT4
contig_2	cds	206911	207375	+	OCPGFO_01370		hypothetical protein	SO:0001217, UniRef:UniRef50_UPI001F549499, UniRef:UniRef90_UPI001F549499
contig_2	cds	207628	208455	+	OCPGFO_01375	trbN	TrbN	RefSeq:WP_000941930.1, SO:0001217, UniParc:UPI0001785D17, UniRef:UniRef100_A0A0N7FVX1, UniRef:UniRef50_A0A7L9E3X1, UniRef:UniRef90_A0A0N7FVX1
contig_2	cds	208436	208720	+	OCPGFO_01380		(pseudo) DUF1456 domain-containing protein	SO:0001217, UniRef:UniRef50_A0A090C2K5, UniRef:UniRef90_A0A090C2K5
contig_2	cds	208820	209023	+	OCPGFO_01385		Transposase	RefSeq:WP_000473709.1, SO:0001217, UniParc:UPI00027893DD, UniRef:UniRef100_A0A0H4UJC5, UniRef:UniRef50_A0A0H4UJC5, UniRef:UniRef90_A0A0H4UJC5
contig_2	cds	209064	209204	+	OCPGFO_01390		hypothetical protein
contig_2	cds	209429	209728	-	OCPGFO_01395		hypothetical protein
contig_2	cds	209716	210339	-	OCPGFO_01400		hypothetical protein	SO:0001217, UniRef:UniRef50_UPI000D65969D, UniRef:UniRef90_UPI001E297047
contig_2	cds	210655	210888	-	OCPGFO_01405		hypothetical protein
contig_2	cds	210945	211757	-	OCPGFO_01410		(pseudo) Phage tail protein	SO:0001217, UniRef:UniRef50_A0A090BE82, UniRef:UniRef90_A0A090BE82
contig_2	cds	211931	214207	+	OCPGFO_01415	rPB9	DNA-directed RNA polymerase, subunit M/Transcription elongation factor TFIIS	COG:COG1594, COG:K, EC:5.6.2.1, KEGG:K03168, SO:0001217, UniRef:UniRef50_A0A7L9E5R8, UniRef:UniRef90_A0A6B7HD47
contig_2	cds	214212	214595	+	OCPGFO_01420		DUF2157 domain-containing protein	RefSeq:WP_000355854.1, SO:0001217, UniParc:UPI00026E1F50, UniRef:UniRef100_A0A154DL80, UniRef:UniRef50_A0A154DL80, UniRef:UniRef90_A0A154DL80
contig_2	cds	214577	215047	-	OCPGFO_01425		hypothetical protein	SO:0001217, UniRef:UniRef50_A0A7H2ZKH0, UniRef:UniRef90_A0A7H2ZKH0
contig_2	cds	215257	216387	+	OCPGFO_01430		hypothetical protein	SO:0001217, UniRef:UniRef50_UPI000B542B56, UniRef:UniRef90_UPI000B542B56
contig_2	cds	216357	217043	+	OCPGFO_01435		TnsE-C domain-containing protein	SO:0001217, UniParc:UPI0009A6A908, UniRef:UniRef100_A0A4Q0H3L0, UniRef:UniRef50_A0A6B2I9S9, UniRef:UniRef90_A0A4Q0H3L0
contig_2	cds	217470	218228	+	OCPGFO_01440	aph(3'')-Ib	aminoglycoside O-phosphotransferase APH(3'')-Ib	COG:COG3231, COG:J, EC:2.7.1.87, KEGG:K10673, NCBIProtein:WP_001082319.1, RefSeq:WP_001145207.1, SO:0001217, UniParc:UPI00005F2FF5, UniRef:UniRef100_R9R0N9, UniRef:UniRef50_Q8GJ11, UniRef:UniRef90_R9R0N9
contig_2	cds	218228	219064	+	OCPGFO_01445	aph(6)-Id	aminoglycoside O-phosphotransferase APH(6)-Id	COG:COG3570, COG:V, NCBIProtein:WP_000480968.1, RefSeq:WP_000480968.1, SO:0001217, UniParc:UPI0000061CB7, UniRef:UniRef100_Q7ATJ6, UniRef:UniRef50_A0A250MFS9, UniRef:UniRef90_C5IWK8
contig_2	cds	219184	219408	+	OCPGFO_01450	ycgL	YcgL domain-containing protein	RefSeq:WP_000743213.1, SO:0001217, UniParc:UPI000018F997, UniRef:UniRef100_A0A6G6AKD7, UniRef:UniRef50_A0A2W6Q4S6, UniRef:UniRef90_A0A6G6AKD7
contig_2	cds	219619	221112	+	OCPGFO_01455		IS91-like element ISVsa3 family transposase	BlastRules:WP_061586541, RefSeq:WP_001120888.1, SO:0001217, UniParc:UPI00000B160E, UniRef:UniRef100_C4NUT8, UniRef:UniRef50_C4NUT8, UniRef:UniRef90_C4NUT8
contig_2	cds	221143	221679	+	OCPGFO_01460		hypothetical protein
contig_2	cds	221699	222490	-	OCPGFO_01465	sul2	sulfonamide-resistant dihydropteroate synthase Sul2	NCBIProtein:WP_001043260.1, SO:0001217, UniRef:UniRef50_A0A127STD0, UniRef:UniRef90_A0A0C5BMU0
contig_2	cds	222797	223108	+	OCPGFO_01470		DUF5076 domain-containing protein	RefSeq:WP_000338945.1, SO:0001217, UniParc:UPI00003DE0F9, UniRef:UniRef100_C4NUU9, UniRef:UniRef50_G2I992, UniRef:UniRef90_G2I992
contig_2	cds	223282	224067	+	OCPGFO_01475	parA	ParA-like ATPase involved in chromosome/plasmid partitioning or cellulose biosynthesis protein BcsQ	COG:COG1192, COG:DN, KEGG:K03496, RefSeq:WP_045544682.1, SO:0001217, UniParc:UPI00050D35D2, UniRef:UniRef100_A0A090B7Q5, UniRef:UniRef50_G2I993, UniRef:UniRef90_G2I993
contig_2	cds	224071	225252	+	OCPGFO_01480	spo0J	Chromosome segregation protein Spo0J, contains ParB-like nuclease domain	COG:COG1475, COG:D, RefSeq:WP_001207227.1, SO:0001217, UniParc:UPI00006DD47D, UniRef:UniRef100_C4NUV1, UniRef:UniRef50_D3VLR8, UniRef:UniRef90_C4NUV1
contig_2	cds	225301	225573	+	OCPGFO_01485		DNA-binding protein	COG:COG4519, COG:S, RefSeq:WP_000703827.1, SO:0001217, UniParc:UPI00006DD47E, UniRef:UniRef100_G0XBP8, UniRef:UniRef50_D3VLR9, UniRef:UniRef90_D3VLR9
contig_2	cds	225626	226261	-	OCPGFO_01490		DNA methylase protein	RefSeq:WP_000074431.1, SO:0001217, UniParc:UPI0000F54BA9, UniRef:UniRef100_C4NUV3, UniRef:UniRef90_D3VLS0
contig_2	cds	226815	227192	+	OCPGFO_01495		NifU-N domain-containing protein	RefSeq:WP_001125905.1, SO:0001217, UniParc:UPI00006DD4BB, UniRef:UniRef100_G0XAB0, UniRef:UniRef50_D3VLS2, UniRef:UniRef90_G0XAB0
contig_2	cds	227440	227748	+	OCPGFO_01500		(pseudo) thymidylate kinase	SO:0001217, UniRef:UniRef50_UPI000D10F4A7, UniRef:UniRef90_UPI000D10F4A7
contig_2	cds	227730	228113	+	OCPGFO_01505		Thymidylate kinase	SO:0001217, UniParc:UPI00024DECD6, UniRef:UniRef100_C4NUV6, UniRef:UniRef50_T0P5J8, UniRef:UniRef90_T0P5J8
contig_2	cds	228106	228612	+	OCPGFO_01510		DnaJ-class molecular chaperone	RefSeq:WP_000566600.1, SO:0001217, UniParc:UPI00006DD4BE, UniRef:UniRef100_G0XAB3, UniRef:UniRef50_W1JAR5, UniRef:UniRef90_W1JAR5
contig_2	cds	228597	228929	+	OCPGFO_01515		Transcriptional regulator	RefSeq:WP_000348669.1, SO:0001217, UniParc:UPI00006DD4BF, UniRef:UniRef100_G0XAB4, UniRef:UniRef50_A0A0E3DRM0, UniRef:UniRef90_G0XAB4
contig_2	cds	228938	229438	+	OCPGFO_01520		Recombinase	RefSeq:WP_000647189.1, SO:0001217, UniParc:UPI00006DD4C0, UniRef:UniRef100_G0XAB5, UniRef:UniRef50_C4NUV9, UniRef:UniRef90_C4NUV9
contig_2	cds	229542	230456	+	OCPGFO_01525		Site-specific DNA methylase	SO:0001217, UniRef:UniRef50_A0A3Q9W1P3, UniRef:UniRef90_A0A090BAC3
contig_2	cds	230438	230674	+	OCPGFO_01530		hypothetical protein
contig_2	cds	230862	231566	+	OCPGFO_01535	tnp	IS6 family IS15DIV transposase	COG:COG3316, COG:X, IS:IS15DIV, RefSeq:WP_001067855.1, SO:0001217, UniParc:UPI0000003DD8, UniRef:UniRef100_A0A6H1PZP7, UniRef:UniRef50_A0A0J3XVZ3, UniRef:UniRef90_A0A0J3XVZ3
contig_2	cds	231457	232416	-	OCPGFO_01540	xerD	integron integrase	COG:COG4974, COG:L, SO:0001217, UniParc:UPI0000674A45, UniRef:UniRef100_A0A3G4RLK4, UniRef:UniRef50_A0A257FG49, UniRef:UniRef90_A0A2P9E760
contig_2	ncRNA-region	232506	232572	+			putative aminoglycoside riboswitch / attI site	RFAM:RF02912, SO:0000035
contig_2	cds	232589	233041	+	OCPGFO_01545	arr-2	NAD(+)--rifampin ADP-ribosyltransferase Arr-2	NCBIProtein:WP_000237816.1, RefSeq:WP_000237816.1, SO:0001217, UniParc:UPI00000B89C7, UniRef:UniRef100_A0A8F3EUD1, UniRef:UniRef50_A0A5P1MSY4, UniRef:UniRef90_A0A5P1MSY4
contig_2	sorf	233234	233263	+	OCPGFO_01550	cmlA1	CmlA1 leader peptide	SO:0001217, UniParc:UPI00000B722B, UniRef:UniRef100_A0A0K2B799
contig_2	cds	233362	234621	+	OCPGFO_01555	cmlA5	chloramphenicol efflux MFS transporter CmlA5	COG:COG2814, COG:G, GO:0005886, GO:0042910, GO:0046677, GO:1990961, NCBIProtein:WP_012300772.1, RefSeq:WP_012300772.1, SO:0001217, UniParc:UPI00000B5E4F, UniRef:UniRef100_A0A0V9LFE6, UniRef:UniRef50_P32482, UniRef:UniRef90_P32482
contig_2	cds	234813	235160	+	OCPGFO_01560	qacEdelta1	quaternary ammonium compound efflux SMR transporter QacE delta 1	GO:0005886, GO:0022857, GO:0042221, NCBIProtein:WP_000679427.1, RefSeq:WP_000679427.1, SO:0001217, UniParc:UPI0000000BEC, UniRef:UniRef100_P0AA22, UniRef:UniRef50_P0AA22, UniRef:UniRef90_P0AA22
contig_2	cds	235154	235693	+	OCPGFO_01565	sul1	sulfonamide-resistant dihydropteroate synthase Sul1	NCBIProtein:WP_063855066.1, SO:0001217, UniRef:UniRef50_A0A7U3R5S2, UniRef:UniRef90_A0A3G8EVB2
contig_2	cds	235690	235992	+	OCPGFO_01570	sul1	sulfonamide-resistant dihydropteroate synthase Sul1	COG:COG0294, COG:H, EC:2.5.1.15, GO:0004156, GO:0046654, GO:0046656, GO:0046872, KEGG:K18974, SO:0001217, UniParc:UPI000A687624, UniRef:UniRef100_A0A6G9HIB1, UniRef:UniRef50_P0C002, UniRef:UniRef90_P0C002
contig_2	cds	236397	236918	+	OCPGFO_01575		Zn-Tnp-IS91 domain-containing protein	SO:0001217, UniRef:UniRef50_A0A7I6VB08
contig_2	cds	236915	237937	+	OCPGFO_01580		IS91 family transposase	SO:0001217, UniParc:UPI000B2CA01F, UniRef:UniRef100_A0A7U3R5R3, UniRef:UniRef50_A0A084IG99, UniRef:UniRef90_A0A7U3R5R3
contig_2	cds	238262	239188	+	OCPGFO_01585	blaPER-7	extended-spectrum class A beta-lactamase PER-7	EC:3.5.2.6, GO:0008800, GO:0030655, GO:0046677, NCBIProtein:WP_032495440.1, RefSeq:WP_032495440.1, SO:0001217, UniParc:UPI00021437F5, UniRef:UniRef100_F8T7L4, UniRef:UniRef50_P37321, UniRef:UniRef90_P37321
contig_2	cds	239375	239836	+	OCPGFO_01590	gstA	Glutathione S-transferase	COG:COG0625, COG:O, SO:0001217, UniRef:UniRef50_A0A0P7WG88, UniRef:UniRef90_A2RP82
contig_2	cds	239875	240879	-	OCPGFO_01595		Putative ABC transporter ATP-binding protein	SO:0001217, UniParc:UPI0007394270, UniRef:UniRef100_A0A0U3FK02, UniRef:UniRef50_A0A238KCE7, UniRef:UniRef90_A0A077L7L4
