# Supplementary material for: Co-Existence of blaNDM-1, blaOXA-23, blaOXA-64, blaPER-7 and blaADC-57 in a Clinical Isolate of Acinetobacter baumannii from Alexandria, Egypt
Source: Int J Mol Sci. 2023 Aug 7;24(15):12515. doi: 10.3390/ijms241512515 (PMC10419532; doi:10.3390/ijms241512515)
Supplement: Supplementary file 1 [file ijms-24-12515-s001.zip › Table S3. Genes coded by the 70.4 Kb Plasmid pAbAle25.2 (contig_3).xlsx]

## Sheet: contig_3
#Annotated with Bakta (v1.7.0): https://github.com/oschwengers/bakta
#Database (v5.0): https://doi.org/10.5281/zenodo.4247252
#Sequence Id	Type	Start	Stop	Strand	Locus Tag	Gene	Product	DbXrefs
contig_3	cds	384	779	+	KBHGLK_00005		DUF4065 domain-containing protein	RefSeq:WP_000236437.1, SO:0001217, UniParc:UPI0001FFC5F1, UniRef:UniRef100_U5QF32, UniRef:UniRef50_U5QF32, UniRef:UniRef90_U5QF32
contig_3	cds	845	1348	+	KBHGLK_00010		hypothetical protein	RefSeq:WP_001053125.1, SO:0001217, UniParc:UPI0002831EA1, UniRef:UniRef100_UPI0002831EA1, UniRef:UniRef50_UPI001C791739, UniRef:UniRef90_UPI001C791739
contig_3	cds	1473	1679	-	KBHGLK_00015		hypothetical protein	RefSeq:WP_001027832.1, SO:0001217, UniParc:UPI0002831EA0, UniRef:UniRef100_A0A7S9DQU9, UniRef:UniRef50_A0A7S9DQU9, UniRef:UniRef90_A0A7S9DQU9
contig_3	cds	1751	2047	+	KBHGLK_00020		hypothetical protein	RefSeq:WP_000253575.1, SO:0001217, UniParc:UPI0002833CB1, UniRef:UniRef100_UPI0002833CB1, UniRef:UniRef50_UPI0002833CB1, UniRef:UniRef90_UPI0002833CB1
contig_3	cds	3098	3412	+	KBHGLK_00025		Imm40 domain-containing protein	RefSeq:WP_000708714.1, SO:0001217, UniParc:UPI0001F8AFFC, UniRef:UniRef100_U5QBL5, UniRef:UniRef50_X2FIU6, UniRef:UniRef90_X2FIU6
contig_3	cds	3448	3945	+	KBHGLK_00030		J domain-containing protein	RefSeq:WP_000758689.1, SO:0001217, UniParc:UPI0001E2B540, UniRef:UniRef100_A0A0B3YWX8, UniRef:UniRef50_X2FG78, UniRef:UniRef90_X2FG78
contig_3	cds	4088	4372	+	KBHGLK_00035		ATP-binding protein	RefSeq:WP_000270931.1, SO:0001217, UniParc:UPI00021B7BE4, UniRef:UniRef100_A0A0B4A059, UniRef:UniRef50_A0A0B4A059, UniRef:UniRef90_A0A0B4A059
contig_3	cds	4515	4847	+	KBHGLK_00040		BPH-1 domain-containing protein	RefSeq:WP_000597531.1, SO:0001217, UniParc:UPI0001F8AFFF, UniRef:UniRef100_A0A076G3G9, UniRef:UniRef50_X2FEK5, UniRef:UniRef90_X2FEK5
contig_3	cds	4863	5057	+	KBHGLK_00045		PF08873 domain protein	RefSeq:WP_000560244.1, SO:0001217, UniParc:UPI0001E2B65B, UniRef:UniRef100_A0A0J1A1V0, UniRef:UniRef50_A0A0J1A1V0, UniRef:UniRef90_A0A0J1A1V0
contig_3	cds	5243	5413	-	KBHGLK_00050		(pseudo) ABC transporter ATP-binding protein	SO:0001217, UniRef:UniRef50_A0A8I0FB95, UniRef:UniRef50_UPI001D1881C8, UniRef:UniRef90_UPI001C059304, UniRef:UniRef90_UPI001D1881C8
contig_3	cds	5987	6415	+	KBHGLK_00055		RHH-1 domain-containing protein	SO:0001217, UniRef:UniRef50_X2FAQ7, UniRef:UniRef90_UPI0021C27AC9
contig_3	cds	6460	8619	+	KBHGLK_00060	traD	TraD	RefSeq:WP_000644960.1, SO:0001217, UniParc:UPI00017305E9, UniRef:UniRef100_U5QBJ7, UniRef:UniRef50_U5QBJ7, UniRef:UniRef90_U5QBJ7
contig_3	cds	8631	10571	+	KBHGLK_00065		relaxase domain-containing protein	SO:0001217, UniRef:UniRef50_A0A7U3Y3K3, UniRef:UniRef90_UPI001D170000
contig_3	cds	10640	11905	+	KBHGLK_00070	trwC	TrwC protein	SO:0001217, UniRef:UniRef50_A0A7U3Y3R8, UniRef:UniRef90_A0A7U3Y3R8
contig_3	cds	11996	12421	+	KBHGLK_00075	copG	CopG family transcriptional regulator	RefSeq:WP_000261891.1, SO:0001217, UniParc:UPI00017305EC, UniRef:UniRef100_U5QBJ8, UniRef:UniRef50_U5QBJ8, UniRef:UniRef90_U5QBJ8
contig_3	cds	12474	12800	-	KBHGLK_00080		Phage protein	RefSeq:WP_001132522.1, SO:0001217, UniParc:UPI00017305ED, UniRef:UniRef100_U5QEX1, UniRef:UniRef50_U5QEX1, UniRef:UniRef90_U5QEX1
contig_3	cds	12838	13404	-	KBHGLK_00085		DUF4149 domain-containing protein	RefSeq:WP_001093170.1, SO:0001217, UniParc:UPI00017305EE, UniRef:UniRef100_A0A0J1D990, UniRef:UniRef50_A0A0J1D990, UniRef:UniRef90_A0A0J1D990
contig_3	cds	13437	13610	-	KBHGLK_00090		Na(+)-translocating NADH-quinone reductase subunit E	RefSeq:WP_000550620.1, SO:0001217, UniParc:UPI0001E2B40F, UniRef:UniRef100_A0A0D5YNX8, UniRef:UniRef50_A0A410J6G8, UniRef:UniRef90_A0A410J6G8
contig_3	cds	13938	14390	-	KBHGLK_00095		O-antigen ligase family protein	RefSeq:WP_000776261.1, SO:0001217, UniParc:UPI00017305EF, UniRef:UniRef100_U5QBN9, UniRef:UniRef50_A0A1E2YL96, UniRef:UniRef90_A0A1E2YL96
contig_3	cds	14359	14607	-	KBHGLK_00100		hypothetical protein
contig_3	cds	14905	15915	+	KBHGLK_00105	tnp	IS30-like element ISAba125 family transposase	BlastRules:WP_001988464, SO:0001217, UniParc:UPI000172FCB0, UniRef:UniRef100_A0A1Y1CSY0, UniRef:UniRef50_N8Y7R0, UniRef:UniRef90_V2U9R3
contig_3	cds	16016	16198	+	KBHGLK_00110		(pseudo) Aminoglycoside 3'-phosphotransferase	SO:0001217, UniRef:UniRef50_A0A380ZVU5, UniRef:UniRef90_A0A380ZVU5
contig_3	cds	16326	16793	+	KBHGLK_00115	aph(3')-VIa	aminoglycoside O-phosphotransferase APH(3')-VIa	NCBIProtein:WP_000422636.1, SO:0001217, UniRef:UniRef50_UPI0006A03C4C, UniRef:UniRef90_UPI0006A03C4C
contig_3	cds	16888	17898	+	KBHGLK_00120	tnp	IS30-like element ISAba125 family transposase	BlastRules:WP_001988464, SO:0001217, UniParc:UPI000172FCB0, UniRef:UniRef100_A0A1Y1CSY0, UniRef:UniRef50_N8Y7R0, UniRef:UniRef90_V2U9R3
contig_3	cds	17947	18171	-	KBHGLK_00125		Group-specific protein	RefSeq:WP_001058203.1, SO:0001217, UniParc:UPI0001E2B2B4, UniRef:UniRef100_A0A0B3ZTN8, UniRef:UniRef50_A0A0B3ZTN8, UniRef:UniRef90_A0A0B3ZTN8
contig_3	cds	18175	18834	-	KBHGLK_00130		DUF3087 domain-containing protein	RefSeq:WP_000581089.1, SO:0001217, UniParc:UPI00026E1C5B, UniRef:UniRef100_U5QF04, UniRef:UniRef50_X2F9N4, UniRef:UniRef90_U5QF04
contig_3	cds	19091	19552	+	KBHGLK_00135		Resolvase, N-terminal domain	SO:0001217, UniRef:UniRef50_A0A3M2TTN1, UniRef:UniRef90_A0A7U4DF45
contig_3	cds	19972	20199	-	KBHGLK_00140		(pseudo) hypothetical protein	RefSeq:WP_261944391.1, SO:0001217, UniParc:UPI000A55CB68, UniRef:UniRef100_UPI000A55CB68, UniRef:UniRef50_UPI0021C3823F, UniRef:UniRef90_UPI0021C3823F
contig_3	cds	20225	20560	-	KBHGLK_00145		hypothetical protein	RefSeq:WP_001074611.1, SO:0001217, UniParc:UPI0001F8B01A, UniRef:UniRef100_A0A7U3Y3N2, UniRef:UniRef50_A0A0M3FN48, UniRef:UniRef90_A0A0M3FN48
contig_3	cds	20791	21318	+	KBHGLK_00150		lytic transglycosylase domain-containing protein	SO:0001217, UniRef:UniRef50_UPI00192C1A67, UniRef:UniRef90_UPI000E092E9D
contig_3	cds	21522	21668	+	KBHGLK_00155		(pseudo) Secreted protein	SO:0001217, UniRef:UniRef50_A0A076G4U5, UniRef:UniRef90_A0A076G4U5
contig_3	cds	21719	22072	+	KBHGLK_00160	virB2	Type IV secretion system protein VirB2	RefSeq:WP_000424621.1, SO:0001217, UniParc:UPI00017305F5, UniRef:UniRef100_U5QBP8, UniRef:UniRef50_A0A3S9AYM1, UniRef:UniRef90_A0A3S9AYM1
contig_3	cds	22094	22387	+	KBHGLK_00165	traL	type IV conjugative transfer system protein TraL	KEGG:K12068, RefSeq:WP_000094493.1, SO:0001217, UniParc:UPI00017305F6, UniRef:UniRef100_A0A0D5YMU8, UniRef:UniRef50_A0A0D5YMU8, UniRef:UniRef90_A0A0D5YMU8
contig_3	cds	22392	22970	+	KBHGLK_00170	traE	Conjugal transfer protein TraE	KEGG:K12067, RefSeq:WP_000376692.1, SO:0001217, UniParc:UPI00017305F7, UniRef:UniRef100_U5QBD8, UniRef:UniRef50_A0A076G3N3, UniRef:UniRef90_A0A076G3N3
contig_3	cds	22951	23673	+	KBHGLK_00175	traK	Conjugal transfer protein TraK	RefSeq:WP_000776095.1, SO:0001217, UniParc:UPI00017305F8, UniRef:UniRef100_U5QEZ8, UniRef:UniRef50_N9FDJ3, UniRef:UniRef90_U5QEZ8
contig_3	cds	23683	23946	+	KBHGLK_00180		ABC transporter permease	RefSeq:WP_228156665.1, SO:0001217, UniParc:UPI001D178E65, UniRef:UniRef100_UPI001D178E65, UniRef:UniRef50_UPI0021C4015C, UniRef:UniRef90_UPI0021C4015C
contig_3	cds	24006	24998	+	KBHGLK_00185		TraB/VirB10 family protein	KEGG:K12065, SO:0001217, UniRef:UniRef50_UPI0021C3E840, UniRef:UniRef90_UPI0021C3E840
contig_3	cds	25000	25722	+	KBHGLK_00190		Thiol:disulfide interchange protein	EC:5.3.4.1, KEGG:K03981, RefSeq:WP_000714143.1, SO:0001217, UniParc:UPI0001E2B118, UniRef:UniRef100_U5QBL7, UniRef:UniRef50_A0A0C4XXK4, UniRef:UniRef90_U5QBL7
contig_3	cds	25765	26025	+	KBHGLK_00195		Lipoprotein	RefSeq:WP_000876194.1, SO:0001217, UniParc:UPI0001E2B117, UniRef:UniRef100_A0A0D5YMV4, UniRef:UniRef50_A0A0D5YMV4, UniRef:UniRef90_A0A0D5YMV4
contig_3	cds	26026	26670	+	KBHGLK_00200	traV	type IV conjugative transfer system lipoprotein TraV	RefSeq:WP_000823132.1, SO:0001217, UniParc:UPI00017305FB, UniRef:UniRef100_U5QES9, UniRef:UniRef50_D0SGY5, UniRef:UniRef90_U5QES9
contig_3	cds	26680	29406	+	KBHGLK_00205	traC	type IV secretion system protein TraC	RefSeq:WP_000147410.1, SO:0001217, UniParc:UPI00017305FC, UniRef:UniRef100_U5QEP9, UniRef:UniRef50_A0A8E5EPV3, UniRef:UniRef90_A0A8E5EPV3
contig_3	cds	29403	29798	+	KBHGLK_00210	trbI	Type-F conjugative transfer system protein TrbI	RefSeq:WP_000778182.1, SO:0001217, UniParc:UPI0001E2B116, UniRef:UniRef100_A0A076G4W1, UniRef:UniRef50_A0A7U3Y3P4, UniRef:UniRef90_A0A7U3Y3P4
contig_3	cds	29846	30346	+	KBHGLK_00215	lepB	signal peptidase I	RefSeq:WP_001058570.1, SO:0001217, UniParc:UPI0001E2B115, UniRef:UniRef100_A0A076G3J8, UniRef:UniRef50_A0A410J6I7, UniRef:UniRef90_A0A410J6I7
contig_3	cds	30529	30969	+	KBHGLK_00220	traW	type-F conjugative transfer system protein TraW	KEGG:K12061, SO:0001217, UniRef:UniRef50_UPI001D186765, UniRef:UniRef90_UPI001145284B
contig_3	cds	30966	32009	+	KBHGLK_00225	traU	Conjugal transfer pilus assembly protein TraU	RefSeq:WP_000713230.1, SO:0001217, UniParc:UPI0001730317, UniRef:UniRef100_U5QBL2, UniRef:UniRef50_N9FDL5, UniRef:UniRef90_U5QBL2
contig_3	cds	32024	32713	+	KBHGLK_00230	trbC	type-F conjugative transfer system pilin assembly protein TrbC	SO:0001217, UniRef:UniRef50_U5QES3, UniRef:UniRef90_U5QES3
contig_3	cds	32727	33101	+	KBHGLK_00235		hypothetical protein	SO:0001217, UniRef:UniRef50_UPI001D19865A, UniRef:UniRef90_UPI001D19865A
contig_3	cds	33311	33619	+	KBHGLK_00240		hypothetical protein
contig_3	cds	33574	34782	+	KBHGLK_00245	traN	conjugal transfer protein TraN	KEGG:K12058, SO:0001217, UniRef:UniRef50_UPI001D1886B8, UniRef:UniRef90_UPI00165F4DED
contig_3	cds	34775	34951	+	KBHGLK_00250		hypothetical protein
contig_3	cds	35049	35585	+	KBHGLK_00255	traF	conjugal transfer protein TraF	KEGG:K12057, SO:0001217, UniRef:UniRef50_UPI001EEAD6DB, UniRef:UniRef90_UPI001EEAD6DB
contig_3	cds	35662	35952	+	KBHGLK_00260		(pseudo) Exported protein	SO:0001217, UniRef:UniRef50_A0A076G9N6, UniRef:UniRef90_A0A076G9N6
contig_3	cds	35986	37413	+	KBHGLK_00265	traH	Conjugal transfer protein TraH	RefSeq:WP_000692620.1, SO:0001217, UniParc:UPI0001E2B8FD, UniRef:UniRef100_X2FIS0, UniRef:UniRef50_N9DXL3, UniRef:UniRef90_X2FIS0
contig_3	cds	37429	40449	+	KBHGLK_00270	traG	Conjugal transfer protein TraG	SO:0001217, UniRef:UniRef50_U5QBF1, UniRef:UniRef90_U5QBF1
contig_3	cds	40415	40717	+	KBHGLK_00275		(pseudo) SLT domain-containing protein	SO:0001217, UniRef:UniRef50_N9F6M0, UniRef:UniRef90_A0A076G4X9
contig_3	cds	40840	41019	+	KBHGLK_00280		SLT domain-containing protein	RefSeq:WP_223855494.1, SO:0001217, UniParc:UPI00044E1F48, UniRef:UniRef100_UPI001D178F7E, UniRef:UniRef50_N9F6M0, UniRef:UniRef90_A0A076G4X9
contig_3	cds	41050	42042	-	KBHGLK_00285		Peptidase-M48 domain-containing protein	RefSeq:WP_001132594.1, SO:0001217, UniParc:UPI0001730320, UniRef:UniRef100_U5QEZ2, UniRef:UniRef50_U5QEZ2, UniRef:UniRef90_U5QEZ2
contig_3	cds	42207	42614	+	KBHGLK_00290		impB/mucB/samB family	SO:0001217, UniRef:UniRef50_A0A3R9AGI7, UniRef:UniRef90_UPI00165EF478
contig_3	cds	42620	43441	+	KBHGLK_00295		DUF4113 domain-containing protein	SO:0001217, UniRef:UniRef50_UPI001D178459, UniRef:UniRef90_UPI001CB7F818
contig_3	cds	43695	44810	+	KBHGLK_00300		Peptidase-M48 domain-containing protein	SO:0001217, UniParc:UPI00026E1C59, UniRef:UniRef100_U5QER2, UniRef:UniRef50_X2FG90, UniRef:UniRef90_X2FG90
contig_3	cds	45055	45306	-	KBHGLK_00305		Transmembrane protein	RefSeq:WP_000572025.1, SO:0001217, UniParc:UPI0001E2B465, UniRef:UniRef100_A0A1U9X4Y6, UniRef:UniRef50_A0A0D5YNA0, UniRef:UniRef90_A0A0D5YNA0
contig_3	cds	45463	45606	-	KBHGLK_00310		hypothetical protein
contig_3	cds	46090	47265	+	KBHGLK_00315		Plasmid replicase	RefSeq:WP_002031424.1, SO:0001217, UniParc:UPI000277C004, UniRef:UniRef100_U5QB99, UniRef:UniRef50_U5QB99, UniRef:UniRef90_U5QB99
contig_3	cds	47336	47575	+	KBHGLK_00320		hypothetical protein	SO:0001217, UniParc:UPI0001E2B9C0, UniRef:UniRef100_A0A076G3M8, UniRef:UniRef50_A0A3Q8XM66, UniRef:UniRef90_A0A3Q8XM66
contig_3	cds	47562	48014	+	KBHGLK_00325		zeta toxin family protein	SO:0001217, UniRef:UniRef50_UPI001CDB3147, UniRef:UniRef90_UPI001CDB3147
contig_3	cds	48145	48642	+	KBHGLK_00330		DUF4099 domain-containing protein	RefSeq:WP_000433405.1, SO:0001217, UniParc:UPI00017305AA, UniRef:UniRef100_A0A7U3Y3L7, UniRef:UniRef50_A0A7U3Y3L7, UniRef:UniRef90_A0A7U3Y3L7
contig_3	cds	48658	49398	+	KBHGLK_00335		DUF1173 domain-containing protein	SO:0001217, UniRef:UniRef50_UPI000B6676E4, UniRef:UniRef90_UPI00044E4B89
contig_3	cds	49395	49922	+	KBHGLK_00340		(pseudo) DUF1173 domain-containing protein	SO:0001217, UniRef:UniRef50_UPI000B6676E4, UniRef:UniRef90_UPI000B6676E4
contig_3	cds	49950	50411	+	KBHGLK_00345		TPR-REGION domain-containing protein	SO:0001217, UniRef:UniRef50_A0A0C4Y2J4, UniRef:UniRef90_A0A076G2Y6
contig_3	cds	50456	50836	+	KBHGLK_00350		CarD-TRCF domain-containing protein	RefSeq:WP_000227378.1, SO:0001217, UniParc:UPI000283219D, UniRef:UniRef100_U5QBK5, UniRef:UniRef50_X2FIS4, UniRef:UniRef90_X2FIS4
contig_3	cds	50989	51363	+	KBHGLK_00355		FTH domain-containing protein	RefSeq:WP_000230431.1, SO:0001217, UniParc:UPI00017305AE, UniRef:UniRef100_U5QEV9, UniRef:UniRef50_U5QEV9, UniRef:UniRef90_U5QEV9
contig_3	cds	51535	52131	+	KBHGLK_00360	ycxB	YcxB domain-containing protein	RefSeq:WP_000095825.1, SO:0001217, UniParc:UPI00017305AF, UniRef:UniRef100_U5QET5, UniRef:UniRef50_X2FEI6, UniRef:UniRef90_X2FEI6
contig_3	cds	52137	52328	+	KBHGLK_00365		Aminopeptidase N	RefSeq:WP_000182323.1, SO:0001217, UniParc:UPI0001E2AEEE, UniRef:UniRef100_A0A076G3S2, UniRef:UniRef50_A0A8B4N1Y0, UniRef:UniRef90_A0A8B4N1Y0
contig_3	cds	52351	52491	+	KBHGLK_00370		Membrane or secreted protein	RefSeq:WP_000691026.1, SO:0001217, UniParc:UPI0001E2AEEF, UniRef:UniRef100_A0A0D5YP24, UniRef:UniRef50_A0A0D5YP24, UniRef:UniRef90_A0A0D5YP24
contig_3	cds	52549	52764	+	KBHGLK_00375		ClpX-type ZB domain-containing protein	RefSeq:WP_001012847.1, SO:0001217, UniParc:UPI0001E2AEF0, UniRef:UniRef100_A0A0B3YTZ5, UniRef:UniRef50_A0A1S2G0D9, UniRef:UniRef90_A0A1S2G0D9
contig_3	cds	52769	53245	+	KBHGLK_00380		Nuclease	RefSeq:WP_000861205.1, SO:0001217, UniParc:UPI00017305B0, UniRef:UniRef100_U5QBJ4, UniRef:UniRef50_A0A2U9A2L3, UniRef:UniRef90_U5QBJ4
contig_3	cds	53311	53637	+	KBHGLK_00385		H-NS histone-like protein	RefSeq:WP_000078385.1, SO:0001217, UniParc:UPI00017305B1, UniRef:UniRef100_U5QF36, UniRef:UniRef50_V2UP55, UniRef:UniRef90_U5QF36
contig_3	cds	53650	53838	+	KBHGLK_00390		DUF512 domain-containing protein	RefSeq:WP_000427815.1, SO:0001217, UniParc:UPI0001E2B965, UniRef:UniRef100_A0A0B3ZPK3, UniRef:UniRef50_A0A0B3ZPK3, UniRef:UniRef90_A0A0B3ZPK3
contig_3	cds	53905	54201	+	KBHGLK_00395		ABC transporter permease	SO:0001217, UniParc:UPI0001E2B35D, UniRef:UniRef100_A0A0B4BQL8, UniRef:UniRef50_X2FG61, UniRef:UniRef90_X2FG61
contig_3	cds	54198	54530	+	KBHGLK_00400		Pullulanase	RefSeq:WP_000565581.1, SO:0001217, UniParc:UPI0001E2B35E, UniRef:UniRef100_U5QBG6, UniRef:UniRef50_U5QBG6, UniRef:UniRef90_U5QBG6
contig_3	cds	54544	54948	+	KBHGLK_00405		DUF4070 domain-containing protein	RefSeq:WP_001070890.1, SO:0001217, UniParc:UPI00017305B2, UniRef:UniRef100_U5QBF5, UniRef:UniRef50_U5QBF5, UniRef:UniRef90_U5QBF5
contig_3	cds	55067	55555	+	KBHGLK_00410		DUF2786 domain-containing protein	RefSeq:WP_012390417.1, SO:0001217, UniParc:UPI00017305B3, UniRef:UniRef100_A0A7U3Y3I2, UniRef:UniRef50_A0A7U3Y3I2, UniRef:UniRef90_A0A7U3Y3I2
contig_3	cds	55519	55755	+	KBHGLK_00415		(pseudo) hypothetical protein	SO:0001217, UniRef:UniRef50_UPI0021C31FE4, UniRef:UniRef90_UPI00044FEE41
contig_3	cds	55760	55996	+	KBHGLK_00420		Phage protein	RefSeq:WP_001057663.1, SO:0001217, UniParc:UPI0001E2B360, UniRef:UniRef100_A0A0B4AKL9, UniRef:UniRef50_A0A0B4AKL9, UniRef:UniRef90_A0A0B4AKL9
contig_3	cds	56002	56208	-	KBHGLK_00425		CBFD-NFYB-HMF domain-containing protein	RefSeq:WP_000535990.1, SO:0001217, UniParc:UPI0001E2B361, UniRef:UniRef100_A0A059ZTE6, UniRef:UniRef50_A0A059ZTE6, UniRef:UniRef90_A0A059ZTE6
contig_3	cds	56735	57232	+	KBHGLK_00430		hypothetical protein	RefSeq:WP_001067227.1, SO:0001217, UniParc:UPI00017305B4, UniRef:UniRef100_U5QF20, UniRef:UniRef50_X2F9L0, UniRef:UniRef90_X2F9L0
contig_3	cds	57260	57670	+	KBHGLK_00435		AbiJ-NTD5 domain-containing protein	RefSeq:WP_001998891.1, SO:0001217, UniParc:UPI00017305B5, UniRef:UniRef100_A0A0B4ARS8, UniRef:UniRef50_A0A0J1A2Y6, UniRef:UniRef90_A0A0J1A2Y6
contig_3	cds	57645	58034	+	KBHGLK_00440		N6-Mtase domain-containing protein	RefSeq:WP_002016330.1, SO:0001217, UniParc:UPI00026E1B30, UniRef:UniRef100_UPI00207B1B5F, UniRef:UniRef50_A0A7S8WHQ1, UniRef:UniRef90_U5QF26
contig_3	cds	58227	59000	+	KBHGLK_00445	parA	ParA	KEGG:K03496, RefSeq:WP_000724905.1, SO:0001217, UniParc:UPI00017305B7, UniRef:UniRef100_A0A076G4N5, UniRef:UniRef50_A0A410J6A9, UniRef:UniRef90_A0A410J6A9
contig_3	cds	59004	60260	+	KBHGLK_00450		ParB-like nuclease	KEGG:K03497, RefSeq:WP_000096600.1, SO:0001217, UniParc:UPI00017305B8, UniRef:UniRef100_U5QBK7, UniRef:UniRef50_U5QBK7, UniRef:UniRef90_U5QBK7
contig_3	cds	60395	61078	+	KBHGLK_00455		hypothetical protein	SO:0001217, UniRef:UniRef50_UPI001D180E5D, UniRef:UniRef90_UPI000277C193
contig_3	cds	61063	61623	+	KBHGLK_00460		hypothetical protein	RefSeq:WP_223236689.1, SO:0001217, UniParc:UPI0004B4845C, UniRef:UniRef100_UPI0004B4845C, UniRef:UniRef50_UPI001CC30CEC, UniRef:UniRef90_UPI001CC30CEC
contig_3	cds	61909	62178	+	KBHGLK_00465		Group-specific protein	SO:0001217, UniParc:UPI0001E2B11F, UniRef:UniRef100_A0A059ZT65, UniRef:UniRef50_A0A059ZT65, UniRef:UniRef90_A0A059ZT65
contig_3	cds	62219	62761	+	KBHGLK_00470		toxic anion resistance protein	SO:0001217, UniRef:UniRef50_UPI0009A58FFE, UniRef:UniRef90_UPI00208E039C
contig_3	cds	62758	63321	+	KBHGLK_00475		toxic anion resistance protein	RefSeq:WP_002011424.1, SO:0001217, UniParc:UPI00027892AE, UniRef:UniRef100_UPI00027892AE, UniRef:UniRef50_UPI0021C98C1C, UniRef:UniRef90_UPI0021C98C1C
contig_3	cds	63334	64431	+	KBHGLK_00480		(pseudo) DUF4407 domain-containing protein	SO:0001217, UniRef:UniRef50_UPI00089DE7FE, UniRef:UniRef50_X2FAP5, UniRef:UniRef90_UPI00089DE7FE, UniRef:UniRef90_X2FAP5
contig_3	cds	64718	64975	+	KBHGLK_00485		ML domain-containing protein	RefSeq:WP_000834290.1, SO:0001217, UniParc:UPI0001E2B31B, UniRef:UniRef100_A0A0B4AXT3, UniRef:UniRef50_A0A0B4AXT3, UniRef:UniRef90_A0A0B4AXT3
contig_3	cds	65186	65434	+	KBHGLK_00490		(pseudo) hypothetical protein	RefSeq:WP_000170095.1, SO:0001217, UniParc:UPI000A6FDD65, UniRef:UniRef100_UPI0002B979C5, UniRef:UniRef50_UPI0002B979C5, UniRef:UniRef90_UPI0002B979C5
contig_3	cds	65526	65651	+	KBHGLK_00495		hypothetical protein
contig_3	cds	65721	66350	+	KBHGLK_00500		Cement protein 3B variant 2	RefSeq:WP_000701003.1, SO:0001217, UniParc:UPI00017305BC, UniRef:UniRef100_U5QBD2, UniRef:UniRef50_U5QBD2, UniRef:UniRef90_U5QBD2
contig_3	cds	66390	66506	+	KBHGLK_00505		(pseudo) hypothetical protein	SO:0001217, UniRef:UniRef50_UPI001D18F938, UniRef:UniRef90_UPI001D18F938
contig_3	cds	66626	67180	+	KBHGLK_00510		Lipoprotein	RefSeq:WP_000790084.1, SO:0001217, UniParc:UPI00017305BD, UniRef:UniRef100_U5QEU2, UniRef:UniRef50_X2FG71, UniRef:UniRef90_X2FG71
contig_3	cds	67230	67766	+	KBHGLK_00515		Lipoprotein	RefSeq:WP_000731978.1, SO:0001217, UniParc:UPI00017305BE, UniRef:UniRef100_A0A1E2YIT9, UniRef:UniRef50_X2FEJ8, UniRef:UniRef90_X2FEJ8
contig_3	cds	68302	68601	-	KBHGLK_00520		HTH cro/C1-type domain-containing protein	RefSeq:WP_001096429.1, SO:0001217, UniParc:UPI0001E2B5E0, UniRef:UniRef100_A0A076G2N9, UniRef:UniRef50_A0A076G2N9, UniRef:UniRef90_A0A076G2N9
contig_3	cds	68601	68960	-	KBHGLK_00525		Type II toxin-antitoxin system RelE/ParE family toxin	RefSeq:WP_000312250.1, SO:0001217, UniParc:UPI0001E2B5DF, UniRef:UniRef100_A0A076G4Q7, UniRef:UniRef50_A0A1B8H9Y4, UniRef:UniRef90_A0A076G4Q7
contig_3	cds	69143	69310	+	KBHGLK_00530		(pseudo) hypothetical protein	SO:0001217, UniRef:UniRef50_UPI001CDAA90C, UniRef:UniRef90_UPI001CDAA90C
contig_3	cds	69546	69725	+	KBHGLK_00535		SH3b domain-containing protein	RefSeq:WP_223237436.1, SO:0001217, UniParc:UPI0004AE3323, UniRef:UniRef100_U5QBI4, UniRef:UniRef50_A0A8E5EM63, UniRef:UniRef90_A0A8E5EM63
