# Supplementary material for: Co-Existence of blaNDM-1, blaOXA-23, blaOXA-64, blaPER-7 and blaADC-57 in a Clinical Isolate of Acinetobacter baumannii from Alexandria, Egypt
Source: Int J Mol Sci. 2023 Aug 7;24(15):12515. doi: 10.3390/ijms241512515 (PMC10419532; doi:10.3390/ijms241512515)
Supplement: Supplementary file 1 [file ijms-24-12515-s001.zip › Table S4. Genes coded by the 2.7 Kb Plasmid pAbAle25.3 (contig_4).xlsx]

## Sheet: contig_4
#Annotated with Bakta (v1.7.0): https://github.com/oschwengers/bakta
#Database (v5.0): https://doi.org/10.5281/zenodo.4247252
#Sequence Id	Type	Start	Stop	Strand	Locus Tag	Gene	Product	DbXrefs
contig_4	cds	251	457	-	LKGHMC_00005		Conserved domain protein	RefSeq:WP_057691745.1, SO:0001217, UniParc:UPI000709A691, UniRef:UniRef100_A0A7X2A4M9, UniRef:UniRef50_N9S1Y0, UniRef:UniRef90_A0A7X2A4M9
contig_4	cds	550	1824	-	LKGHMC_00010		Replication protein	RefSeq:WP_247132471.1, SO:0001217, UniParc:UPI001D9D4C14, UniRef:UniRef100_UPI001D9D4C14, UniRef:UniRef50_N9TLP0, UniRef:UniRef90_A0A7X2A4Q1
contig_4	cds	1926	2201	-	LKGHMC_00015		Single-stranded DNA-binding protein	SO:0001217, UniRef:UniRef50_H6VTN9, UniRef:UniRef90_A0A7X2DF73
contig_4	cds	2198	2368	-	LKGHMC_00020		Pribosyltran domain-containing protein	RefSeq:WP_176492078.1, SO:0001217, UniParc:UPI000A913358, UniRef:UniRef100_UPI000A913358, UniRef:UniRef50_N9TAN2, UniRef:UniRef90_UPI0015CCDD72
contig_4	cds	2365	2673	-	LKGHMC_00025		Phage protein	RefSeq:WP_057691696.1, SO:0001217, UniParc:UPI000710002A, UniRef:UniRef100_A0A7X2DI01, UniRef:UniRef50_A0A7X2DI01, UniRef:UniRef90_A0A7X2DI01
