# Supplementary material for: Co-Existence of blaNDM-1, blaOXA-23, blaOXA-64, blaPER-7 and blaADC-57 in a Clinical Isolate of Acinetobacter baumannii from Alexandria, Egypt
Source: Int J Mol Sci. 2023 Aug 7;24(15):12515. doi: 10.3390/ijms241512515 (PMC10419532; doi:10.3390/ijms241512515)
Supplement: Supplementary file 1 [file ijms-24-12515-s001.zip › Table S5. Genes coded by the 22.3 Kb Plasmid pAbAle25.4 (contig_5).xlsx]

## Sheet: contig_5
#Annotated with Bakta (v1.7.0): https://github.com/oschwengers/bakta
#Database (v5.0): https://doi.org/10.5281/zenodo.4247252
#Sequence Id	Type	Start	Stop	Strand	Locus Tag	Gene	Product	DbXrefs
contig_5	cds	19	165	+	NGBDPH_00005		hypothetical protein
contig_5	cds	129	368	+	NGBDPH_00010	brnA	BrnA antitoxin family protein	SO:0001217, UniRef:UniRef50_UPI00132F68F4
contig_5	cds	495	1682	+	NGBDPH_00015		TonB-dependent Receptor Plug domain protein	SO:0001217, UniRef:UniRef50_A0A836LWG3, UniRef:UniRef90_A0A836LWG3
contig_5	cds	1730	2905	+	NGBDPH_00020		Outer membrane receptor proteins	SO:0001217, UniRef:UniRef50_A0A378R1U0, UniRef:UniRef90_A0A6I8MCA8
contig_5	cds	3241	3669	+	NGBDPH_00025		Septicolysin	SO:0001217, UniRef:UniRef50_N9DT96, UniRef:UniRef90_A0A7I8HRJ1
contig_5	cds	3995	4204	-	NGBDPH_00030		hypothetical protein	RefSeq:WP_000069474.1, SO:0001217, UniParc:UPI0001AEF491, UniRef:UniRef100_A0A0K9ATP3, UniRef:UniRef50_B0V433, UniRef:UniRef90_B0V433
contig_5	cds	4197	4499	-	NGBDPH_00035		HTH cro/C1-type domain-containing protein	RefSeq:WP_001140621.1, SO:0001217, UniParc:UPI0000E8CAC5, UniRef:UniRef100_A0S0J7, UniRef:UniRef50_N8R4X2, UniRef:UniRef90_N8X0X0
contig_5	cds	4492	4848	-	NGBDPH_00040		Type II toxin-antitoxin system RelE/ParE family toxin	RefSeq:WP_000269909.1, SO:0001217, UniParc:UPI0000E8CAC4, UniRef:UniRef100_A0S0J6, UniRef:UniRef50_N8VMP4, UniRef:UniRef90_N8VMP4
contig_5	cds	4908	5057	+	NGBDPH_00045		hypothetical protein
contig_5	cds	5088	5219	+	NGBDPH_00050		hypothetical protein
contig_5	cds	5623	6102	-	NGBDPH_00055		Acetyltransferase	SO:0001217, UniRef:UniRef50_A0A0S2JK20, UniRef:UniRef90_A0A837Q5B9
contig_5	cds	6138	6347	-	NGBDPH_00060		Secretin-N domain-containing protein	RefSeq:WP_000602777.1, SO:0001217, UniParc:UPI0002BA461A, UniRef:UniRef100_A0A837Q5B2, UniRef:UniRef50_A0A837Q5B2, UniRef:UniRef90_A0A837Q5B2
contig_5	cds	6568	6807	-	NGBDPH_00065		Prophage protein	SO:0001217, UniRef:UniRef50_A0A1S2FQ90, UniRef:UniRef90_A0A290UI52
contig_5	cds	6811	6993	-	NGBDPH_00070		hypothetical protein
contig_5	cds	7100	7420	-	NGBDPH_00075		(pseudo) hypothetical protein	SO:0001217, UniRef:UniRef50_UPI0020901BE9, UniRef:UniRef90_UPI00207B59C6
contig_5	cds	7471	9684	-	NGBDPH_00080		AAA family ATPase	SO:0001217, UniRef:UniRef50_UPI00207767AF
contig_5	cds	9918	10139	-	NGBDPH_00085		Metal-dependent hydrolase	SO:0001217, UniRef:UniRef50_A0A241ZF62
contig_5	cds	10121	10390	-	NGBDPH_00090	ccsB	(pseudo) C-type cytochrome biogenesis protein CcsB	SO:0001217, UniRef:UniRef50_A0A383LFN7, UniRef:UniRef90_UPI00207B339F
contig_5	cds	10537	10965	-	NGBDPH_00095		hypothetical protein
contig_5	cds	10947	11435	-	NGBDPH_00100		(pseudo) Type IV secretion system protein	SO:0001217, UniRef:UniRef50_N9H704, UniRef:UniRef90_A0A8B5UCG1
contig_5	cds	11638	11997	-	NGBDPH_00105		Lipoprotein	SO:0001217, UniRef:UniRef50_A0A3A8FLJ7, UniRef:UniRef90_A0A8B5UHH2
contig_5	cds	12613	12735	+	NGBDPH_00110		hypothetical protein
contig_5	cds	13424	13537	+	NGBDPH_00115		hypothetical protein
contig_5	cds	13534	14061	+	NGBDPH_00120		DNA-binding protein	SO:0001217, UniRef:UniRef50_N8RL07
contig_5	cds	14092	14334	+	NGBDPH_00125		DUF6388 domain-containing protein	SO:0001217, UniRef:UniRef50_UPI001C45A9C6, UniRef:UniRef90_UPI000968017E
contig_5	cds	14539	14685	-	NGBDPH_00130		hypothetical protein
contig_5	cds	15151	15561	-	NGBDPH_00135		DUF1788 domain-containing protein	RefSeq:WP_000027956.1, SO:0001217, UniParc:UPI0001AEF48F, UniRef:UniRef100_A0A837Q5D0, UniRef:UniRef50_A0A837Q5D0, UniRef:UniRef90_A0A837Q5D0
contig_5	cds	15807	15938	-	NGBDPH_00140		hypothetical protein
contig_5	cds	15969	16118	-	NGBDPH_00145		hypothetical protein
contig_5	cds	16178	16534	+	NGBDPH_00150		Type II toxin-antitoxin system RelE/ParE family toxin	RefSeq:WP_000269909.1, SO:0001217, UniParc:UPI0000E8CAC4, UniRef:UniRef100_A0S0J6, UniRef:UniRef50_N8VMP4, UniRef:UniRef90_N8VMP4
contig_5	cds	16527	16829	+	NGBDPH_00155		HTH cro/C1-type domain-containing protein	RefSeq:WP_001140621.1, SO:0001217, UniParc:UPI0000E8CAC5, UniRef:UniRef100_A0S0J7, UniRef:UniRef50_N8R4X2, UniRef:UniRef90_N8X0X0
contig_5	cds	16822	17031	+	NGBDPH_00160		hypothetical protein	RefSeq:WP_000069474.1, SO:0001217, UniParc:UPI0001AEF491, UniRef:UniRef100_A0A0K9ATP3, UniRef:UniRef50_B0V433, UniRef:UniRef90_B0V433
contig_5	cds	17357	17785	-	NGBDPH_00165		Septicolysin	SO:0001217, UniRef:UniRef50_N9DT96, UniRef:UniRef90_A0A7I8HRJ1
contig_5	cds	18121	18525	-	NGBDPH_00170		TonB-dependent receptor	SO:0001217, UniRef:UniRef50_UPI000A5FBE19, UniRef:UniRef90_UPI000A5FBE19
contig_5	cds	18522	19295	-	NGBDPH_00175		TonB-dependent receptor	SO:0001217, UniRef:UniRef50_UPI001D173439, UniRef:UniRef90_UPI001D173439
contig_5	cds	19343	20530	-	NGBDPH_00180		TonB-dependent Receptor Plug domain protein	SO:0001217, UniRef:UniRef50_A0A836LWG3, UniRef:UniRef90_A0A836LWG3
contig_5	cds	20657	20896	-	NGBDPH_00185	brnA	BrnA antitoxin family protein	SO:0001217, UniRef:UniRef50_UPI00132F68F4
contig_5	cds	20860	20970	-	NGBDPH_00190		hypothetical protein
contig_5	cds	20957	21253	-	NGBDPH_00195	brnT	BrnT family toxin	SO:0001217, UniRef:UniRef50_V2TTD7, UniRef:UniRef90_V2TTD7
contig_5	cds	21491	21793	-	NGBDPH_00200		DUF3846 domain-containing protein	RefSeq:WP_000702763.1, SO:0001217, UniParc:UPI0001AEF482, UniRef:UniRef100_A0A345IDP1, UniRef:UniRef50_N8QRZ9, UniRef:UniRef90_A0A8B5UCF3
contig_5	cds	21914	22171	+	NGBDPH_00205		DUF1871 domain-containing protein	SO:0001217, UniRef:UniRef50_A0A8B5UEM1, UniRef:UniRef90_A0A8B5UEM1
contig_5	cds	22186	22311	-	NGBDPH_00210		hypothetical protein
